# Supplementary material for: Introduction of peripheral nitrogen atoms to cyclo-meta-phenylenes
Source: Beilstein J Org Chem. 2024 May 24;20:1207–12. doi: 10.3762/bjoc.20.103 (PMC11181282; doi:10.3762/bjoc.20.103)
Supplement: File 2 — Crystallographic data of N3-[6]CMP (3a) analysed by SHELX (CCDC 2335441). [file Beilstein_J_Org_Chem-20-1207-s002.cif]

data_shelxl
_audit_creation_date               2023-12-05
_audit_creation_method
;
Olex2 1.3-ac4
(compiled 2020.11.27 svn.r5f609507 for Rigaku Oxford Diffraction, GUI svn.r6214)
;
_shelx_SHELXL_version_number       '2018/3'
_audit_contact_author_address      ?
_audit_contact_author_email        ?
_audit_contact_author_name         ''
_audit_contact_author_phone        ?
_publ_contact_author_id_orcid      ?
_publ_section_references
;
Dolomanov, O.V., Bourhis, L.J., Gildea, R.J, Howard, J.A.K. & Puschmann, H.
 (2009), J. Appl. Cryst. 42, 339-341.

Sheldrick, G.M. (2015). Acta Cryst. A71, 3-8.

Sheldrick, G.M. (2015). Acta Cryst. C71, 3-8.
;
_chemical_name_common              ?
_chemical_name_systematic
;
 ? 
;
_chemical_formula_moiety           'C33 H21 N3'
_chemical_formula_sum              'C33 H21 N3'
_chemical_formula_weight           459.53
_chemical_melting_point            ?
loop_
  _atom_type_symbol
  _atom_type_description
  _atom_type_scat_dispersion_real
  _atom_type_scat_dispersion_imag
  _atom_type_scat_source
 'C' 'C' 0.0181 0.0091 'International Tables Vol C Tables 4.2.6.8 and 6.1.1.4'
 'H' 'H' 0.0000 0.0000 'International Tables Vol C Tables 4.2.6.8 and 6.1.1.4'
 'N' 'N' 0.0311 0.0180 'International Tables Vol C Tables 4.2.6.8 and 6.1.1.4'

_shelx_space_group_comment
;
The symmetry employed for this shelxl refinement is uniquely defined
by the following loop, which should always be used as a source of
symmetry information in preference to the above space-group names.
They are only intended as comments.
;
_space_group_crystal_system        'triclinic'
_space_group_IT_number             2
_space_group_name_H-M_alt          'P -1'
_space_group_name_Hall             '-P 1'
loop_
  _space_group_symop_operation_xyz
 'x, y, z'
 '-x, -y, -z'

_cell_length_a                     5.8332(12)
_cell_length_b                     9.0678(16)
_cell_length_c                     21.492(4)
_cell_angle_alpha                  79.684(13)
_cell_angle_beta                   89.420(16)
_cell_angle_gamma                  83.71(2)
_cell_volume                       1111.6(4)
_cell_formula_units_Z              2
_cell_measurement_reflns_used      958
_cell_measurement_temperature      93(2)
_cell_measurement_theta_max        68.30
_cell_measurement_theta_min        25.80
_shelx_estimated_absorpt_T_max     0.981
_shelx_estimated_absorpt_T_min     0.940
_exptl_absorpt_coefficient_mu      0.630
_exptl_absorpt_correction_T_max    0.9814
_exptl_absorpt_correction_T_min    0.9397
_exptl_absorpt_correction_type     multi-scan
_exptl_absorpt_process_details     'REQAB (Rigaku, 1998)'
_exptl_absorpt_special_details     ?
_exptl_crystal_colour              Colorless
_exptl_crystal_density_diffrn      1.373
_exptl_crystal_density_meas        ?
_exptl_crystal_density_method      'not measured'
_exptl_crystal_description         Prism
_exptl_crystal_F_000               480
_exptl_crystal_size_max            0.1
_exptl_crystal_size_mid            0.04
_exptl_crystal_size_min            0.03
_exptl_special_details
;
 ? 
;
_exptl_transmission_factor_max     ?
_exptl_transmission_factor_min     ?
_diffrn_reflns_av_R_equivalents    0.0294
_diffrn_reflns_av_unetI/netI       0.0277
_diffrn_reflns_Laue_measured_fraction_full  0.979
_diffrn_reflns_Laue_measured_fraction_max  0.975
_diffrn_reflns_limit_h_max         6
_diffrn_reflns_limit_h_min         -7
_diffrn_reflns_limit_k_max         10
_diffrn_reflns_limit_k_min         -10
_diffrn_reflns_limit_l_max         25
_diffrn_reflns_limit_l_min         -25
_diffrn_reflns_number              14564
_diffrn_reflns_point_group_measured_fraction_full  0.979
_diffrn_reflns_point_group_measured_fraction_max  0.975
_diffrn_reflns_theta_full          67.687
_diffrn_reflns_theta_max           68.218
_diffrn_reflns_theta_min           4.182
_diffrn_ambient_temperature        93.15
_diffrn_detector                   'PLATUS 200K area detector'
_diffrn_detector_area_resol_mean   5.811
_diffrn_detector_type              'HPC area detector'
_diffrn_measured_fraction_theta_full  0.979
_diffrn_measured_fraction_theta_max  0.975
_diffrn_measurement_device         'four-circle diffractometer'
_diffrn_measurement_device_type    Rigaku_XtaLAB_P200_007
_diffrn_measurement_method         '\w scans'
_diffrn_radiation_monochromator    'multi-layer mirror optics'
_diffrn_radiation_probe            x-ray
_diffrn_radiation_type             CuK\a
_diffrn_radiation_wavelength       1.54187
_diffrn_source                     'rotating anode X-ray generator'
_diffrn_source_current             30.0
_diffrn_source_power               1.2
_diffrn_source_type                micromax007
_diffrn_source_voltage             40.0
_reflns_Friedel_coverage           0.000
_reflns_Friedel_fraction_full      .
_reflns_Friedel_fraction_max       .
_reflns_number_gt                  3088
_reflns_number_total               3942
_reflns_special_details
;
 Reflections were merged by SHELXL according to the crystal
 class for the calculation of statistics and refinement.
 
 _reflns_Friedel_fraction is defined as the number of unique
 Friedel pairs measured divided by the number that would be
 possible theoretically, ignoring centric projections and
 systematic absences.
;
_reflns_threshold_expression       'I > 2\s(I)'
_computing_cell_refinement         'CrystalClear-SM Expert 2.1 b29'
_computing_data_collection         'CrystalClear-SM Expert 2.1 b29'
_computing_data_reduction          'CrystalClear-SM Expert 2.1 b29'
_computing_molecular_graphics      'Olex2 1.3-ac4 (Dolomanov et al., 2009)'
_computing_publication_material    'Olex2 1.3-ac4 (Dolomanov et al., 2009)'
_computing_structure_refinement    'SHELXL 2018/3 (Sheldrick, 2015)'
_computing_structure_solution      'SHELXT 2018/2 (Sheldrick, 2018)'
_refine_diff_density_max           0.197
_refine_diff_density_min           -0.183
_refine_diff_density_rms           0.043
_refine_ls_extinction_coef         .
_refine_ls_extinction_method       none
_refine_ls_goodness_of_fit_ref     1.053
_refine_ls_hydrogen_treatment      constr
_refine_ls_matrix_type             full
_refine_ls_number_parameters       325
_refine_ls_number_reflns           3942
_refine_ls_number_restraints       0
_refine_ls_R_factor_all            0.0487
_refine_ls_R_factor_gt             0.0386
_refine_ls_restrained_S_all        1.053
_refine_ls_shift/su_max            0.001
_refine_ls_shift/su_mean           0.000
_refine_ls_structure_factor_coef   Fsqd
_refine_ls_weighting_details      
 'w=1/[\s^2^(Fo^2^)+(0.0668P)^2^+0.1841P] where P=(Fo^2^+2Fc^2^)/3'
_refine_ls_weighting_scheme        calc
_refine_ls_wR_factor_gt            0.1066
_refine_ls_wR_factor_ref           0.1169
_refine_special_details            ?
_olex2_refinement_description
;
1. Fixed Uiso
 At 1.2 times of:
  All C(H) groups
2.a Aromatic/amide H refined with riding coordinates:
 C1(H1), C3(H3), C5(H5), C6(H6), C7(H7), C9(H9), C11(H11), C12(H12), C14(H14),
 C16(H16), C17(H17), C18(H18), C20(H20), C22(H22), C23(H23), C25(H25), C27(H27),
  C28(H28), C29(H29), C31(H31), C33(H33)
;
_atom_sites_solution_hydrogens     geom
_atom_sites_solution_primary       dual
_atom_sites_solution_secondary     ?
loop_
  _atom_site_label
  _atom_site_type_symbol
  _atom_site_fract_x
  _atom_site_fract_y
  _atom_site_fract_z
  _atom_site_U_iso_or_equiv
  _atom_site_adp_type
  _atom_site_occupancy
  _atom_site_site_symmetry_order
  _atom_site_calc_flag
  _atom_site_refinement_flags_posn
  _atom_site_refinement_flags_adp
  _atom_site_refinement_flags_occupancy
  _atom_site_disorder_assembly
  _atom_site_disorder_group
 N1 N 0.4690(2) 0.66202(13) 0.91339(5) 0.0260(3) Uani 1 1 d . . . . .
 C1 C 0.6379(3) 0.55007(15) 0.92933(6) 0.0239(3) Uani 1 1 d . . . . .
 H1 H 0.736829 0.554560 0.963631 0.029 Uiso 1 1 calc R U . . .
 C2 C 0.6778(2) 0.42634(14) 0.89838(6) 0.0198(3) Uani 1 1 d . . . . .
 C3 C 0.5278(2) 0.42139(14) 0.84893(6) 0.0193(3) Uani 1 1 d . . . . .
 H3 H 0.544806 0.337376 0.827814 0.023 Uiso 1 1 calc R U . . .
 C4 C 0.3531(2) 0.53812(14) 0.83008(6) 0.0195(3) Uani 1 1 d . . . . .
 C5 C 0.3323(3) 0.65547(15) 0.86447(6) 0.0232(3) Uani 1 1 d . . . . .
 H5 H 0.213668 0.735849 0.852447 0.028 Uiso 1 1 calc R U . . .
 C6 C -0.1541(2) 0.59372(15) 0.71625(6) 0.0237(3) Uani 1 1 d . . . . .
 H6 H -0.310058 0.637537 0.713071 0.028 Uiso 1 1 calc R U . . .
 C7 C -0.0236(2) 0.60349(14) 0.76870(6) 0.0213(3) Uani 1 1 d . . . . .
 H7 H -0.089193 0.655006 0.800522 0.026 Uiso 1 1 calc R U . . .
 C8 C 0.2047(2) 0.53726(14) 0.77448(6) 0.0195(3) Uani 1 1 d . . . . .
 C9 C 0.2969(2) 0.46777(14) 0.72518(6) 0.0193(3) Uani 1 1 d . . . . .
 H9 H 0.453329 0.424851 0.728136 0.023 Uiso 1 1 calc R U . . .
 C10 C 0.1675(2) 0.45917(14) 0.67178(6) 0.0200(3) Uani 1 1 d . . . . .
 C11 C -0.0628(2) 0.52166(14) 0.66833(6) 0.0220(3) Uani 1 1 d . . . . .
 H11 H -0.156589 0.514832 0.633295 0.026 Uiso 1 1 calc R U . . .
 N2 N 0.2976(2) 0.36927(13) 0.50948(5) 0.0261(3) Uani 1 1 d . . . . .
 C12 C 0.2013(3) 0.42833(15) 0.55773(6) 0.0239(3) Uani 1 1 d . . . . .
 H12 H 0.070871 0.501509 0.548844 0.029 Uiso 1 1 calc R U . . .
 C13 C 0.2807(2) 0.38900(14) 0.62023(6) 0.0200(3) Uani 1 1 d . . . . .
 C14 C 0.4713(2) 0.28125(14) 0.63206(6) 0.0190(3) Uani 1 1 d . . . . .
 H14 H 0.529568 0.250220 0.674021 0.023 Uiso 1 1 calc R U . . .
 C15 C 0.5777(2) 0.21830(14) 0.58326(6) 0.0195(3) Uani 1 1 d . . . . .
 C16 C 0.4825(3) 0.26744(15) 0.52258(6) 0.0228(3) Uani 1 1 d . . . . .
 H16 H 0.553529 0.225983 0.488657 0.027 Uiso 1 1 calc R U . . .
 C17 C 0.9935(3) -0.13131(15) 0.58069(6) 0.0226(3) Uani 1 1 d . . . . .
 H17 H 1.018225 -0.211108 0.557322 0.027 Uiso 1 1 calc R U . . .
 C18 C 0.8142(2) -0.01867(15) 0.56370(6) 0.0215(3) Uani 1 1 d . . . . .
 H18 H 0.715733 -0.022229 0.529174 0.026 Uiso 1 1 calc R U . . .
 C19 C 0.7772(2) 0.10032(14) 0.59712(6) 0.0193(3) Uani 1 1 d . . . . .
 C20 C 0.9264(2) 0.10252(14) 0.64728(6) 0.0188(3) Uani 1 1 d . . . . .
 H20 H 0.906034 0.184842 0.669351 0.023 Uiso 1 1 calc R U . . .
 C21 C 1.1042(2) -0.01239(14) 0.66600(6) 0.0188(3) Uani 1 1 d . . . . .
 C22 C 1.1381(2) -0.12950(14) 0.63142(6) 0.0203(3) Uani 1 1 d . . . . .
 H22 H 1.260170 -0.207968 0.642627 0.024 Uiso 1 1 calc R U . . .
 N3 N 1.6104(2) -0.05246(12) 0.77817(5) 0.0224(3) Uani 1 1 d . . . . .
 C23 C 1.4785(2) -0.06023(14) 0.72831(6) 0.0208(3) Uani 1 1 d . . . . .
 H23 H 1.548794 -0.103655 0.694789 0.025 Uiso 1 1 calc R U . . .
 C24 C 1.2443(2) -0.00832(14) 0.72282(6) 0.0184(3) Uani 1 1 d . . . . .
 C25 C 1.1439(2) 0.05145(14) 0.77337(6) 0.0192(3) Uani 1 1 d . . . . .
 H25 H 0.983579 0.084767 0.772184 0.023 Uiso 1 1 calc R U . . .
 C26 C 1.2764(2) 0.06289(14) 0.82572(6) 0.0189(3) Uani 1 1 d . . . . .
 C27 C 1.5096(2) 0.00903(15) 0.82512(6) 0.0212(3) Uani 1 1 d . . . . .
 H27 H 1.602735 0.016443 0.860204 0.025 Uiso 1 1 calc R U . . .
 C28 C 1.1513(3) 0.15509(18) 0.98855(7) 0.0313(4) Uani 1 1 d . . . . .
 H28 H 1.211193 0.126571 1.030439 0.038 Uiso 1 1 calc R U . . .
 C29 C 1.2536(3) 0.08760(16) 0.94082(6) 0.0261(3) Uani 1 1 d . . . . .
 H29 H 1.380225 0.011705 0.950343 0.031 Uiso 1 1 calc R U . . .
 C30 C 1.1713(2) 0.13067(15) 0.87871(6) 0.0199(3) Uani 1 1 d . . . . .
 C31 C 0.9838(2) 0.24222(14) 0.86664(6) 0.0188(3) Uani 1 1 d . . . . .
 H31 H 0.927893 0.273706 0.824462 0.023 Uiso 1 1 calc R U . . .
 C32 C 0.8764(2) 0.30872(14) 0.91466(6) 0.0207(3) Uani 1 1 d . . . . .
 C33 C 0.9628(3) 0.26375(16) 0.97622(6) 0.0267(3) Uani 1 1 d . . . . .
 H33 H 0.892569 0.307474 1.009677 0.032 Uiso 1 1 calc R U . . .

loop_
  _atom_site_aniso_label
  _atom_site_aniso_U_11
  _atom_site_aniso_U_22
  _atom_site_aniso_U_33
  _atom_site_aniso_U_23
  _atom_site_aniso_U_13
  _atom_site_aniso_U_12
 N1 0.0326(7) 0.0216(6) 0.0237(6) -0.0059(5) 0.0001(5) 0.0008(5)
 C1 0.0286(8) 0.0237(7) 0.0196(6) -0.0047(5) 0.0005(5) -0.0026(6)
 C2 0.0220(8) 0.0187(6) 0.0185(6) -0.0019(5) 0.0024(5) -0.0034(5)
 C3 0.0219(8) 0.0166(6) 0.0199(6) -0.0038(5) 0.0041(5) -0.0031(5)
 C4 0.0195(7) 0.0181(6) 0.0202(6) -0.0012(5) 0.0035(5) -0.0032(5)
 C5 0.0272(8) 0.0188(7) 0.0222(6) -0.0026(5) 0.0025(5) 0.0014(6)
 C6 0.0172(7) 0.0173(7) 0.0343(7) 0.0010(5) -0.0002(6) -0.0013(5)
 C7 0.0207(8) 0.0149(6) 0.0268(7) -0.0013(5) 0.0050(5) -0.0005(5)
 C8 0.0207(8) 0.0136(6) 0.0226(6) 0.0007(5) 0.0014(5) -0.0014(5)
 C9 0.0183(7) 0.0153(6) 0.0228(6) -0.0001(5) -0.0012(5) -0.0011(5)
 C10 0.0197(7) 0.0144(6) 0.0250(7) -0.0004(5) -0.0025(5) -0.0025(5)
 C11 0.0191(8) 0.0169(6) 0.0290(7) -0.0008(5) -0.0049(5) -0.0025(5)
 N2 0.0287(7) 0.0243(6) 0.0247(6) -0.0048(5) -0.0089(5) 0.0006(5)
 C12 0.0236(8) 0.0196(7) 0.0279(7) -0.0045(5) -0.0081(6) 0.0009(6)
 C13 0.0190(7) 0.0163(6) 0.0251(7) -0.0034(5) -0.0034(5) -0.0041(5)
 C14 0.0206(7) 0.0169(6) 0.0194(6) -0.0014(5) -0.0033(5) -0.0041(5)
 C15 0.0199(7) 0.0159(6) 0.0228(6) -0.0029(5) -0.0026(5) -0.0035(5)
 C16 0.0253(8) 0.0210(7) 0.0226(7) -0.0052(5) -0.0038(5) -0.0014(6)
 C17 0.0300(8) 0.0181(6) 0.0207(6) -0.0056(5) 0.0028(5) -0.0031(6)
 C18 0.0261(8) 0.0210(7) 0.0177(6) -0.0031(5) -0.0012(5) -0.0035(6)
 C19 0.0203(7) 0.0180(6) 0.0191(6) -0.0008(5) 0.0015(5) -0.0038(5)
 C20 0.0213(7) 0.0163(6) 0.0191(6) -0.0037(5) 0.0020(5) -0.0024(5)
 C21 0.0181(7) 0.0177(6) 0.0203(6) -0.0008(5) 0.0031(5) -0.0045(5)
 C22 0.0221(8) 0.0163(6) 0.0212(6) -0.0015(5) 0.0017(5) 0.0004(5)
 N3 0.0189(6) 0.0208(6) 0.0262(6) -0.0016(4) -0.0007(5) -0.0005(5)
 C23 0.0211(8) 0.0164(6) 0.0237(6) -0.0015(5) 0.0012(5) -0.0008(5)
 C24 0.0203(7) 0.0128(6) 0.0213(6) -0.0002(5) -0.0003(5) -0.0033(5)
 C25 0.0173(7) 0.0162(6) 0.0233(6) -0.0016(5) -0.0009(5) -0.0009(5)
 C26 0.0190(7) 0.0153(6) 0.0216(6) -0.0008(5) -0.0018(5) -0.0028(5)
 C27 0.0191(7) 0.0188(6) 0.0247(7) -0.0012(5) -0.0033(5) -0.0020(5)
 C28 0.0331(9) 0.0385(9) 0.0207(7) -0.0052(6) -0.0071(6) 0.0037(7)
 C29 0.0242(8) 0.0278(7) 0.0248(7) -0.0040(6) -0.0057(6) 0.0038(6)
 C30 0.0177(7) 0.0195(6) 0.0232(6) -0.0039(5) -0.0019(5) -0.0045(5)
 C31 0.0189(7) 0.0185(6) 0.0190(6) -0.0024(5) -0.0035(5) -0.0038(5)
 C32 0.0214(8) 0.0182(6) 0.0229(6) -0.0039(5) -0.0010(5) -0.0041(5)
 C33 0.0282(8) 0.0306(8) 0.0212(7) -0.0077(6) -0.0015(6) 0.0017(6)

_geom_special_details
;
 All esds (except the esd in the dihedral angle between two l.s. planes)
 are estimated using the full covariance matrix.  The cell esds are taken
 into account individually in the estimation of esds in distances, angles
 and torsion angles; correlations between esds in cell parameters are only
 used when they are defined by crystal symmetry.  An approximate (isotropic)
 treatment of cell esds is used for estimating esds involving l.s. planes.
;
loop_
  _geom_bond_atom_site_label_1
  _geom_bond_atom_site_label_2
  _geom_bond_distance
  _geom_bond_site_symmetry_2
  _geom_bond_publ_flag
 N1 C1 1.3349(19) . ?
 N1 C5 1.3396(18) . ?
 C1 C2 1.4008(19) . ?
 C2 C3 1.3934(18) . ?
 C2 C32 1.485(2) . ?
 C3 C4 1.3932(19) . ?
 C4 C5 1.3947(19) . ?
 C4 C8 1.4845(18) . ?
 C6 C7 1.3879(19) . ?
 C6 C11 1.387(2) . ?
 C7 C8 1.397(2) . ?
 C8 C9 1.4009(18) . ?
 C9 C10 1.3984(18) . ?
 C10 C11 1.397(2) . ?
 C10 C13 1.4879(19) . ?
 N2 C12 1.3413(19) . ?
 N2 C16 1.3380(19) . ?
 C12 C13 1.3968(18) . ?
 C13 C14 1.391(2) . ?
 C14 C15 1.3908(19) . ?
 C15 C16 1.4000(18) . ?
 C15 C19 1.4858(19) . ?
 C17 C18 1.382(2) . ?
 C17 C22 1.3886(19) . ?
 C18 C19 1.3964(18) . ?
 C19 C20 1.3966(18) . ?
 C20 C21 1.3948(19) . ?
 C21 C22 1.3975(18) . ?
 C21 C24 1.4844(18) . ?
 N3 C23 1.3420(17) . ?
 N3 C27 1.3386(18) . ?
 C23 C24 1.394(2) . ?
 C24 C25 1.3950(19) . ?
 C25 C26 1.3967(18) . ?
 C26 C27 1.395(2) . ?
 C26 C30 1.4848(19) . ?
 C28 C29 1.384(2) . ?
 C28 C33 1.388(2) . ?
 C29 C30 1.3965(18) . ?
 C30 C31 1.398(2) . ?
 C31 C32 1.3958(19) . ?
 C32 C33 1.3950(18) . ?

loop_
  _geom_angle_atom_site_label_1
  _geom_angle_atom_site_label_2
  _geom_angle_atom_site_label_3
  _geom_angle
  _geom_angle_site_symmetry_1
  _geom_angle_site_symmetry_3
  _geom_angle_publ_flag
 C1 N1 C5 117.62(12) . . ?
 N1 C1 C2 123.78(12) . . ?
 C1 C2 C32 122.35(12) . . ?
 C3 C2 C1 116.88(12) . . ?
 C3 C2 C32 120.70(11) . . ?
 C4 C3 C2 120.81(12) . . ?
 C3 C4 C5 116.72(12) . . ?
 C3 C4 C8 120.46(11) . . ?
 C5 C4 C8 122.78(12) . . ?
 N1 C5 C4 124.14(13) . . ?
 C11 C6 C7 121.73(13) . . ?
 C6 C7 C8 119.70(13) . . ?
 C7 C8 C4 123.02(12) . . ?
 C7 C8 C9 118.12(12) . . ?
 C9 C8 C4 118.86(12) . . ?
 C10 C9 C8 122.50(13) . . ?
 C9 C10 C13 119.24(12) . . ?
 C11 C10 C9 118.11(12) . . ?
 C11 C10 C13 122.62(12) . . ?
 C6 C11 C10 119.77(12) . . ?
 C16 N2 C12 117.29(11) . . ?
 N2 C12 C13 124.11(13) . . ?
 C12 C13 C10 121.69(12) . . ?
 C14 C13 C10 121.47(11) . . ?
 C14 C13 C12 116.84(12) . . ?
 C13 C14 C15 120.88(12) . . ?
 C14 C15 C16 116.90(13) . . ?
 C14 C15 C19 120.06(11) . . ?
 C16 C15 C19 122.99(12) . . ?
 N2 C16 C15 123.97(13) . . ?
 C18 C17 C22 120.96(12) . . ?
 C17 C18 C19 120.21(12) . . ?
 C18 C19 C15 122.04(12) . . ?
 C18 C19 C20 118.34(12) . . ?
 C20 C19 C15 119.53(11) . . ?
 C21 C20 C19 122.05(12) . . ?
 C20 C21 C22 118.31(12) . . ?
 C20 C21 C24 118.96(11) . . ?
 C22 C21 C24 122.70(12) . . ?
 C17 C22 C21 120.08(12) . . ?
 C27 N3 C23 117.60(12) . . ?
 N3 C23 C24 123.84(12) . . ?
 C23 C24 C21 122.83(12) . . ?
 C23 C24 C25 116.96(12) . . ?
 C25 C24 C21 120.20(12) . . ?
 C26 C25 C24 120.75(13) . . ?
 C25 C26 C30 120.83(12) . . ?
 C27 C26 C25 116.76(12) . . ?
 C27 C26 C30 122.41(11) . . ?
 N3 C27 C26 124.06(12) . . ?
 C29 C28 C33 121.08(13) . . ?
 C28 C29 C30 120.24(13) . . ?
 C29 C30 C26 122.33(12) . . ?
 C29 C30 C31 118.19(12) . . ?
 C31 C30 C26 119.49(11) . . ?
 C32 C31 C30 122.01(11) . . ?
 C31 C32 C2 119.08(11) . . ?
 C33 C32 C2 122.39(12) . . ?
 C33 C32 C31 118.52(13) . . ?
 C28 C33 C32 119.94(13) . . ?

_shelx_res_file
;
TITL shelxl_a.res in P-1
    shelxl.res
    created by SHELXL-2018/3 at 12:21:43 on 05-Dec-2023
REM Old TITL KI-01-044re
REM SHELXT solution in P-1: R1 0.128, Rweak 0.002, Alpha 0.045
REM <I/s> 0.000 for 0 systematic absences, Orientation as input
REM Formula found by SHELXT: C34 N2
CELL 1.54187 5.8332 9.0678 21.492 79.684 89.42 83.71
ZERR 2 0.0012 0.0016 0.004 0.013 0.016 0.02
LATT 1
SFAC C H N
UNIT 66 42 6

L.S. 30
PLAN  10
SIZE 0.1 0.04 0.03
TEMP -180
BOND
list 4
fmap 2
acta
OMIT -1 -2 1
OMIT 1 3 0
OMIT -2 1 8
OMIT -2 2 8
OMIT 0 0 1
OMIT 0 0 8
REM <olex2.extras>
REM <HklSrc "%.\\shelxl.hkl">
REM </olex2.extras>

WGHT    0.066800    0.184100
FVAR       0.76193
N1    3    0.469010    0.662023    0.913391    11.00000    0.03260    0.02164 =
         0.02366   -0.00585    0.00007    0.00084
C1    1    0.637945    0.550066    0.929325    11.00000    0.02856    0.02372 =
         0.01963   -0.00468    0.00049   -0.00257
AFIX  43
H1    2    0.736829    0.554560    0.963631    11.00000   -1.20000
AFIX   0
C2    1    0.677803    0.426345    0.898375    11.00000    0.02197    0.01868 =
         0.01850   -0.00186    0.00236   -0.00341
C3    1    0.527780    0.421388    0.848930    11.00000    0.02190    0.01659 =
         0.01985   -0.00378    0.00411   -0.00306
AFIX  43
H3    2    0.544806    0.337376    0.827814    11.00000   -1.20000
AFIX   0
C4    1    0.353129    0.538116    0.830079    11.00000    0.01954    0.01812 =
         0.02022   -0.00117    0.00353   -0.00320
C5    1    0.332301    0.655475    0.864472    11.00000    0.02721    0.01884 =
         0.02222   -0.00256    0.00255    0.00137
AFIX  43
H5    2    0.213668    0.735849    0.852447    11.00000   -1.20000
AFIX   0
C6    1   -0.154096    0.593724    0.716246    11.00000    0.01723    0.01734 =
         0.03431    0.00102   -0.00023   -0.00135
AFIX  43
H6    2   -0.310058    0.637537    0.713071    11.00000   -1.20000
AFIX   0
C7    1   -0.023567    0.603494    0.768697    11.00000    0.02073    0.01492 =
         0.02682   -0.00127    0.00504   -0.00046
AFIX  43
H7    2   -0.089193    0.655006    0.800522    11.00000   -1.20000
AFIX   0
C8    1    0.204679    0.537257    0.774479    11.00000    0.02073    0.01357 =
         0.02257    0.00067    0.00136   -0.00145
C9    1    0.296911    0.467768    0.725179    11.00000    0.01832    0.01532 =
         0.02282   -0.00013   -0.00121   -0.00109
AFIX  43
H9    2    0.453329    0.424851    0.728136    11.00000   -1.20000
AFIX   0
C10   1    0.167500    0.459167    0.671778    11.00000    0.01975    0.01436 =
         0.02503   -0.00042   -0.00254   -0.00246
C11   1   -0.062807    0.521659    0.668330    11.00000    0.01911    0.01693 =
         0.02898   -0.00079   -0.00492   -0.00252
AFIX  43
H11   2   -0.156589    0.514832    0.633295    11.00000   -1.20000
AFIX   0
N2    3    0.297588    0.369270    0.509479    11.00000    0.02875    0.02434 =
         0.02469   -0.00482   -0.00888    0.00060
C12   1    0.201292    0.428332    0.557734    11.00000    0.02363    0.01962 =
         0.02788   -0.00449   -0.00806    0.00088
AFIX  43
H12   2    0.070871    0.501509    0.548844    11.00000   -1.20000
AFIX   0
C13   1    0.280727    0.389003    0.620233    11.00000    0.01895    0.01629 =
         0.02515   -0.00345   -0.00336   -0.00410
C14   1    0.471291    0.281249    0.632057    11.00000    0.02057    0.01692 =
         0.01941   -0.00142   -0.00328   -0.00411
AFIX  43
H14   2    0.529568    0.250220    0.674021    11.00000   -1.20000
AFIX   0
C15   1    0.577700    0.218300    0.583264    11.00000    0.01989    0.01590 =
         0.02278   -0.00291   -0.00257   -0.00352
C16   1    0.482518    0.267443    0.522583    11.00000    0.02525    0.02095 =
         0.02258   -0.00516   -0.00383   -0.00145
AFIX  43
H16   2    0.553529    0.225983    0.488657    11.00000   -1.20000
AFIX   0
C17   1    0.993521   -0.131306    0.580690    11.00000    0.02996    0.01812 =
         0.02068   -0.00564    0.00282   -0.00313
AFIX  43
H17   2    1.018225   -0.211108    0.557322    11.00000   -1.20000
AFIX   0
C18   1    0.814160   -0.018671    0.563698    11.00000    0.02606    0.02104 =
         0.01767   -0.00312   -0.00122   -0.00355
AFIX  43
H18   2    0.715733   -0.022229    0.529174    11.00000   -1.20000
AFIX   0
C19   1    0.777201    0.100316    0.597119    11.00000    0.02029    0.01799 =
         0.01907   -0.00078    0.00150   -0.00376
C20   1    0.926359    0.102517    0.647285    11.00000    0.02128    0.01630 =
         0.01906   -0.00367    0.00200   -0.00244
AFIX  43
H20   2    0.906034    0.184842    0.669351    11.00000   -1.20000
AFIX   0
C21   1    1.104242   -0.012386    0.666001    11.00000    0.01809    0.01771 =
         0.02027   -0.00076    0.00306   -0.00454
C22   1    1.138093   -0.129496    0.631417    11.00000    0.02214    0.01626 =
         0.02124   -0.00153    0.00166    0.00040
AFIX  43
H22   2    1.260170   -0.207968    0.642627    11.00000   -1.20000
AFIX   0
N3    3    1.610361   -0.052455    0.778174    11.00000    0.01885    0.02083 =
         0.02619   -0.00158   -0.00075   -0.00052
C23   1    1.478479   -0.060232    0.728309    11.00000    0.02110    0.01641 =
         0.02370   -0.00148    0.00122   -0.00077
AFIX  43
H23   2    1.548794   -0.103655    0.694789    11.00000   -1.20000
AFIX   0
C24   1    1.244343   -0.008320    0.722820    11.00000    0.02031    0.01281 =
         0.02132   -0.00016   -0.00026   -0.00327
C25   1    1.143920    0.051454    0.773374    11.00000    0.01731    0.01618 =
         0.02329   -0.00160   -0.00091   -0.00087
AFIX  43
H25   2    0.983579    0.084767    0.772184    11.00000   -1.20000
AFIX   0
C26   1    1.276421    0.062886    0.825723    11.00000    0.01902    0.01526 =
         0.02159   -0.00076   -0.00182   -0.00275
C27   1    1.509621    0.009030    0.825121    11.00000    0.01905    0.01885 =
         0.02470   -0.00118   -0.00333   -0.00202
AFIX  43
H27   2    1.602735    0.016443    0.860204    11.00000   -1.20000
AFIX   0
C28   1    1.151331    0.155093    0.988550    11.00000    0.03310    0.03847 =
         0.02066   -0.00521   -0.00707    0.00375
AFIX  43
H28   2    1.211193    0.126571    1.030439    11.00000   -1.20000
AFIX   0
C29   1    1.253581    0.087604    0.940821    11.00000    0.02416    0.02779 =
         0.02482   -0.00401   -0.00572    0.00384
AFIX  43
H29   2    1.380225    0.011705    0.950343    11.00000   -1.20000
AFIX   0
C30   1    1.171274    0.130667    0.878710    11.00000    0.01769    0.01950 =
         0.02323   -0.00388   -0.00186   -0.00454
C31   1    0.983843    0.242218    0.866636    11.00000    0.01891    0.01845 =
         0.01902   -0.00240   -0.00349   -0.00383
AFIX  43
H31   2    0.927893    0.273706    0.824462    11.00000   -1.20000
AFIX   0
C32   1    0.876441    0.308718    0.914656    11.00000    0.02139    0.01824 =
         0.02292   -0.00393   -0.00099   -0.00407
C33   1    0.962783    0.263751    0.976222    11.00000    0.02820    0.03063 =
         0.02124   -0.00766   -0.00153    0.00175
AFIX  43
H33   2    0.892569    0.307474    1.009677    11.00000   -1.20000
AFIX   0
HKLF 4


REM  shelxl_a.res in P-1
REM wR2 = 0.1169, GooF = S = 1.053, Restrained GooF = 1.053 for all data
REM R1 = 0.0386 for 3088 Fo > 4sig(Fo) and 0.0487 for all 3942 data
REM 325 parameters refined using 0 restraints

END

WGHT      0.0671      0.1561

REM Highest difference peak  0.197,  deepest hole -0.183,  1-sigma level  0.043
Q1    1   0.2407  0.4461  0.6429  11.00000  0.05    0.20
Q2    1   0.2071  0.4628  0.7678  11.00000  0.05    0.19
Q3    1   1.2066  0.0860  0.8513  11.00000  0.05    0.18
Q4    1   0.2693  0.5346  0.7978  11.00000  0.05    0.17
Q5    1   1.0943 -0.1168  0.5954  11.00000  0.05    0.17
Q6    1   0.4833  0.2293  0.6106  11.00000  0.05    0.17
Q7    1   0.7690  0.3569  0.9080  11.00000  0.05    0.17
Q8    1  -0.4240  0.7263  0.7628  11.00000  0.05    0.16
Q9    1   0.2306  0.4771  0.6894  11.00000  0.05    0.16
Q10   1   0.2122  0.3975  0.5903  11.00000  0.05    0.16
;
_shelx_res_checksum                11990
_shelx_hkl_file
;
   0   0   1   -0.12    0.27
   0   0  -1   -0.30    0.10
   0   0   2  406.83    8.49
   0   0  -2  409.02    8.24
   0   0   3    6.27    1.85
   0   0  -3   11.78    0.52
   0   0   5    1.73    0.83
   0   0   5    1.70    0.44
   0   0   5   12.59    2.09
   0   0   6   16.54    1.02
   0   0   6   12.28    0.85
   0   0   7    8.61    1.37
   0   0   7   11.00    0.99
   0   0   8   38.29    0.64
   0   0  12  204.88    6.93
   0   0  12  198.27    6.75
   0   0  12  200.55    7.23
   0   0  12  203.25    7.44
   0   0 -12  203.97    6.89
   0   0 -12  212.99    7.37
   0   0 -12  204.49    7.14
   0   0 -12  204.68    7.25
   0   0  13    0.71    0.90
   0   0  13    0.06    0.83
   0   0  13    1.19    1.61
   0   0  13    0.09    1.13
   0   0 -13   -0.49    0.97
   0   0 -13    0.10    1.32
   0   0 -13    0.60    1.06
   0   0 -13    0.36    1.04
   0   0  14  388.62   12.60
   0   0  14  397.14   12.80
   0   0  14  377.17   12.79
   0   0  14  388.62   13.31
   0   0 -14  376.00   12.64
   0   0 -14  410.00   13.21
   0   0 -14  389.44   12.89
   0   0 -14  391.91   13.02
   0   0  15   32.38    2.97
   0   0  15   30.72    2.61
   0   0  15   33.32    3.32
   0   0  15   32.60    3.41
   0   0 -15   35.55    3.00
   0   0 -15   35.53    3.08
   0   0 -15   34.98    3.32
   0   0 -15   33.76    3.32
   0   0  16  128.81    5.65
   0   0  16  132.09    5.73
   0   0  16  130.82    6.23
   0   0  16  130.85    6.65
   0   0 -16  128.34    5.76
   0   0 -16  129.63    5.60
   0   0 -16  129.35    5.99
   0   0 -16  126.25    5.94
   0   0  17    1.13    1.43
   0   0  17   -0.28    1.90
   0   0  17    0.12    1.28
   0   0  17    0.71    1.92
   0   0 -17    0.81    1.75
   0   0 -17   -0.42    1.64
   0   0 -17   -0.67    1.74
   0   0  18  193.30    7.03
   0   0  18  188.01    7.73
   0   0  18  189.07    6.72
   0   0  18  188.90    7.96
   0   0 -18  184.22    6.95
   0   0 -18  187.64    7.42
   0   0 -18  178.75    7.07
   0   0  19   29.96    3.69
   0   0  19   26.98    4.02
   0   0  19   25.60    2.96
   0   0  19   26.80    3.99
   0   0 -19   28.66    4.25
   0   0 -19   29.78    4.16
   0   0 -19   25.95    4.19
   0   0  20  761.44   12.61
   0   0  20  744.32   14.15
   0   0  20  752.83   14.44
   0   0 -20  727.96   12.69
   0   0 -20  756.05   14.54
   0   0 -20  758.74   13.56
   0   0  21   13.40    2.62
   0   0  21   10.00    3.05
   0   0  21   10.44    2.31
   0   0  21   12.88    3.36
   0   0 -21   12.35    2.97
   0   0 -21   12.97    2.99
   0   0 -21   13.30    3.45
   0   0  22  180.19    6.11
   0   0  22  174.64    6.87
   0   0  22  181.98    5.78
   0   0  22  178.84    6.99
   0   0 -22  182.03    6.49
   0   0 -22  184.78    6.79
   0   0 -22  179.37    6.69
   0   0  23    0.89    1.33
   0   0  23    1.53    1.83
   0   0  23    0.91    0.92
   0   0  23   -0.03    1.58
   0   0 -23    0.26    1.50
   0   0 -23   -0.05    1.51
   0   0 -23   -0.62    1.53
   0   0  24   10.33    2.10
   0   0  24   11.29    2.45
   0   0  24    9.52    1.70
   0   0  24   11.06    2.73
   0   0 -24   11.88    2.55
   0   0 -24    9.69    2.34
   0   0 -24   10.22    2.46
   0   0  25    3.04    1.14
   0   0  25    2.08    1.19
   0   0  25    1.09    1.01
   0   0  25    3.89    1.61
   0   0 -25    1.30    1.04
   0   0 -25    4.65    1.62
   0   0 -25    3.21    1.59
   0   1 -24    1.80    1.10
   0   1 -24    3.07    1.48
   0   1 -24    1.98    1.00
   0  -1  24    3.84    1.94
   0  -1  24    1.12    1.01
   0  -1  24    2.37    1.50
   0  -1  24    0.40    0.45
   0   1 -23   10.71    2.35
   0   1 -23   10.55    2.16
   0   1 -23   12.58    2.84
   0  -1  23   12.59    2.77
   0  -1  23   11.25    2.10
   0  -1  23   12.68    2.90
   0  -1  23   12.24    1.76
   0   1 -22   13.75    2.83
   0   1 -22   17.05    3.28
   0   1 -22   17.33    3.39
   0  -1  22   17.26    3.07
   0  -1  22   15.27    2.62
   0  -1  22   15.09    3.92
   0  -1  22   15.85    2.18
   0   1 -21  145.97    6.10
   0   1 -21  142.84    6.21
   0   1 -21  146.46    6.47
   0  -1  21  148.94    5.84
   0  -1  21  145.13    7.04
   0  -1  21  140.27    5.14
   0   1 -20   35.31    3.90
   0   1 -20   29.95    3.62
   0   1 -20   32.04    4.18
   0  -1  20   29.99    3.59
   0  -1  20   34.87    4.90
   0  -1  20   31.89    3.04
   0   1 -19   -0.04    1.75
   0   1 -19    0.93    1.92
   0   1 -19    1.55    2.05
   0  -1  19    1.05    1.69
   0  -1  19    0.15    2.38
   0  -1  19    0.54    1.24
   0   1 -18    0.05    1.60
   0   1 -18    0.56    1.85
   0   1 -18    0.71    1.87
   0  -1  18    1.13    1.62
   0  -1  18    0.77    2.23
   0  -1  18    0.09    1.13
   0   1 -17   87.79    4.95
   0   1 -17   89.06    5.37
   0   1 -17   90.12    5.41
   0  -1  17   91.74    5.01
   0  -1  17   90.33    5.83
   0  -1  17   93.03    4.46
   0   1 -16    3.19    1.83
   0   1 -16    6.86    1.82
   0   1 -16    8.38    2.44
   0   1 -16    9.25    3.17
   0  -1  16    6.78    2.30
   0  -1  16    6.60    3.15
   0  -1  16    6.33    2.22
   0   1 -15    2.00    1.55
   0   1 -15    3.26    1.27
   0   1 -15    4.31    2.04
   0   1 -15    2.82    2.19
   0  -1  15    1.54    1.33
   0  -1  15    1.23    1.77
   0  -1  15    1.88    1.13
   0   1 -14   35.85    3.44
   0   1 -14   36.91    3.03
   0   1 -14   36.07    3.24
   0   1 -14   38.51    3.71
   0  -1  14   38.14    3.34
   0  -1  14   38.37    4.03
   0  -1  14   35.99    2.85
   0   1 -13  702.40   13.44
   0   1 -13  749.54   13.53
   0   1 -13  705.05   12.94
   0   1 -13  683.21   13.15
   0  -1  13  695.00   12.82
   0  -1  13  693.78   14.10
   0  -1  13  692.88   12.50
   0   1 -12   23.37    2.25
   0   1 -12   24.31    2.38
   0   1 -12   23.80    2.12
   0   1 -12   22.69    2.41
   0  -1  12   24.63    2.25
   0  -1  12   24.37    2.62
   0  -1  12   24.67    2.07
   0   1 -11  192.67    6.60
   0  -1  11  166.23    6.21
   0  -1  11  176.60    6.75
   0   1 -10    6.56    1.54
   0   1  -9  174.58    6.71
   0  -1   9  195.12    6.46
   0   1  -8   44.41    3.15
   0  -1   8   42.16    2.04
   0  -1   8   38.75    1.50
   0   1  -7    0.29    1.25
   0  -1   7    0.00    0.16
   0  -1   7   -0.33    0.70
   0   1  -6   39.42    2.50
   0  -1   6   41.21    1.32
   0  -1   6   43.15    2.31
   0   1  -5 2463.37   49.95
   0  -1   5 2593.76   52.56
   0  -1   5 2518.09   50.96
   0  -1   5 2603.38   52.44
   0   1  -4   62.45    2.84
   0  -1   4   58.38    2.40
   0  -1   4   65.35    3.19
   0   1  -3  965.39   20.08
   0   1  -3  974.15   20.11
   0  -1   3  947.77   19.48
   0  -1   3  986.75   20.44
   0   1  -2    2.29    0.69
   0   1  -2    6.40    1.73
   0  -1   2    3.50    0.87
   0  -1   2    2.04    1.37
   0   1  -1  663.26   13.56
   0   1  -1  618.42   12.89
   0  -1   1  641.52   13.12
   0  -1   1  700.75   14.59
   0   1   0   10.16    0.79
   0   1   0   10.95    1.17
   0  -1   0   10.15    0.65
   0   1   1   33.15    1.07
   0   1   1   28.99    3.10
   0   1   1   29.56    1.35
   0  -1  -1   31.55    1.79
   0   1   2   50.81    2.10
   0   1   2   57.17    2.35
   0  -1  -2   59.53    2.42
   0  -1  -2   56.09    2.33
   0   1   3 2655.55   53.19
   0   1   3 2601.05   52.33
   0  -1  -3 2693.51   53.84
   0  -1  -3 2574.96   51.76
   0   1   4    0.34    0.83
   0   1   4    0.27    0.64
   0  -1  -4    0.82    1.23
   0  -1  -4    0.38    0.78
   0  -1  -4    0.77    0.69
   0   1   5 1122.54   23.07
   0   1   5 1070.09   22.49
   0  -1  -5 1148.26   23.60
   0  -1  -5 1121.59   23.40
   0   1   6   12.56    2.48
   0  -1  -6    2.87    1.28
   0  -1  -6    1.18    0.53
   0   1   7  316.58    6.90
   0  -1  -7  349.71    8.67
   0  -1  -7  316.17    6.80
   0   1   8   -0.22    0.31
   0  -1  -8    0.14    1.50
   0  -1  -8    0.03    0.21
   0   1   9  338.94    7.38
   0  -1  -9  321.22    9.78
   0  -1  -9  347.38    7.23
   0  -1 -10    7.10    1.92
   0  -1 -11   83.85    4.17
   0  -1 -12    9.88    2.14
   0   1  13   15.06    1.74
   0   1  13   14.71    1.93
   0   1  13   14.89    2.06
   0   1  13   15.19    1.99
   0  -1 -13   14.50    2.20
   0  -1 -13   15.68    2.15
   0   1  14    7.61    1.71
   0   1  14    6.99    1.64
   0   1  14    7.10    2.06
   0   1  14    5.96    1.86
   0  -1 -14    4.22    1.62
   0  -1 -14    4.43    1.48
   0  -1 -14    7.16    2.04
   0  -1 -14    4.42    1.83
   0   1  15   14.99    2.31
   0   1  15   13.65    2.45
   0   1  15   13.66    2.07
   0   1  15   13.58    2.49
   0  -1 -15   14.50    2.29
   0  -1 -15   15.64    2.81
   0   1  16   -0.38    1.18
   0   1  16    0.37    1.54
   0   1  16    1.31    1.21
   0   1  16    1.18    1.51
   0  -1 -16    0.57    1.28
   0  -1 -16    0.12    1.42
   0   1  17  564.81   13.93
   0   1  17  558.70   14.61
   0   1  17  577.03   14.63
   0   1  17  562.02   15.41
   0  -1 -17  561.16   14.25
   0  -1 -17  566.02   14.55
   0   1  18    5.07    2.57
   0   1  18    6.88    3.03
   0   1  18    2.42    1.55
   0   1  18    3.77    2.77
   0  -1 -18    3.55    2.50
   0  -1 -18    2.68    1.96
   0   1  19   54.84    4.01
   0   1  19   54.88    4.49
   0   1  19   51.77    3.90
   0   1  19   54.77    4.98
   0  -1 -19   53.09    4.50
   0  -1 -19   54.61    4.90
   0   1  20   -0.80    1.53
   0   1  20   -0.04    2.05
   0   1  20    0.33    1.44
   0   1  20    1.55    2.04
   0  -1 -20    0.51    1.74
   0  -1 -20    0.32    1.93
   0   1  21    3.92    1.72
   0   1  21    5.56    2.07
   0   1  21    5.62    2.05
   0   1  21    5.80    2.93
   0  -1 -21    2.36    1.77
   0  -1 -21    5.83    2.89
   0   1  22    1.63    1.45
   0   1  22    1.92    2.03
   0   1  22    1.53    1.85
   0   1  22    1.98    1.88
   0  -1 -22    0.69    1.67
   0  -1 -22    1.94    1.89
   0   1  23   92.69    4.31
   0   1  23   92.92    5.30
   0   1  23   92.95    4.16
   0   1  23   93.37    4.91
   0  -1 -23   98.59    4.92
   0  -1 -23   91.89    5.12
   0   1  24   10.63    2.08
   0   1  24    9.77    2.36
   0   1  24    8.96    1.84
   0   1  24   10.09    2.30
   0  -1 -24   10.92    2.58
   0  -1 -24   10.05    2.35
   0   1  25    1.89    1.25
   0   1  25    1.82    1.25
   0   1  25    0.90    0.64
   0   1  25    3.06    1.42
   0  -1 -25    2.32    1.29
   0  -1 -25    1.57    1.53
   0   2 -24  119.73    4.56
   0   2 -24  111.21    3.93
   0  -2  24  119.56    4.25
   0  -2  24  121.01    5.03
   0  -2  24  114.03    4.62
   0   2 -23    7.17    1.77
   0   2 -23    8.34    1.95
   0   2 -23    9.62    2.41
   0  -2  23    7.17    2.22
   0  -2  23    8.76    2.17
   0  -2  23    7.45    2.49
   0   2 -22   56.35    3.81
   0   2 -22   54.39    3.45
   0   2 -22   53.40    4.04
   0  -2  22   60.75    4.62
   0  -2  22   57.66    3.78
   0  -2  22   53.85    4.36
   0  -2  22   47.07    2.47
   0   2 -21    1.45    1.70
   0   2 -21    1.56    1.44
   0   2 -21    3.77    2.43
   0  -2  21    5.59    2.86
   0  -2  21    2.84    2.16
   0  -2  21    5.68    2.99
   0  -2  21    2.99    1.73
   0   2 -20   86.31    5.25
   0   2 -20   83.44    4.64
   0   2 -20   83.30    5.37
   0  -2  20   82.18    5.18
   0  -2  20   87.03    4.94
   0  -2  20   83.07    6.03
   0  -2  20   82.15    4.11
   0   2 -19    3.47    1.95
   0   2 -19    2.93    2.08
   0   2 -19    2.24    1.62
   0  -2  19    2.80    1.85
   0  -2  19    3.93    3.37
   0  -2  19    4.31    1.69
   0   2 -18   42.09    4.31
   0   2 -18   44.82    4.92
   0   2 -18   44.73    4.54
   0  -2  18   48.40    4.34
   0  -2  18   43.11    4.92
   0  -2  18   42.33    3.39
   0   2 -17    7.88    2.84
   0   2 -17    7.51    3.04
   0   2 -17    8.36    2.50
   0  -2  17   11.30    3.15
   0  -2  17   10.63    3.84
   0  -2  17    8.55    2.24
   0   2 -16   37.37    4.08
   0   2 -16   42.13    4.43
   0   2 -16   36.44    3.65
   0  -2  16   42.68    4.03
   0  -2  16   39.60    4.55
   0  -2  16   38.96    3.10
   0   2 -15    4.73    2.06
   0   2 -15    5.92    1.40
   0   2 -15   10.49    3.32
   0   2 -15    6.15    2.45
   0  -2  15    5.43    2.24
   0  -2  15    7.36    2.74
   0  -2  15    8.01    2.03
   0   2 -14   11.16    2.09
   0   2 -14   12.03    2.15
   0   2 -14   12.19    2.57
   0   2 -14   12.06    2.54
   0  -2  14    9.90    2.17
   0  -2  14    8.18    2.45
   0  -2  14   12.66    2.23
   0   2 -13    4.67    1.68
   0   2 -13    5.16    1.79
   0   2 -13    3.69    2.02
   0   2 -13    3.05    1.90
   0  -2  13    3.82    1.76
   0  -2  13    1.66    1.45
   0  -2  13    2.68    1.31
   0   2 -12  271.16    6.98
   0   2 -12  289.43    7.31
   0   2 -12  272.48    7.61
   0   2 -12  271.80    7.47
   0  -2  12  276.80    7.35
   0  -2  12  262.14    7.35
   0  -2  12  266.19    6.60
   0   2 -11   57.60    3.15
   0   2 -11   64.63    3.41
   0   2 -11   57.35    3.25
   0   2 -11   57.67    3.12
   0  -2  11   57.74    3.38
   0  -2  11   59.34    3.75
   0  -2  11   59.62    3.15
   0  -2  11   56.33    2.70
   0   2 -10  659.39   18.57
   0   2 -10  698.04   18.74
   0  -2  10  667.08   18.79
   0  -2  10  656.52   17.83
   0   2  -9   28.55    2.29
   0  -2   9   26.89    2.13
   0   2  -8  833.62   18.85
   0  -2   8  818.09   18.02
   0   2  -7    6.70    1.77
   0  -2   7    6.95    0.79
   0  -2   7    2.27    1.70
   0   2  -6  231.32    4.28
   0  -2   6  212.94    7.59
   0   2  -5   -0.99    1.02
   0   2  -5    0.28    1.61
   0  -2   5   -0.61    1.31
   0   2  -4   47.79    2.46
   0   2  -4   50.80    2.78
   0  -2   4   47.28    2.14
   0  -2   4   45.77    3.63
   0   2  -3   54.57    2.57
   0   2  -3   80.69    4.12
   0  -2   3   54.60    2.37
   0  -2   3   62.10    6.43
   0   2  -1  388.55    8.61
   0   2  -1  370.56    8.64
   0   2  -1  409.22    9.81
   0  -2   1  373.06   10.22
   0  -2   1  385.31    8.47
   0   2   0 4024.55   14.49
   0   2   1   31.52    1.43
   0   2   1   35.01    2.34
   0   2   1   39.06    3.77
   0  -2  -1   36.19    1.71
   0  -2  -1   34.25    1.26
   0   2   2  777.42   16.77
   0   2   2  786.43   16.93
   0  -2  -2  739.83   15.53
   0  -2  -2  774.16   16.45
   0  -2  -2  715.44   15.41
   0  -2  -2  742.44   16.12
   0   2   3   48.54    3.01
   0   2   3   47.69    3.14
   0  -2  -3   50.65    2.25
   0  -2  -3   46.91    4.22
   0  -2  -3   49.28    2.89
   0   2   4  864.53   18.58
   0  -2  -4  802.76   17.25
   0  -2  -4  813.92   17.22
   0  -2  -4  844.53   17.79
   0   2   5   16.16    2.37
   0   2   5   -0.49    0.82
   0  -2  -5   -0.61    0.82
   0  -2  -5    0.45    1.28
   0   2   6   23.08    1.73
   0  -2  -6   20.85    2.20
   0  -2  -6   19.97    1.55
   0   2   7   13.27    1.27
   0  -2  -7   13.34    2.05
   0  -2  -7    1.98    0.64
   0   2   8  770.84   16.51
   0  -2  -8  801.90   17.95
   0  -2  -8  804.09   17.01
   0  -2  -9   28.90    2.75
   0  -2  -9   24.33    1.30
   0  -2 -10   13.55    2.20
   0  -2 -10   13.35    1.02
   0  -2 -11    1.15    1.29
   0   2  12    1.05    0.88
   0   2  12    0.39    0.71
   0  -2 -12    0.59    0.68
   0  -2 -12    0.69    0.83
   0  -2 -12    0.77    1.22
   0   2  13    0.45    0.79
   0   2  13    0.59    0.85
   0   2  13    0.24    0.84
   0   2  13    0.51    0.96
   0  -2 -13    0.36    1.24
   0  -2 -13    0.85    0.95
   0  -2 -13    0.93    1.10
   0   2  14   38.36    2.78
   0   2  14   38.43    3.15
   0   2  14   35.39    2.81
   0   2  14   35.74    2.75
   0   2  14   41.02    3.14
   0  -2 -14   41.86    3.13
   0  -2 -14   41.27    3.34
   0   2  15    0.67    1.05
   0   2  15   -0.25    1.10
   0   2  15   -0.08    1.09
   0   2  15    0.27    1.25
   0   2  15    0.21    1.15
   0  -2 -15    0.22    1.18
   0  -2 -15    0.49    1.21
   0   2  16   80.86    4.33
   0   2  16   78.46    4.45
   0   2  16   79.58    4.57
   0   2  16   80.65    4.73
   0  -2 -16   78.93    4.52
   0  -2 -16   83.41    4.49
   0  -2 -16   80.38    4.66
   0  -2 -16   76.28    4.75
   0   2  17    0.39    1.30
   0   2  17    1.62    1.55
   0   2  17   -0.25    1.35
   0   2  17    0.64    1.52
   0  -2 -17    2.30    1.74
   0  -2 -17    0.88    1.49
   0  -2 -17    1.68    1.76
   0   2  18 4092.97   27.18
   0   2  18 4095.16   29.56
   0   2  18 4106.15   28.81
   0   2  18 4052.46   56.78
   0  -2 -18 3926.28   53.75
   0  -2 -18 4079.74   29.62
   0  -2 -18 4066.91   30.21
   0   2  19    7.88    2.31
   0   2  19    8.07    2.65
   0   2  19    9.26    2.54
   0   2  19   10.18    3.11
   0  -2 -19    7.67    2.28
   0  -2 -19    8.71    2.66
   0  -2 -19    3.54    2.11
   0   2  20   32.08    3.52
   0   2  20   30.87    3.91
   0   2  20   31.84    3.24
   0   2  20   33.28    4.16
   0  -2 -20   34.80    3.85
   0  -2 -20   31.90    3.87
   0  -2 -20   36.01    4.38
   0   2  21    1.25    1.39
   0   2  21    0.74    1.56
   0   2  21    0.22    1.38
   0   2  21    0.51    1.59
   0  -2 -21    1.33    1.88
   0  -2 -21    1.74    1.58
   0  -2 -21    0.96    1.98
   0   2  22    8.51    2.44
   0   2  22    8.74    3.03
   0   2  22    8.00    2.18
   0   2  22    7.53    2.43
   0  -2 -22    8.84    2.75
   0  -2 -22   10.17    3.06
   0  -2 -22    6.46    2.77
   0   2  23    0.80    1.22
   0   2  23    2.07    1.41
   0   2  23    1.22    1.26
   0   2  23    0.49    1.37
   0  -2 -23    0.42    1.68
   0  -2 -23    0.11    1.42
   0  -2 -23    2.88    2.57
   0   2  24    1.83    1.06
   0   2  24    2.49    1.64
   0   2  24    2.10    1.04
   0   2  24    3.14    1.19
   0  -2 -24    0.66    1.33
   0  -2 -24    1.09    1.36
   0  -2 -24    2.75    2.09
   0   2  25   -0.21    0.77
   0   2  25    0.13    0.77
   0   2  25   -0.14    0.70
   0   2  25    0.55    0.68
   0  -2 -25    1.67    1.61
   0  -2 -25    0.03    0.86
   0  -2 -25    0.11    1.11
   0   3 -23    4.61    1.30
   0   3 -23    2.15    1.09
   0   3 -23    0.75    0.51
   0  -3  23    5.96    1.74
   0  -3  23    4.25    1.52
   0   3 -22   28.01    2.58
   0   3 -22   30.02    3.10
   0   3 -22   28.94    2.25
   0  -3  22   31.61    2.84
   0  -3  22   29.52    3.24
   0   3 -21   81.50    4.44
   0   3 -21   83.28    4.73
   0   3 -21   79.64    3.80
   0  -3  21   85.56    4.39
   0  -3  21   86.85    5.15
   0  -3  21   77.18    3.05
   0   3 -20   10.41    3.20
   0   3 -20    9.41    3.42
   0   3 -20    9.20    2.40
   0  -3  20   11.07    3.04
   0  -3  20   10.53    3.01
   0  -3  20    6.49    2.34
   0   3 -19   22.14    3.14
   0   3 -19   23.05    4.05
   0   3 -19   22.93    2.97
   0  -3  19   24.04    3.23
   0  -3  19   22.93    3.47
   0  -3  19   18.62    6.33
   0   3 -18   -0.05    1.75
   0   3 -18    0.36    1.26
   0   3 -18    0.19    1.92
   0  -3  18    0.37    1.97
   0  -3  18   -0.06    1.68
   0  -3  18    0.12    2.19
   0  -3  18    0.43    0.90
   0   3 -17   -0.38    1.84
   0   3 -17    0.19    1.32
   0   3 -17   -0.97    1.91
   0  -3  17    0.56    2.00
   0  -3  17    0.04    1.77
   0  -3  17    2.10    2.30
   0  -3  17   -0.96    1.09
   0   3 -16    6.79    2.60
   0   3 -16    9.17    2.42
   0   3 -16    7.15    3.59
   0  -3  16    9.19    2.90
   0  -3  16    7.73    2.75
   0  -3  16    7.55    3.51
   0  -3  16    7.69    1.91
   0   3 -15   35.67    3.65
   0   3 -15   38.26    3.55
   0   3 -15   37.94    4.34
   0  -3  15   39.52    4.27
   0  -3  15   35.08    3.54
   0  -3  15   38.33    5.07
   0  -3  15   35.69    3.08
   0   3 -14   19.25    2.66
   0   3 -14   21.06    2.46
   0   3 -14   21.57    2.21
   0   3 -14   20.05    3.50
   0   3 -14   20.94    3.56
   0  -3  14   20.97    3.51
   0  -3  14   20.60    3.31
   0  -3  14   19.95    2.41
   0  -3  14   21.08    4.16
   0   3 -13    0.08    0.98
   0   3 -13    0.01    0.82
   0   3 -13   -0.16    0.60
   0   3 -13    0.27    1.58
   0   3 -13    0.07    1.29
   0  -3  13    0.84    1.54
   0  -3  13   -0.09    1.39
   0  -3  13    0.23    0.90
   0  -3  13    0.27    1.77
   0   3 -12    8.99    2.14
   0   3 -12    9.34    1.96
   0   3 -12    8.49    1.46
   0   3 -12    6.09    2.34
   0   3 -12    7.53    2.19
   0  -3  12    7.65    2.05
   0  -3  12    5.07    1.52
   0  -3  12    7.77    1.75
   0  -3  12    7.55    2.59
   0   3 -11  131.36    5.25
   0   3 -11  140.31    5.93
   0   3 -11  130.67    5.65
   0   3 -11  133.89    6.15
   0  -3  11  134.14    6.11
   0  -3  11  138.49    6.80
   0  -3  11  136.26    5.61
   0  -3  11  130.89    5.83
   0   3 -10   50.34    2.60
   0   3 -10   56.19    3.13
   0   3 -10   49.70    2.81
   0   3 -10   52.13    3.30
   0  -3  10   48.30    3.05
   0  -3  10   54.86    3.77
   0  -3  10   50.69    2.79
   0  -3  10   48.94    3.09
   0   3  -9   57.57    2.92
   0   3  -9   56.53    3.17
   0  -3   9   49.27    2.77
   0  -3   9   56.41    3.57
   0  -3   9   59.29    2.45
   0  -3   9   55.04    2.62
   0   3  -8    1.19    1.01
   0  -3   8    2.03    1.55
   0   3  -7  149.55    5.90
   0  -3   7  152.50    6.64
   0   3  -6    0.38    0.95
   0  -3   6   -1.38    2.10
   0   3  -5   26.42    1.92
   0   3  -5   29.65    3.05
   0   3  -4  212.18    7.47
   0   3  -4  195.18    7.36
   0  -3   4  201.16    7.80
   0   3  -3 1579.96   34.33
   0   3  -3 1491.85   33.19
   0  -3   3 1534.45   32.93
   0   3  -2   99.72    3.88
   0   3  -2  107.61    4.74
   0  -3   2  100.79    3.77
   0  -3   2  105.03    6.16
   0   3  -1  326.58    7.96
   0   3  -1  322.83    8.38
   0  -3   1  302.65    7.11
   0  -3   1  308.62    8.39
   0   3   0  222.01    7.43
   0   3   0  222.78    4.41
   0  -3   0  212.53    7.00
   0  -3   0  213.43    8.08
   0   3   1   25.22    1.76
   0   3   1   26.63    2.47
   0  -3  -1   26.24    1.42
   0   3   2   -0.09    0.85
   0   3   2    0.61    0.57
   0  -3  -2    0.31    0.43
   0  -3  -2   -0.07    1.62
   0   3   3  123.00    5.45
   0  -3  -3  113.92    4.79
   0  -3  -3  121.00    5.10
   0  -3  -3  125.29    5.40
   0   3   4   52.27    3.57
   0  -3  -4   54.45    3.17
   0  -3  -4   52.70    3.31
   0   3   5 1268.99   27.80
   0  -3  -5 1309.03   27.73
   0  -3  -5 1333.47   28.07
   0  -3  -6   54.27    3.29
   0  -3  -6   51.09    2.88
   0  -3  -7  125.33    5.42
   0  -3  -7  118.12    4.74
   0  -3  -8    0.90    1.34
   0  -3  -8   -0.12    0.67
   0  -3  -9  195.55    7.64
   0  -3  -9  199.49    7.09
   0  -3 -10    6.02    1.90
   0  -3 -10    6.72    1.13
   0   3  11   15.78    1.82
   0  -3 -11   16.19    2.18
   0  -3 -11   14.89    1.19
   0   3  12    0.08    0.56
   0   3  12    0.39    0.49
   0   3  12   -0.12    0.93
   0  -3 -12    0.10    1.26
   0  -3 -12    0.32    0.71
   0  -3 -12   -0.29    0.82
   0   3  13   86.80    3.66
   0   3  13   93.48    4.17
   0   3  13   85.48    3.54
   0   3  13   87.19    4.03
   0  -3 -13   90.92    3.95
   0  -3 -13   88.27    3.97
   0  -3 -13   90.06    3.95
   0   3  14    1.23    0.73
   0   3  14    3.15    1.35
   0   3  14    0.72    0.97
   0   3  14    2.97    1.91
   0  -3 -14    3.61    1.65
   0  -3 -14    1.62    1.18
   0  -3 -14    2.89    1.46
   0   3  15  451.91   12.43
   0   3  15  436.79   12.12
   0   3  15  479.83   13.30
   0  -3 -15  468.79   12.49
   0  -3 -15  456.96   12.30
   0  -3 -15  466.50   12.79
   0   3  16    7.44    2.01
   0   3  16    7.88    2.19
   0   3  16    6.98    1.85
   0   3  16    8.31    2.20
   0   3  16    6.94    2.28
   0  -3 -16    7.52    2.19
   0  -3 -16   10.29    2.73
   0   3  17  406.68    9.02
   0   3  17  402.25    8.57
   0   3  17  395.98    8.90
   0   3  17  396.16    9.10
   0  -3 -17  406.42    9.26
   0  -3 -17  398.85    8.60
   0   3  18    1.13    1.36
   0   3  18    2.32    1.27
   0   3  18    2.18    1.67
   0   3  18    1.84    1.39
   0  -3 -18    4.00    1.87
   0  -3 -18    5.02    2.32
   0  -3 -18    2.58    1.94
   0   3  19  144.22    5.86
   0   3  19  144.64    5.69
   0   3  19  152.72    6.16
   0   3  19  147.38    6.10
   0  -3 -19  149.17    6.04
   0  -3 -19  144.09    6.09
   0  -3 -19  144.29    6.56
   0   3  20    2.35    1.96
   0   3  20    1.79    1.78
   0   3  20    3.16    2.41
   0   3  20    1.73    1.47
   0  -3 -20    2.80    2.08
   0  -3 -20    4.00    2.29
   0  -3 -20    2.82    2.15
   0   3  21  579.85   10.34
   0   3  21  579.53   10.31
   0   3  21  584.94   10.72
   0   3  21  598.56   11.28
   0  -3 -21  597.11   10.93
   0  -3 -21  591.59   11.11
   0  -3 -21  576.94   11.41
   0   3  22    4.45    1.90
   0   3  22    2.07    1.42
   0   3  22    3.93    2.17
   0   3  22    3.72    1.85
   0  -3 -22    2.25    2.36
   0  -3 -22    2.31    1.47
   0  -3 -22    3.25    2.61
   0   3  23  271.15    6.58
   0   3  23  274.08    6.89
   0  -3 -23  273.24    8.00
   0  -3 -23  281.91    7.23
   0  -3 -23  270.87    7.33
   0   3  24    6.63    1.78
   0   3  24    5.37    1.71
   0  -3 -24    5.90    2.31
   0  -3 -24    8.05    1.99
   0  -3 -24    6.67    2.40
   0   3  25   -0.06    0.66
   0   3  25    0.24    0.75
   0  -3 -25   -0.12    1.09
   0  -3 -25    0.15    0.74
   0  -3 -25    1.33    1.55
   0   4 -21   21.84    8.38
   0   4 -21   25.73    2.45
   0  -4  21   28.79    2.76
   0  -4  21   26.81    3.19
   0  -4  21   25.61    2.45
   0   4 -20  207.86    6.15
   0   4 -20  195.31    5.11
   0   4 -20  214.67    6.81
   0  -4  20  203.34    6.21
   0  -4  20  214.52    6.46
   0  -4  20  212.15    7.05
   0   4 -19   11.80    2.65
   0   4 -19   11.06    2.11
   0   4 -19   14.27    3.07
   0  -4  19   12.15    2.79
   0  -4  19   13.15    3.23
   0  -4  19   12.86    3.29
   0  -4  19   11.96    1.73
   0   4 -18   42.67    3.80
   0   4 -18   38.92    3.03
   0   4 -18   41.49    4.61
   0  -4  18   38.98    4.03
   0  -4  18   40.38    4.14
   0  -4  18   38.87    4.28
   0  -4  18   38.11    2.64
   0   4 -17   37.59    3.90
   0   4 -17   37.16    3.28
   0   4 -17   37.75    4.43
   0  -4  17   39.96    3.99
   0  -4  17   40.17    4.20
   0  -4  17   38.08    4.38
   0  -4  17   37.66    2.85
   0   4 -16   69.06    4.90
   0   4 -16   63.78    3.80
   0   4 -16   70.34    5.43
   0  -4  16   72.37    4.79
   0  -4  16   72.61    5.07
   0  -4  16   69.79    5.91
   0  -4  16   65.03    3.50
   0   4 -15   37.69    4.16
   0   4 -15   34.70    3.44
   0   4 -15   33.65    5.80
   0  -4  15   37.29    3.87
   0  -4  15   37.64    4.48
   0  -4  15   34.57   10.51
   0  -4  15   35.45    4.27
   0   4 -14  100.83    5.65
   0   4 -14   96.93    4.54
   0   4 -14   99.55    6.21
   0  -4  14   99.50    5.43
   0  -4  14  108.34    6.46
   0  -4  14  100.93    6.93
   0  -4  14  107.06    5.78
   0   4 -13   45.94    3.77
   0   4 -13   46.21    3.34
   0   4 -13   49.55    3.12
   0  -4  13   48.38    3.93
   0  -4  13   50.77    4.94
   0  -4  13   46.78    7.13
   0  -4  13   50.34    4.23
   0   4 -12  226.98    8.14
   0   4 -12  216.15    7.04
   0   4 -12  233.03    8.04
   0   4 -12  239.68    7.65
   0  -4  12  230.24    9.13
   0  -4  12  236.43    7.35
   0  -4  12  218.63    7.80
   0   4 -11   28.28    2.52
   0   4 -11   28.34    2.96
   0   4 -11   25.56    2.44
   0   4 -11   29.76    3.03
   0   4 -11   29.04    2.58
   0  -4  11   28.31    3.67
   0  -4  11   30.74    3.68
   0  -4  11   26.34    2.91
   0   4 -10   10.05    1.83
   0   4 -10    8.18    2.40
   0   4 -10   10.90    1.77
   0   4 -10   12.00    2.10
   0   4 -10   10.48    1.68
   0  -4  10    9.45    2.38
   0  -4  10   10.58    3.86
   0  -4  10    9.41    1.93
   0   4  -9   44.65    3.01
   0   4  -9   39.91    3.17
   0   4  -9   39.92    2.75
   0   4  -9   44.14    3.41
   0   4  -9   45.17    3.00
   0  -4   9   42.04    3.71
   0  -4   9   41.85    2.75
   0  -4   9   39.14    2.92
   0   4  -8  133.99    4.52
   0   4  -8  111.23    3.93
   0   4  -8  125.65    5.01
   0   4  -8  121.64    5.00
   0   4  -8  114.17    4.88
   0   4  -8  124.63    4.30
   0  -4   8  115.31    4.92
   0  -4   8  126.29    4.26
   0  -4   8  118.22    4.09
   0   4  -7    6.80    1.48
   0   4  -7    6.70    1.96
   0   4  -7    5.58    1.53
   0   4  -7    6.04    1.73
   0   4  -7    6.12    1.33
   0  -4   7    6.48    1.61
   0  -4   7    4.47    1.75
   0  -4   7    6.09    1.53
   0   4  -6  182.03    6.74
   0   4  -6  186.31    6.18
   0   4  -6  200.84    7.39
   0   4  -6  191.62    6.49
   0   4  -6  185.63    6.91
   0  -4   6  210.22    7.32
   0  -4   6  185.68    6.65
   0   4  -5    0.68    0.78
   0   4  -5    1.49    1.67
   0  -4   5   17.53    3.52
   0   4  -4  160.03    5.31
   0   4  -4  174.28    6.55
   0  -4   4  173.51    7.46
   0   4  -3    1.15    0.93
   0   4  -3    1.89    1.68
   0   4  -2  396.52   10.20
   0   4  -2  399.78   11.58
   0  -4   2  382.92   12.10
   0   4  -1    3.86    1.33
   0   4  -1    5.10    1.04
   0   4   0   22.74    3.91
   0   4   0   22.19    7.62
   0   4   1    0.58    0.81
   0   4   1    1.00    1.14
   0   4   2   98.86    7.00
   0   4   3    8.44    2.88
   0  -4  -3    6.82    1.77
   0  -4  -3   12.48    3.26
   0   4   4  136.09    6.21
   0  -4  -4  125.89    5.26
   0  -4  -4  140.78    6.13
   0   4   5    5.68    1.81
   0  -4  -5    5.21    1.70
   0  -4  -5    4.69    1.95
   0  -4  -6 2383.20   49.49
   0  -4  -6 2291.07   50.38
   0  -4  -7  327.28    8.75
   0  -4  -7  320.56    8.52
   0  -4  -8  873.64   22.95
   0  -4  -8  807.42   21.08
   0  -4  -9   42.21    2.92
   0  -4  -9   37.81    2.19
   0   4  10  992.35   27.85
   0  -4 -10  960.88   25.34
   0  -4 -10 1055.61   27.52
   0  -4 -10  939.02   24.88
   0  -4 -10 1022.04   28.95
   0   4  11    1.01    0.90
   0   4  11    0.47    0.39
   0  -4 -11    0.40    1.04
   0  -4 -11    1.01    0.69
   0  -4 -11    1.47    1.28
   0  -4 -11   -0.09    0.47
   0   4  12   42.85    3.20
   0   4  12   36.05    5.18
   0  -4 -12   43.43    3.02
   0  -4 -12   42.53    3.90
   0  -4 -12   42.02    3.30
   0   4  13    0.78    0.94
   0   4  13   -0.30    0.75
   0   4  13    0.63    1.24
   0  -4 -13    0.69    1.06
   0  -4 -13    0.52    0.55
   0  -4 -13    0.21    1.02
   0   4  14   10.55    2.04
   0   4  14   12.56    2.07
   0   4  14   12.36    2.29
   0  -4 -14   11.91    1.84
   0  -4 -14   10.53    2.00
   0  -4 -14   11.59    2.01
   0   4  15   15.19    2.29
   0   4  15   14.41    2.37
   0   4  15   15.53    2.75
   0  -4 -15   14.44    2.04
   0  -4 -15   14.95    2.36
   0  -4 -15   14.15    2.41
   0   4  16  556.94    9.54
   0   4  16  562.31    9.75
   0   4  16  588.49   11.54
   0  -4 -16  584.15   10.42
   0  -4 -16  592.09   10.94
   0   4  17    4.54    1.90
   0   4  17    1.16    1.26
   0   4  17    4.70    2.47
   0  -4 -17    2.17    1.58
   0   4  18  412.08    9.41
   0   4  18  403.58    9.94
   0  -4 -18  402.77    9.28
   0  -4 -18  412.58    9.98
   0   4  19    0.90    1.31
   0   4  19    0.35    1.72
   0  -4 -19    1.96    1.79
   0  -4 -19    1.84    1.56
   0   4  20  126.81    5.14
   0   4  20  125.91    5.59
   0  -4 -20  125.37    5.37
   0  -4 -20  127.60    5.51
   0   4  21    0.85    1.23
   0   4  21    1.59    2.17
   0  -4 -21    1.27    1.68
   0  -4 -21    1.29    1.40
   0   4  22   67.18    3.71
   0   4  22   73.64    4.54
   0  -4 -22   65.91    4.57
   0  -4 -22   69.41    4.02
   0  -4 -22   67.30    3.87
   0   4  23    1.10    0.99
   0   4  23    0.30    1.24
   0  -4 -23   -0.14    1.52
   0  -4 -23   -0.04    1.00
   0  -4 -23    0.90    1.31
   0   4  24   11.44    1.77
   0   4  24    9.23    2.00
   0  -4 -24   13.96    2.65
   0  -4 -24   10.59    1.91
   0  -4 -24   10.45    2.07
   0   4  25    0.49    0.68
   0   4  25   -0.37    0.72
   0  -4 -25    0.51    1.03
   0  -4 -25    0.18    0.48
   0  -4 -25    0.31    0.90
   0   5 -20    8.76    2.03
   0   5 -20    2.32    1.10
   0  -5  20    6.66    2.08
   0  -5  20    8.77    1.87
   0   5 -19   32.82   10.09
   0   5 -19   28.00    6.60
   0  -5  19   36.96    3.76
   0  -5  19   37.38    3.64
   0   5 -18  137.56    8.78
   0   5 -18  142.04    5.09
   0  -5  18  148.39    5.80
   0  -5  18  146.42    6.31
   0  -5  18  140.48    4.67
   0   5 -17   95.18    4.99
   0  -5  17   95.67    5.03
   0  -5  17   88.64    4.22
   0  -5  17   95.12    5.61
   0  -5  17   90.46    3.90
   0   5 -16    7.15    2.41
   0  -5  16    4.85    2.68
   0  -5  16    6.28    2.09
   0  -5  16    7.67    3.50
   0  -5  16    6.34    1.66
   0   5 -15   26.07    2.48
   0   5 -15   27.16    3.33
   0   5 -15   30.20    2.69
   0  -5  15   28.20    3.02
   0  -5  15   26.28    3.60
   0  -5  15   32.62    3.14
   0   5 -14   -0.16    0.85
   0   5 -14   -0.21    0.89
   0  -5  14    0.40    1.16
   0  -5  14   -0.65    2.10
   0  -5  14    0.10    0.88
   0   5 -13    0.16    0.85
   0   5 -13    0.21    1.69
   0   5 -13   -0.13    0.81
   0  -5  13    1.58    1.22
   0  -5  13    2.47    3.02
   0  -5  13    0.66    1.00
   0   5 -12    3.97    1.31
   0   5 -12    2.19    1.76
   0   5 -12    6.51    2.30
   0  -5  12    5.77    2.80
   0  -5  12    7.09    2.03
   0   5 -11    0.35    0.78
   0   5 -11   -0.78    1.54
   0   5 -11   -0.36    0.97
   0  -5  11    0.55    1.79
   0  -5  11   -0.46    0.98
   0   5 -10    0.67    1.09
   0   5 -10    0.67    1.53
   0   5 -10    0.80    0.75
   0   5 -10    0.28    1.61
   0  -5  10    0.15    0.90
   0  -5  10    2.83    2.25
   0   5  -9    1.77    1.29
   0   5  -9    1.38    1.48
   0   5  -9    3.27    1.79
   0   5  -9    3.13    2.22
   0  -5   9    0.34    0.84
   0  -5   9    1.29    1.36
   0   5  -8   46.63    3.20
   0   5  -8   46.38    3.61
   0   5  -8   46.56    3.73
   0   5  -8   47.87    4.24
   0  -5   8   46.08    3.77
   0  -5   8   45.97    3.26
   0  -5   8   43.37    3.70
   0   5  -7  253.69    6.35
   0   5  -7  256.45    7.80
   0   5  -7  246.79    7.26
   0   5  -7  259.76    7.65
   0  -5   7  238.11    6.99
   0  -5   7  269.25    6.59
   0  -5   7  274.70    7.56
   0  -5   7  256.01    7.10
   0   5  -6   29.70    2.99
   0   5  -6   27.79    4.17
   0   5  -6   27.23    7.84
   0   5  -6   32.33    5.47
   0   5  -6   31.85    4.45
   0  -5   6   30.03    3.00
   0  -5   6   29.95    2.86
   0  -5   6   32.22    2.72
   0  -5   6   33.48    2.76
   0   5  -5   23.86    2.63
   0   5  -5   22.07    3.21
   0   5  -5   22.79    5.62
   0   5  -5   28.23    5.04
   0   5  -5   28.14    5.81
   0  -5   5   25.49    2.72
   0  -5   5   23.20    2.35
   0  -5   5   26.62    2.75
   0  -5   5   28.91    2.47
   0   5  -4  202.39    7.52
   0   5  -4  185.61    5.25
   0   5  -4  191.19    5.38
   0   5  -4  195.72    6.48
   0   5  -4  196.37    6.26
   0   5  -4  196.48    5.64
   0  -5   4  181.75    5.75
   0  -5   4  203.63    6.36
   0  -5   4  191.29    5.71
   0  -5   4  190.69    6.04
   0   5  -3  713.81   17.45
   0   5  -3  692.43   11.96
   0   5  -3  692.93   12.12
   0   5  -3  761.81   14.01
   0   5  -3  728.75   13.70
   0   5  -3  743.52   14.14
   0  -5   3  740.36   13.55
   0  -5   3  732.75   14.35
   0   5  -2   46.03    3.54
   0   5  -2   49.60    2.35
   0   5  -2   48.18    3.36
   0   5  -2   46.84    2.74
   0   5  -2   50.08    3.31
   0  -5   2   47.59    3.25
   0  -5   2   49.59    3.04
   0   5  -1  281.08    9.89
   0   5  -1  287.30    8.45
   0   5  -1  280.29    9.39
   0   5  -1  266.84    8.69
   0   5  -1  280.04    9.44
   0  -5   1  276.28    9.28
   0  -5   1  271.52    9.05
   0   5   0    0.19    0.81
   0   5   0    2.74    1.22
   0   5   0    2.38    1.48
   0   5   0    1.34    0.83
   0  -5   0    2.59    1.33
   0  -5   0    0.50    1.49
   0  -5   0    3.13    1.63
   0   5   1    1.61    0.99
   0   5   1    1.36    1.06
   0   5   2   13.65    4.23
   0  -5  -2   12.31    2.07
   0   5   3   25.07    2.21
   0   5   3   29.12   10.21
   0  -5  -3   27.73    2.49
   0  -5  -3   24.92    3.14
   0   5   4   54.74    3.05
   0   5   4   59.30    3.86
   0   5   4   55.37    2.98
   0  -5  -4   57.51    3.11
   0  -5  -4   57.01    3.92
   0   5   5  107.83    5.37
   0   5   5  108.91    4.88
   0  -5  -5  104.74    4.59
   0  -5  -5  112.41    4.73
   0  -5  -5  102.25    4.58
   0  -5  -5  112.96    5.27
   0   5   6   50.84    3.80
   0   5   6   48.78    3.01
   0  -5  -6   53.81    3.06
   0  -5  -6   48.24    2.78
   0  -5  -6   49.55    2.93
   0  -5  -6   50.15    3.40
   0  -5  -6   48.53    2.85
   0   5   7  288.33    9.53
   0   5   7  283.07    9.37
   0  -5  -7  304.34    9.48
   0  -5  -7  290.87    9.44
   0  -5  -7  294.74    9.88
   0  -5  -7  293.57    9.56
   0  -5  -7  281.98    9.67
   0   5   8   24.27    2.70
   0   5   8   22.72    2.42
   0  -5  -8   24.24    2.40
   0  -5  -8   24.34    2.48
   0  -5  -8   24.79    2.34
   0  -5  -8   23.33    2.35
   0  -5  -8   22.75    2.11
   0   5   9    6.20    1.52
   0   5   9    5.39    1.01
   0   5   9    9.02    2.03
   0  -5  -9    5.35    1.52
   0  -5  -9    7.47    1.45
   0  -5  -9    8.20    1.96
   0  -5  -9    6.74    1.61
   0  -5  -9    7.81    1.66
   0   5  10    6.45    2.30
   0   5  10    5.22    1.22
   0   5  10    5.35    1.52
   0  -5 -10    7.48    1.88
   0  -5 -10    5.89    1.72
   0  -5 -10    0.92    0.81
   0  -5 -10    5.64    1.62
   0   5  11   11.92    2.23
   0   5  11    9.67    2.07
   0   5  11    9.08    2.12
   0  -5 -11   13.18    2.03
   0  -5 -11   11.75    2.27
   0  -5 -11    9.86    2.01
   0   5  12    5.42    1.98
   0   5  12    2.97    0.78
   0  -5 -12    3.83    1.67
   0  -5 -12    3.98    1.29
   0  -5 -12    2.50    1.28
   0   5  13    2.19    1.81
   0   5  13    0.37    0.89
   0  -5 -13    0.36    0.98
   0  -5 -13    1.00    0.75
   0  -5 -13    1.16    1.21
   0   5  14   13.07    2.50
   0   5  14   11.89    2.15
   0  -5 -14   11.60    1.76
   0  -5 -14   15.56    3.71
   0  -5 -14   14.42    2.62
   0   5  15   20.91    2.27
   0   5  15   22.26    2.98
   0  -5 -15   22.37    2.62
   0  -5 -15   22.76    2.98
   0   5  16    0.57    1.02
   0   5  16    0.06    1.01
   0   5  16   -0.03    1.64
   0  -5 -16    0.24    1.10
   0  -5 -16    2.63    1.97
   0   5  17   -0.15    1.15
   0   5  17    0.00    1.00
   0   5  17    0.80    1.80
   0  -5 -17    0.01    1.21
   0  -5 -17    0.11    1.38
   0   5  18   30.45    2.92
   0   5  18   31.81    3.44
   0   5  18   29.80    2.77
   0  -5 -18   34.30    3.68
   0  -5 -18   32.97    3.26
   0   5  19  210.33    6.55
   0   5  19  205.30    6.93
   0  -5 -19  203.82    6.20
   0  -5 -19  217.83    7.00
   0   5  20    0.65    1.21
   0   5  20    3.57    2.51
   0  -5 -20   -0.50    1.43
   0  -5 -20    1.51    1.38
   0   5  21    0.77    1.12
   0   5  21    1.86    1.67
   0  -5 -21    0.26    1.34
   0  -5 -21    1.57    1.30
   0   5  22    8.81    2.03
   0   5  22   11.87    2.81
   0  -5 -22    7.99    2.16
   0  -5 -22    8.87    1.82
   0   5  23    0.13    0.73
   0   5  23    0.02    1.14
   0  -5 -23    0.49    1.01
   0  -5 -23    0.59    0.89
   0   5  24    0.04    0.49
   0   5  24   -0.01    0.89
   0  -5 -24   -0.28    0.79
   0  -5 -24    0.22    0.55
   0   6 -18   -0.09    0.51
   0  -6  18   -0.02    1.13
   0  -6  18    0.01    0.36
   0   6 -17  106.34    4.08
   0  -6  17  108.37    4.65
   0   6 -16  150.35    5.28
   0  -6  16  133.37    5.48
   0   6 -15   37.29    7.66
   0   6 -15   45.35    2.99
   0  -6  15   45.25    4.04
   0   6 -14   17.56    6.17
   0   6 -14   22.65    2.79
   0  -6  14   19.70    3.39
   0   6 -13   54.53   12.45
   0   6 -13   53.35    3.69
   0  -6  13   48.64    4.16
   0   6 -12  320.97    8.98
   0   6 -12  302.19    9.34
   0   6 -12  321.07    7.81
   0  -6  12  293.55    8.69
   0   6 -11  100.76    6.43
   0   6 -11  105.65    4.89
   0   6 -11  101.76    9.13
   0  -6  11   79.82    4.36
   0  -6  11   96.54    5.80
   0   6 -10   44.28   14.21
   0   6 -10   39.09    8.13
   0   6 -10   42.92    3.70
   0  -6  10   32.28    3.71
   0  -6  10   32.23    3.36
   0  -6  10   38.48    4.06
   0   6  -9  122.10   10.40
   0   6  -9  127.24    7.35
   0   6  -9  132.55    5.78
   0  -6   9  122.46    6.33
   0  -6   9   96.80    4.79
   0  -6   9  119.92    5.94
   0   6  -8   92.49    5.90
   0   6  -8   89.16    9.52
   0   6  -8   99.42    5.09
   0  -6   8   81.66    4.88
   0  -6   8   89.28    5.46
   0   6  -7    7.21    2.74
   0   6  -7    2.98    1.35
   0   6  -7    8.35    2.60
   0   6  -7    8.40    3.07
   0   6  -7    7.78    2.30
   0  -6   7    7.86    3.26
   0  -6   7    7.77    2.33
   0   6  -6   61.58    4.24
   0   6  -6   31.92   13.45
   0   6  -6   55.62   10.64
   0   6  -6   57.40    3.88
   0   6  -6   58.14    4.89
   0  -6   6   54.45    3.50
   0  -6   6   47.26   12.62
   0  -6   6   56.48    4.50
   0   6  -5    2.76    1.94
   0   6  -5    1.24    0.90
   0   6  -5    0.45    0.70
   0   6  -5   -0.29    1.28
   0   6  -5    0.84    1.63
   0   6  -5    0.91    1.35
   0  -6   5    0.90    0.63
   0  -6   5    1.26    1.36
   0  -6   5    1.52    1.57
   0   6  -4  169.49    6.55
   0   6  -4  169.29    6.32
   0   6  -4  156.28   10.38
   0   6  -4  161.49    8.33
   0   6  -4  170.60    7.26
   0   6  -4  164.62    6.49
   0  -6   4  166.77    6.59
   0  -6   4  165.84    6.92
   0   6  -3    1.36    1.16
   0   6  -3    0.42    0.96
   0   6  -3    0.16    0.53
   0   6  -3   -0.11    1.20
   0   6  -3    0.23    1.34
   0   6  -3    0.61    1.24
   0  -6   3    0.01    1.12
   0  -6   3    0.06    1.31
   0   6  -2    1.45    1.29
   0   6  -2    1.65    1.14
   0   6  -2    2.03    1.20
   0   6  -2    3.32    1.77
   0  -6   2    1.09    1.45
   0  -6   2    4.14    1.96
   0  -6   2    2.49    2.01
   0   6  -1   88.72    5.11
   0   6  -1   87.67    4.56
   0   6  -1   83.32   10.02
   0   6  -1   85.94    4.76
   0  -6   1   88.10    5.10
   0  -6   1   86.15    4.98
   0  -6   1   87.16    5.04
   0   6   0  139.34    6.65
   0   6   0  128.74    5.85
   0   6   0  145.26    6.78
   0   6   0  138.28    6.23
   0  -6   0  136.67    6.36
   0  -6   0  137.61    6.56
   0  -6   0  139.61    6.49
   0   6   1   19.77    2.88
   0   6   1   19.66    2.54
   0   6   1   17.86    4.36
   0   6   1   20.05    2.93
   0  -6  -1   20.34    2.74
   0  -6  -1   19.09    2.92
   0  -6  -1   20.71    2.51
   0   6   2    1.36    1.24
   0   6   2    2.82    1.40
   0   6   2    2.22    0.80
   0   6   2    3.64    1.44
   0  -6  -2    1.66    1.27
   0  -6  -2    3.68    1.44
   0   6   3   59.61    4.20
   0   6   3   60.19    4.49
   0   6   3   57.45    3.92
   0  -6  -3   56.15    3.87
   0  -6  -3   57.51    3.85
   0  -6  -3   54.93    4.06
   0   6   4  248.43    9.44
   0   6   4  252.48    9.88
   0   6   4  247.44    9.29
   0  -6  -4  240.27    9.05
   0  -6  -4  241.82    9.07
   0  -6  -4  245.72    9.27
   0   6   5  162.63    7.34
   0   6   5  161.70    7.12
   0   6   5  168.60    7.17
   0  -6  -5  159.60    6.96
   0  -6  -5  167.40    7.17
   0  -6  -5  164.64    7.08
   0  -6  -5  165.87    7.03
   0   6   6  447.71   14.74
   0  -6  -6  441.80   14.41
   0  -6  -6  440.38   14.44
   0  -6  -6  436.22   14.17
   0  -6  -6  429.07   14.26
   0   6   7   33.05    3.19
   0  -6  -7   31.91    3.05
   0  -6  -7   30.77    2.87
   0  -6  -7   28.97    2.75
   0  -6  -7   27.56    2.65
   0   6   8    2.04    1.52
   0   6   8    2.53    1.52
   0  -6  -8    1.57    1.31
   0  -6  -8    1.71    1.32
   0  -6  -8    1.98    1.11
   0  -6  -8    2.05    1.56
   0   6   9    1.82    1.67
   0   6   9    2.08    1.57
   0  -6  -9    1.09    1.25
   0  -6  -9    0.29    1.22
   0  -6  -9    0.32    0.89
   0  -6  -9    0.63    1.01
   0   6  10    8.48    3.02
   0   6  10    6.95    2.45
   0  -6 -10    6.38    2.33
   0  -6 -10    7.22    2.05
   0  -6 -10    5.93    1.61
   0  -6 -10    5.62    1.51
   0   6  11    3.31    1.90
   0   6  11    5.37    2.50
   0  -6 -11    3.35    1.86
   0  -6 -11    2.67    1.15
   0  -6 -11    4.24    1.90
   0   6  12   -0.26    0.62
   0   6  12   -0.02    1.54
   0   6  12    1.28    2.40
   0  -6 -12    0.74    0.76
   0  -6 -12    0.45    1.29
   0  -6 -12    0.56    0.80
   0   6  13    0.66    0.81
   0   6  13    3.31    1.87
   0   6  13    1.92    2.53
   0  -6 -13    3.62    0.87
   0  -6 -13    3.32    1.53
   0   6  14    3.91    1.39
   0   6  14    3.08    1.60
   0  -6 -14    3.71    1.92
   0  -6 -14    2.51    1.40
   0   6  15    0.55    0.82
   0   6  15    1.70    1.47
   0  -6 -15    1.17    1.26
   0  -6 -15    2.36    1.50
   0   6  16   60.09    3.58
   0   6  16   65.10    4.39
   0  -6 -16   63.84    4.07
   0  -6 -16   66.62    4.30
   0   6  17   -0.46    0.83
   0   6  17   -0.15    1.17
   0  -6 -17    0.64    1.20
   0  -6 -17    0.23    1.35
   0   6  18    0.16    1.02
   0  -6 -18    0.20    1.11
   0  -6 -18    1.21    1.40
   0   6  19    1.40    1.17
   0   6  19    2.07    1.75
   0   6  19    0.81    0.91
   0  -6 -19    3.01    1.94
   0  -6 -19    1.16    1.16
   0   6  20    0.38    1.00
   0   6  20    0.55    1.55
   0  -6 -20    0.18    1.18
   0  -6 -20    0.91    1.15
   0   6  21    1.12    0.85
   0   6  21    2.58    1.43
   0  -6 -21    0.79    1.02
   0  -6 -21    0.39    0.94
   0   6  22   10.67    1.45
   0   6  22   13.70    2.28
   0  -6 -22   11.93    1.56
   0  -6 -22   10.66    2.05
   0   6  23    1.42    1.02
   0  -6 -23    1.49    0.84
   0   7 -15   12.09    1.91
   0  -7  15   11.27    1.85
   0   7 -14   14.74    2.41
   0  -7  14   17.00    2.44
   0   7 -13    4.60    2.65
   0   7 -13    0.78    1.14
   0  -7  13    1.24    0.90
   0  -7  13    1.09    1.67
   0   7 -12   45.29    4.58
   0   7 -12   40.03   12.62
   0   7 -12   46.43    3.11
   0  -7  12   27.42    9.78
   0  -7  12   47.81    4.30
   0   7 -11  135.84    6.96
   0   7 -11  128.26    6.70
   0   7 -11  128.83    5.08
   0  -7  11  123.14    5.42
   0  -7  11  126.75    6.05
   0   7 -10    0.09    1.91
   0   7 -10    0.63    0.53
   0   7 -10    0.51    1.26
   0  -7  10    0.06    0.58
   0  -7  10    0.55    1.87
   0   7  -9   93.28    6.02
   0   7  -9   87.76    6.99
   0   7  -9   88.47    4.61
   0  -7   9   76.91    8.20
   0  -7   9   88.24    5.20
   0   7  -8    6.96    3.30
   0   7  -8    3.46    1.60
   0   7  -8    9.31    2.68
   0  -7   8    4.88    2.31
   0  -7   8    5.50    1.53
   0  -7   8    8.41    2.06
   0   7  -7   47.75    3.71
   0   7  -7   50.11    4.54
   0  -7   7   49.08    3.66
   0  -7   7   50.74    4.89
   0   7  -6   22.40    3.36
   0   7  -6   20.82    3.61
   0  -7   6   21.14    3.43
   0  -7   6   22.71    4.05
   0  -7   6   21.67    3.02
   0   7  -5   24.84    3.46
   0   7  -5   24.84    3.85
   0  -7   5   20.92    3.38
   0  -7   5   23.52    3.90
   0  -7   5   24.03    3.31
   0   7  -4   75.01    5.44
   0   7  -4   76.84    4.50
   0   7  -4   73.38    4.64
   0  -7   4   74.68    5.25
   0  -7   4   71.57    4.81
   0  -7   4   74.27    4.64
   0   7  -3  435.76   10.46
   0   7  -3  435.57    9.41
   0   7  -3  413.92    9.39
   0  -7   3  435.66   10.31
   0  -7   3  423.50   10.09
   0  -7   3  413.58    9.56
   0   7  -2   53.44    4.57
   0   7  -2   54.08    4.02
   0   7  -2   51.35    3.78
   0  -7   2   51.78    4.08
   0  -7   2   55.68    4.51
   0  -7   2   50.44    4.28
   0   7  -1   80.98    4.57
   0   7  -1   94.15    4.87
   0   7  -1  103.17    5.32
   0   7  -1   99.21    5.60
   0  -7   1   92.85    5.48
   0  -7   1   97.03    5.14
   0  -7   1   96.32    5.52
   0   7   0  101.23   11.41
   0   7   0  115.11    5.60
   0   7   0  117.72    5.72
   0   7   0  124.89    6.38
   0  -7   0  113.14    5.98
   0  -7   0  121.83    6.27
   0  -7   0  120.02    6.12
   0   7   1   79.86    9.89
   0   7   1   86.80    4.94
   0   7   1   88.44    5.05
   0  -7  -1   80.12    4.98
   0  -7  -1   88.52    5.16
   0  -7  -1   84.43    4.87
   0  -7  -1   90.06    5.51
   0   7   2   13.30    2.77
   0   7   2   12.87    2.68
   0   7   2   13.80    2.82
   0  -7  -2   14.14    2.76
   0  -7  -2   14.38    3.20
   0   7   3   99.31    5.52
   0   7   3  101.52    5.39
   0   7   3  101.85    5.56
   0  -7  -3   93.32    5.50
   0  -7  -3   98.92    5.27
   0  -7  -3  100.95    5.24
   0  -7  -3  103.59    5.59
   0   7   4   12.48    2.65
   0   7   4   14.66    2.97
   0   7   4   15.81    2.86
   0  -7  -4   15.04    3.40
   0  -7  -4   14.14    3.13
   0  -7  -4   15.30    2.71
   0  -7  -4   14.27    2.65
   0   7   5    8.76    2.66
   0   7   5    7.60    2.02
   0  -7  -5   10.18    2.59
   0  -7  -5    8.13    2.44
   0  -7  -5    8.73    2.27
   0  -7  -5    8.22    2.81
   0   7   6    0.34    1.72
   0   7   6    1.03    1.75
   0  -7  -6    0.84    1.54
   0  -7  -6   -0.39    1.46
   0  -7  -6    0.05    0.96
   0  -7  -6    0.74    1.59
   0   7   7   57.00    4.32
   0  -7  -7   55.91    4.32
   0  -7  -7   58.62    4.11
   0  -7  -7   58.12    4.39
   0   7   8   10.73    2.90
   0  -7  -8   10.45    2.51
   0  -7  -8   10.72    2.96
   0  -7  -8   10.47    2.54
   0   7   9    8.77    2.41
   0   7   9    9.79    2.84
   0  -7  -9   10.79    2.53
   0  -7  -9   10.01    2.72
   0  -7  -9   13.57    2.76
   0   7  10   21.51    3.77
   0   7  10   16.85    3.18
   0  -7 -10   18.96    3.09
   0  -7 -10   17.46    2.75
   0  -7 -10   18.55    2.90
   0   7  11  149.67    6.97
   0   7  11  145.52    6.79
   0  -7 -11  149.65    6.23
   0  -7 -11  140.88    5.66
   0  -7 -11  149.09    6.35
   0   7  12    5.85    2.17
   0   7  12    6.05    2.18
   0  -7 -12    5.85    2.24
   0  -7 -12    6.89    1.73
   0  -7 -12    5.92    1.73
   0   7  13    4.28    2.91
   0   7  13    6.10    2.84
   0  -7 -13    4.82    2.11
   0  -7 -13    4.07    1.72
   0   7  14   16.35    3.09
   0   7  14   15.52    3.33
   0  -7 -14   15.73    2.89
   0  -7 -14   15.58    4.75
   0   7  15   61.20    4.27
   0   7  15   64.46    4.57
   0  -7 -15   63.64    4.04
   0  -7 -15   60.92    3.77
   0   7  16    0.92    1.40
   0  -7 -16    1.37    1.16
   0  -7 -16    0.69    1.33
   0   7  17   18.85    3.06
   0  -7 -17   21.18    2.47
   0  -7 -17   22.22    3.01
   0   7  18    0.93    1.11
   0  -7 -18   -0.26    1.08
   0   7  19    1.32    0.89
   0   7  19    1.77    1.17
   0  -7 -19    0.80    0.98
   0   7  20    0.67    0.76
   0  -7 -20    1.75    1.29
   0   7  21    0.22    0.55
   0   7  21    1.05    1.12
   0  -7 -21    0.65    1.30
   0  -7 -21    0.35    0.62
   0   7  22    1.08    0.92
   0  -7 -22   -0.27    0.96
   0  -8  13  147.31    5.56
   0  -8  13  145.79    5.52
   0   8 -12    3.41    1.33
   0  -8  12    2.65    1.42
   0  -8  12    4.73    2.44
   0   8 -11   54.64    3.33
   0  -8  11   56.37    4.02
   0  -8  11   58.19    4.04
   0   8 -10   12.02    2.51
   0  -8  10   13.30    2.89
   0  -8  10   13.28    3.24
   0   8  -9   61.08    3.54
   0   8  -9   57.29    4.31
   0  -8   9   59.69    4.46
   0  -8   9   55.67    4.11
   0   8  -8  228.80    6.62
   0   8  -8  226.65    7.45
   0  -8   8  226.78    7.53
   0  -8   8  230.64    7.63
   0   8  -7   -0.02    1.26
   0   8  -7    1.05    1.46
   0  -8   7    1.58    2.03
   0  -8   7    0.45    1.94
   0  -8   7    2.05    1.55
   0   8  -6   33.94    3.52
   0   8  -6   32.15    3.73
   0  -8   6   30.03    3.78
   0  -8   6   32.87    3.77
   0  -8   6   35.68    3.47
   0   8  -5   64.22    4.12
   0   8  -5   68.45    4.74
   0  -8   5   68.94    5.12
   0  -8   5   72.17    5.19
   0  -8   5   66.21    4.36
   0   8  -4    5.54    2.66
   0   8  -4    4.75    1.59
   0   8  -4    2.57    1.66
   0  -8   4    5.20    2.99
   0  -8   4    2.18    2.03
   0  -8   4    5.14    2.44
   0   8  -3    0.26    1.16
   0   8  -3    1.04    1.61
   0  -8   3    0.89    1.92
   0  -8   3    0.23    1.77
   0  -8   3    0.17    1.96
   0   8  -2   87.59    4.67
   0   8  -2   93.01    5.37
   0  -8   2   88.42    5.62
   0  -8   2   90.08    5.55
   0  -8   2   93.37    5.93
   0   8  -1  142.53    5.96
   0   8  -1  147.81    6.30
   0  -8   1  142.92    6.38
   0  -8   1  146.29    6.66
   0  -8   1  153.82    6.89
   0   8   0   21.89    3.02
   0   8   0   22.19    3.16
   0  -8   0   20.48    3.44
   0  -8   0   21.63    4.14
   0  -8   0   23.34    3.85
   0   8   1  180.65    6.96
   0   8   1  187.38    7.28
   0  -8  -1  189.90    7.58
   0  -8  -1  184.92    7.75
   0  -8  -1  182.54    7.34
   0   8   2  485.53   11.22
   0   8   2  454.37   10.78
   0  -8  -2  478.58   11.38
   0  -8  -2  485.69   12.56
   0   8   3  137.82    6.22
   0   8   3  134.87    6.29
   0  -8  -3  133.57    6.15
   0  -8  -3  141.96    6.69
   0   8   4   57.61    4.43
   0   8   4   59.57    4.57
   0  -8  -4   57.24    4.37
   0  -8  -4   58.49    5.20
   0  -8  -4   60.08    5.07
   0   8   5   45.33    4.36
   0   8   5   46.56    4.29
   0  -8  -5   48.70    4.35
   0  -8  -5   49.75    4.87
   0  -8  -5   47.29    4.53
   0   8   6  188.02    7.88
   0   8   6  191.83    7.56
   0  -8  -6  185.86    7.45
   0  -8  -6  184.00    7.40
   0  -8  -6  192.07    7.44
   0   8   7   57.84    4.85
   0   8   7   60.96    4.62
   0  -8  -7   60.07    4.70
   0  -8  -7   58.50    4.83
   0  -8  -7   58.93    4.47
   0   8   8   12.84    3.25
   0  -8  -8   15.23    3.45
   0  -8  -8   11.82    2.87
   0  -8  -8   13.19    3.03
   0   8   9   16.16    3.48
   0  -8  -9   16.49    3.25
   0  -8  -9   17.05    3.34
   0  -8  -9   13.14    2.64
   0   8  10    5.82    2.26
   0   8  10   10.91    3.13
   0  -8 -10    8.74    2.47
   0  -8 -10   11.18    2.83
   0  -8 -10   11.06    2.58
   0   8  11    1.03    2.15
   0   8  11    0.75    1.90
   0  -8 -11    0.08    1.33
   0  -8 -11   -0.08    1.18
   0  -8 -11    0.52    1.40
   0  -8 -11    0.59    1.16
   0   8  12   49.42    4.93
   0   8  12   43.80    4.04
   0  -8 -12   46.86    5.92
   0  -8 -12   43.85    3.48
   0  -8 -12   43.10    3.66
   0  -8 -12   41.54    3.13
   0   8  13   31.81    3.43
   0   8  13   33.00    3.91
   0  -8 -13   30.41    3.27
   0  -8 -13   29.34    8.22
   0   8  14  192.83    6.74
   0   8  14  196.70    6.94
   0  -8 -14  190.93    6.37
   0  -8 -14  184.99    6.32
   0   8  15   -0.82    1.69
   0   8  15    2.15    1.73
   0  -8 -15    1.35    1.67
   0  -8 -15    0.53    0.97
   0   8  16   75.05    4.29
   0   8  16   74.71    4.26
   0  -8 -16   74.27    3.91
   0  -8 -16   73.05    3.71
   0   8  17   77.91    4.16
   0   8  17   79.28    3.99
   0  -8 -17   76.03    3.69
   0  -8 -17   74.34    3.47
   0   8  18   48.47    2.56
   0   8  18   46.41    2.93
   0   8  18   49.67    3.55
   0  -8 -18   49.19    2.90
   0   8  19    1.19    0.80
   0   8  19   -0.04    0.60
   0  -8 -19    0.18    0.58
   0  -8 -20   16.07    2.08
   0  -9  10    1.75    1.51
   0  -9  10    1.82    1.06
   0  -9   9   21.21    2.58
   0  -9   9   22.02    2.62
   0  -9   8  149.11    8.03
   0  -9   8  153.82    8.35
   0  -9   7   31.17    3.28
   0  -9   7   34.26    3.58
   0   9  -6    2.14    0.97
   0  -9   6    1.87    1.09
   0  -9   6    3.28    2.30
   0  -9   6    4.47    2.27
   0   9  -5   56.23    3.58
   0  -9   5   59.53    3.69
   0  -9   5   56.99    4.17
   0  -9   5   54.57    3.84
   0   9  -4  332.39    7.78
   0  -9   4  335.82    8.26
   0  -9   4  324.97    8.57
   0  -9   4  333.33    8.58
   0   9  -3  102.04    4.25
   0   9  -3  128.81    5.28
   0  -9   3  119.03    5.65
   0  -9   3  122.00    5.55
   0  -9   3  127.20    5.89
   0   9  -2    2.99    1.27
   0   9  -2    3.30    1.52
   0  -9   2    2.54    1.96
   0  -9   2    4.53    2.64
   0  -9   2    3.97    2.46
   0   9  -1   90.41    5.05
   0   9  -1   87.77    4.66
   0  -9   1   88.93    5.24
   0  -9   1   86.74    5.32
   0  -9   1   89.78    5.30
   0   9   0   58.27    3.97
   0   9   0   55.28    4.04
   0  -9   0   54.45    4.49
   0  -9   0   56.46    4.75
   0  -9   0   53.85    4.18
   0   9   1   40.39    3.96
   0   9   1   41.43    3.81
   0  -9  -1   43.42    4.38
   0  -9  -1   41.36    4.43
   0  -9  -1   40.16    3.81
   0   9   2   41.13    3.96
   0   9   2   39.08    3.82
   0  -9  -2   40.06    3.84
   0  -9  -2   37.39    3.74
   0   9   3  156.07    6.11
   0   9   3  162.41    6.60
   0  -9  -3  165.85    6.89
   0  -9  -3  166.65    6.57
   0   9   4  158.12    6.78
   0   9   4  152.81    6.39
   0  -9  -4  159.64    6.58
   0  -9  -4  152.43    6.77
   0  -9  -4  162.26    6.64
   0   9   5   20.05    3.49
   0   9   5   20.91    3.19
   0  -9  -5   22.23    3.38
   0  -9  -5   20.46    3.91
   0  -9  -5   21.28    3.37
   0   9   6  118.31    6.22
   0   9   6  114.25    5.81
   0  -9  -6  123.39    5.81
   0  -9  -6  109.92    5.82
   0  -9  -6  119.50    5.81
   0   9   7   64.25    4.90
   0   9   7   57.05    4.30
   0  -9  -7   63.83    4.26
   0  -9  -7   58.22    4.54
   0  -9  -7   62.13    4.57
   0   9   8   40.46    4.70
   0   9   8   36.99    3.75
   0  -9  -8   39.60    3.56
   0  -9  -8   41.02    4.17
   0  -9  -8   43.26    3.82
   0   9   9   92.57    5.23
   0  -9  -9   94.81    5.32
   0  -9  -9   86.88    4.61
   0  -9  -9   92.18    4.84
   0   9  10    6.89    2.69
   0  -9 -10    7.33    2.74
   0  -9 -10    5.44    2.60
   0  -9 -10    4.99    2.11
   0  -9 -10    9.82    2.36
   0   9  11  174.01    6.34
   0  -9 -11  170.14    5.88
   0  -9 -11  170.54    5.89
   0  -9 -11  163.91    9.71
   0  -9 -11  167.31    5.45
   0   9  12   54.44    4.41
   0   9  12   53.62    3.86
   0  -9 -12   41.76   11.98
   0  -9 -12   53.16    3.29
   0  -9 -12   55.27    3.68
   0   9  13   25.33    2.96
   0   9  13   26.34    3.32
   0  -9 -13   22.41    2.30
   0  -9 -13   17.08    5.44
   0   9  14   19.39    2.85
   0   9  14   19.27    2.84
   0  -9 -14   15.96    2.02
   0  -9 -14   15.90    2.16
   0   9  15   23.54    2.69
   0   9  15   23.82    3.16
   0  -9 -15   24.17    2.34
   0  -9 -15   20.67    2.03
   0   9  16    1.14    1.24
   0   9  16    1.65    1.48
   0  -9 -16    1.25    0.91
   0  -9 -16    0.54    0.48
   0   9  17    7.08    1.51
   0   9  17    8.95    1.88
   0 -10   5   14.09    2.10
   0 -10   5   15.14    1.64
   0 -10   5   11.30    1.80
   0 -10   4   -0.71    0.98
   0 -10   4    0.08    0.78
   0 -10   4    0.18    1.03
   0 -10   3   96.26    5.80
   0 -10   3   96.38    5.67
   0 -10   3   94.78    5.66
   0  10  -2   94.80    5.22
   0 -10   2   98.13    5.90
   0 -10   2   97.30    5.87
   0 -10   2   92.17    5.69
   0  10  -1   58.87    3.01
   0 -10   1   59.59    3.87
   0 -10   1   61.19    3.80
   0 -10   1   60.25    3.63
   0  10   0   16.32    2.25
   0  10   0   17.07    2.16
   0 -10   0   16.86    2.42
   0 -10   0   17.91    3.08
   0 -10   0   19.05    2.82
   0  10   1   70.61    3.59
   0  10   1   67.41    3.43
   0 -10  -1   75.16    4.09
   0 -10  -1   76.24    4.53
   0 -10  -1   77.28    4.15
   0  10   2  105.62    4.38
   0  10   2  105.27    4.37
   0 -10  -2  114.32    4.91
   0 -10  -2  104.66    5.11
   0 -10  -2  112.87    4.83
   0  10   3   42.85    3.35
   0  10   3   45.12    3.49
   0 -10  -3   49.30    3.58
   0 -10  -3   45.54    3.31
   0  10   4   84.67    4.41
   0  10   4   84.58    4.02
   0 -10  -4   87.81    4.36
   0 -10  -4   89.40    4.92
   0 -10  -4   86.92    4.33
   0  10   5    2.24    1.55
   0  10   5    1.82    1.64
   0 -10  -5    2.37    1.64
   0 -10  -5    1.47    1.62
   0 -10  -5    2.78    1.86
   0  10   6   41.92    3.51
   0  10   6   42.36    3.30
   0 -10  -6   41.39    3.13
   0 -10  -6   47.12    3.86
   0 -10  -6   42.64    3.27
   0  10   7   15.38    2.98
   0  10   7   14.48    2.29
   0 -10  -7   11.98    2.18
   0 -10  -7   14.02    2.51
   0 -10  -7   12.96    2.06
   0  10   8   10.45    2.58
   0  10   8   10.96    2.24
   0 -10  -8   10.64    2.04
   0 -10  -8   12.10    2.67
   0 -10  -8   10.76    2.15
   0  10   9   72.73    4.41
   0  10   9   77.92    3.83
   0 -10  -9   56.12    8.41
   0 -10  -9   74.58    3.74
   0 -10  -9   71.68    3.51
   0 -10  -9   72.76    3.58
   0  10  10   58.05    4.50
   0  10  10   64.17    4.32
   0 -10 -10   49.35    8.04
   0 -10 -10   69.13    4.54
   0 -10 -10   63.88    4.15
   0 -10 -10   65.79    4.10
   0  10  11    1.20    1.06
   0 -10 -11    0.00    0.63
   0 -10 -11    0.16    0.67
   0 -10 -11    0.28    0.29
   0  10  12    0.49    0.91
   0  10  12    0.81    1.13
   0 -10 -12    0.83    0.77
   0 -10 -12    0.18    0.41
   0  10  13    1.92    1.51
   0  10  13    0.91    0.88
   0  10  14    0.09    0.87
   0  10  14    0.45    0.76
  -1  10  12    9.96    2.16
  -1  10  12    2.08    0.70
  -1  10  11   26.66    2.65
   1 -10 -10    9.59    1.46
  -1  10  10   12.50    2.21
  -1  10  10    7.86    1.41
   1 -10  -9   79.34    4.79
  -1  10   9   79.36    5.10
   1 -10  -8  190.29    9.47
  -1  10   8  174.32    8.84
   1 -10  -7    4.79    1.76
  -1  10   7    2.60    1.50
   1 -10  -6  101.07    6.19
  -1  10   6   95.53    5.61
   1 -10  -5   22.23    2.90
   1 -10  -4   18.26    2.58
  -1  10   4   19.13    2.16
   1 -10  -3    6.54    2.53
  -1  10   3    6.26    1.38
   1 -10  -1   22.39    2.60
   1 -10   0    7.93    2.38
   1 -10   1   19.08    2.29
   1 -10   2    9.22    1.85
   1 -10   3   10.41    2.00
  -1   9  16    0.54    1.02
  -1   9  16    0.04    0.62
  -1   9  15   14.91    2.45
  -1   9  15   13.97    1.68
  -1   9  14   44.57    2.90
  -1   9  13   36.58    2.86
  -1   9  12   31.16    3.35
  -1   9  12   29.84    2.72
   1  -9 -11   21.89    2.25
  -1   9  11   21.86    3.06
  -1   9  11   19.71    2.19
   1  -9 -10    2.59    1.58
  -1   9  10    2.40    2.41
  -1   9  10    2.14    1.15
   1  -9  -9   43.38    3.50
  -1   9   9   41.16    3.71
  -1   9   9   41.36    3.17
   1  -9  -8  207.61    6.83
  -1   9   8  192.13    6.71
  -1   9   8  201.08    6.02
   1  -9  -7   54.81    4.13
  -1   9   7   54.58    4.07
  -1   9   7   50.83    3.58
   1  -9  -6   31.53    3.71
  -1   9   6   33.03    3.57
  -1   9   6   34.69    3.15
   1  -9  -5   87.65    4.09
   1  -9  -5   86.61    5.15
   1  -9  -5   87.99    4.25
  -1   9   5   91.32    4.87
  -1   9   5   85.15    3.91
   1  -9  -4   58.62    3.61
   1  -9  -4   61.55    4.82
   1  -9  -4   59.53    3.64
  -1   9   4   60.40    4.27
  -1   9   4   58.96    3.57
   1  -9  -3  117.84    4.81
   1  -9  -3  124.16    6.31
   1  -9  -3  119.51    4.99
  -1   9   3  118.44    5.27
   1  -9  -2  158.62    5.52
   1  -9  -2  161.14    5.76
  -1   9   2  159.46    5.80
   1  -9  -1  191.19    6.26
   1  -9  -1  193.61    6.18
  -1   9   1  194.00    6.00
   1  -9   0    4.76    1.74
   1  -9   0    7.47    3.30
   1  -9   0    3.62    1.69
   1  -9   1   90.89    4.26
   1  -9   1   91.89    5.27
   1  -9   1   87.59    4.31
   1  -9   2   32.72    2.90
   1  -9   2   34.36    3.95
   1  -9   2   31.21    2.78
   1  -9   3    2.14    1.68
   1  -9   3    0.05    1.51
   1  -9   3    1.44    1.07
   1  -9   4    0.33    1.12
   1  -9   4    2.22    1.97
   1  -9   4    2.32    1.49
   1  -9   5   17.68    2.37
   1  -9   5   17.94    2.66
   1  -9   5   15.78    1.99
   1  -9   6    3.41    1.50
   1  -9   6    2.54    1.44
   1  -9   6    2.24    1.09
   1  -9   7    0.58    0.86
   1  -9   7    0.32    0.71
   1  -9   7   -0.13    0.83
   1  -9   8    0.26    0.72
   1  -9   8    0.37    0.74
   1  -9   9    6.01    1.41
   1  -9   9    6.89    1.31
  -1   8  19    0.20    0.70
  -1   8  19    0.98    1.18
  -1   8  18    9.64    2.34
  -1   8  18    8.77    1.95
  -1   8  17    2.35    1.44
  -1   8  17    4.19    1.71
  -1   8  16    0.12    1.48
  -1   8  16    2.07    1.80
  -1   8  15   70.68    4.80
  -1   8  15   68.29    3.86
  -1   8  14   73.89    4.99
  -1   8  14   71.03    4.16
  -1   8  13   11.48    2.38
  -1   8  12    0.45    1.33
   1  -8 -11   77.69    4.18
  -1   8  11   73.24    5.14
  -1   8  11   76.06    4.38
   1  -8 -10  126.06    5.42
  -1   8  10  123.55    6.11
  -1   8  10  130.57    5.54
   1  -8  -9    1.39    1.45
   1  -8  -9    0.74    0.89
  -1   8   9    1.90    2.81
  -1   8   9    0.25    1.42
   1  -8  -8  231.03    6.48
   1  -8  -8  253.38    7.88
   1  -8  -8  229.91    6.58
  -1   8   8  253.98    8.41
  -1   8   8  247.48    7.40
   1  -8  -7  323.45    7.97
   1  -8  -7  317.83    7.93
  -1   8   7  316.41    9.16
  -1   8   7  319.21    8.18
   1  -8  -6    5.30    2.01
   1  -8  -6    4.01    2.75
   1  -8  -6    3.81    1.38
  -1   8   6    2.87    1.94
  -1   8   6    2.44    1.99
   1  -8  -5  480.17    9.89
   1  -8  -5  504.36   11.44
   1  -8  -5  492.52   10.14
  -1   8   5  495.01   10.73
  -1   8   5  490.04    9.85
   1  -8  -4  279.39    7.71
   1  -8  -4  278.71    8.85
   1  -8  -4  284.91    8.08
  -1   8   4  293.59    8.71
  -1   8   4  283.47    7.61
   1  -8  -3  133.58    5.57
   1  -8  -3  133.53    6.75
   1  -8  -3  130.78    5.50
  -1   8   3  140.16    6.22
  -1   8   3  133.62    5.36
   1  -8  -2   53.45    4.07
   1  -8  -2   54.89    4.11
  -1   8   2   54.52    4.40
  -1   8   2   52.69    3.81
   1  -8  -1  126.33    5.48
   1  -8  -1  123.94    5.41
  -1   8   1  134.55    5.89
  -1   8   1  125.85    5.03
   1  -8   0  376.34    9.13
   1  -8   0  367.05    9.44
  -1   8   0  398.27    9.14
   1  -8   1   78.36    4.65
   1  -8   1   75.17    4.60
  -1   8  -1   58.14    3.67
   1  -8   2    0.08    1.42
   1  -8   2    0.30    1.44
  -1   8  -2    0.29    2.03
   1  -8   3   40.83    3.78
   1  -8   3   38.71    4.21
   1  -8   3   42.72    3.88
  -1   8  -3   41.08    4.76
   1  -8   4    3.22    1.59
   1  -8   4    4.97    2.50
   1  -8   4    3.84    2.09
  -1   8  -4    5.87    2.89
   1  -8   5   12.11    2.86
   1  -8   5   13.16    3.05
   1  -8   5   10.64    2.46
  -1   8  -5   11.28    3.19
   1  -8   6   68.57    4.43
   1  -8   6   67.44    4.40
   1  -8   6   69.52    4.61
  -1   8  -6   69.62    5.41
   1  -8   7    0.93    1.53
   1  -8   7    0.31    1.18
   1  -8   7    1.88    2.02
  -1   8  -7   -0.86    1.79
   1  -8   8    0.29    1.43
   1  -8   8    1.57    1.06
   1  -8   8    0.70    1.47
  -1   8  -8    1.83    1.75
   1  -8   9  139.49    5.25
   1  -8   9  143.82    5.48
  -1   8  -9  143.01    6.23
   1  -8  10  200.18    5.94
   1  -8  10  198.52    6.18
  -1   8 -10  200.46    6.95
   1  -8  11    0.21    0.97
   1  -8  11    0.27    1.04
  -1   8 -11    0.11    1.10
   1  -8  12   26.67    2.42
   1  -8  12   28.00    2.44
  -1   8 -12   25.37    2.64
   1  -7 -21   36.41    2.24
   1  -7 -21   39.12    2.95
  -1   7  21   33.34    2.01
  -1   7  21   37.33    2.78
   1  -7 -20   40.35    2.94
  -1   7  20   37.94    2.95
  -1   7  20   42.13    3.56
   1  -7 -19   -0.47    0.98
  -1   7  19    0.71    1.08
  -1   7  19   -0.92    1.20
  -1   7  18   38.56    2.61
  -1   7  18   38.89    3.22
  -1   7  18   39.64    3.20
  -1   7  17    0.59    0.87
  -1   7  17    1.78    1.70
  -1   7  17    1.97    2.16
  -1   7  16   81.37    3.92
  -1   7  16   89.82    5.22
  -1   7  16   90.50    5.00
  -1   7  15   89.06    3.88
  -1   7  15   98.48    5.40
  -1   7  15  100.69    5.32
  -1   7  14  121.38    6.66
  -1   7  14  138.83    6.31
  -1   7  14  133.97    5.56
  -1   7  13   16.52    4.29
  -1   7  13   21.08    3.51
  -1   7  13   19.55    2.95
  -1   7  12   13.27    3.77
  -1   7  12   16.36    2.91
   1  -7 -11   12.60    1.78
  -1   7  11   13.89    2.23
  -1   7  11   16.13    3.37
   1  -7 -10   77.90    3.97
   1  -7 -10   75.31    3.92
   1  -7 -10   77.37    4.36
  -1   7  10   79.47    5.16
  -1   7  10   78.64    4.06
  -1   7  10   83.99    5.02
   1  -7  -9    5.12    1.81
   1  -7  -9    6.23    1.83
   1  -7  -9    6.68    2.34
  -1   7   9    9.41    3.60
  -1   7   9    1.96    1.00
  -1   7   9    5.95    2.18
   1  -7  -8   95.98    4.68
   1  -7  -8   99.77    4.98
   1  -7  -8  102.56    5.37
  -1   7   8  103.91    5.84
  -1   7   8   91.76    4.27
  -1   7   8  106.30    5.47
   1  -7  -7   11.00    2.27
   1  -7  -7   10.24    1.98
   1  -7  -7    8.99    2.79
  -1   7   7    9.09    2.88
  -1   7   7    8.66    1.79
  -1   7   7    9.31    2.97
   1  -7  -6   78.67    4.14
   1  -7  -6   85.26    4.39
  -1   7   6   75.89    3.83
  -1   7   6   89.51    5.34
  -1   7   6   85.30    4.55
   1  -7  -5  302.88    8.17
   1  -7  -5  308.66    7.83
  -1   7   5  293.52    7.69
  -1   7   5  334.59    9.16
  -1   7   5  340.04    8.49
   1  -7  -4    7.53    2.00
   1  -7  -4    9.59    2.11
  -1   7   4    7.69    1.76
  -1   7   4   11.75    2.86
  -1   7   4    9.39    2.18
   1  -7  -3  186.31    6.56
   1  -7  -3  179.55    6.09
  -1   7   3  195.29    6.79
  -1   7   3  191.13    6.32
   1  -7  -2  333.21    8.52
   1  -7  -2  331.68    8.36
  -1   7   2  345.66    8.85
  -1   7   2  337.85    8.08
   1  -7  -1    1.40    1.34
   1  -7  -1   -0.74    1.26
  -1   7   1    0.62    1.33
  -1   7   1    0.87    1.81
  -1   7   1    0.20    1.09
   1  -7   0   57.09    3.79
   1  -7   0   61.19    4.15
  -1   7   0   56.91    3.82
  -1   7   0   58.69    4.68
  -1   7   0   56.77    3.51
   1  -7   1  134.02    5.92
   1  -7   1  139.83    6.07
  -1   7  -1  137.85    5.70
  -1   7  -1  143.38    7.03
  -1   7  -1  130.89    5.26
   1  -7   2  158.14    6.53
   1  -7   2  161.01    6.56
  -1   7  -2  166.43    7.51
  -1   7  -2  144.18    6.12
   1  -7   3   83.08    4.94
   1  -7   3   81.38    4.79
  -1   7  -3   85.63    6.00
  -1   7  -3   77.95    4.85
   1  -7   4   30.47    3.51
   1  -7   4   29.41    3.51
  -1   7  -4   27.97    4.00
  -1   7  -4   29.59    3.80
   1  -7   5   32.36    3.44
   1  -7   5   33.29    3.66
  -1   7  -5   34.87    4.34
  -1   7  -5   27.87    3.78
   1  -7   6   86.45    4.93
   1  -7   6   90.06    5.35
  -1   7  -6   92.99    6.16
  -1   7  -7  129.01   13.04
   1  -7   8    0.04    1.71
  -1   7  -8   -0.47    1.96
  -1   7  -8   -0.71    1.69
   1  -7   9  224.03    7.38
   1  -7   9  212.30    6.22
  -1   7  -9  220.65   11.12
  -1   7  -9  217.69    7.11
   1  -7  10  217.67    7.34
  -1   7 -10  221.68    7.95
  -1   7 -10  223.36    8.13
  -1   7 -10  208.40    6.87
   1  -7  11   -0.23    1.61
  -1   7 -11   -0.45    1.80
  -1   7 -11   -0.15    1.57
  -1   7 -11    0.71    1.50
   1  -7  12  244.11    7.11
  -1   7 -12  252.17    8.81
  -1   7 -12  224.61    6.75
   1  -7  13  114.07    5.03
   1  -7  13  118.46    5.28
  -1   7 -13  118.30    5.59
   1  -7  14   15.40    2.28
   1  -7  14   15.27    2.59
  -1   7 -14   15.41    2.89
   1  -7  15    0.22    1.00
   1  -7  15   -0.27    1.05
  -1   7 -15   -0.51    0.86
   1  -6 -23    0.71    0.70
   1  -6 -23    0.50    0.86
  -1   6  23    2.02    1.26
   1  -6 -22    0.60    0.96
   1  -6 -22   -0.69    1.14
  -1   6  22    0.65    1.09
   1  -6 -21    0.55    1.15
   1  -6 -21    0.14    1.41
  -1   6  21   -0.35    0.58
  -1   6  21    0.38    1.25
   1  -6 -20    4.00    1.88
  -1   6  20    3.54    1.42
  -1   6  20    4.45    2.08
  -1   6  19  132.90    4.95
  -1   6  19  132.02    5.10
  -1   6  19  132.43    5.57
  -1   6  18   19.18    2.45
  -1   6  18   20.71    3.11
  -1   6  18   24.37    3.41
  -1   6  17    3.04    1.79
  -1   6  17    2.95    2.25
  -1   6  17    2.00    1.84
  -1   6  16   51.29    3.63
  -1   6  16   53.62    4.26
  -1   6  16   51.40    4.23
  -1   6  15  305.08    7.60
  -1   6  15  317.74    8.99
  -1   6  15  308.42    8.59
  -1   6  14   16.68    4.11
  -1   6  14   16.49    3.18
  -1   6  14   15.40    2.90
  -1   6  13    4.76    1.35
  -1   6  13    5.26    2.66
  -1   6  13    2.18    2.26
   1  -6 -12    0.14    0.40
   1  -6 -12   -0.37    0.77
  -1   6  12    0.24    1.06
  -1   6  12   -0.62    1.82
  -1   6  12   -0.27    1.52
   1  -6 -11   11.80    3.61
   1  -6 -11   13.29    1.87
  -1   6  11   15.17    2.19
  -1   6  11   11.82    2.91
  -1   6  11   16.45    2.79
   1  -6 -10    3.60    1.42
   1  -6 -10    3.59    1.64
   1  -6 -10    3.63    1.34
  -1   6  10    1.07    1.11
  -1   6  10    3.02    1.60
   1  -6  -9    0.78    0.80
   1  -6  -9    0.05    1.05
   1  -6  -9    0.99    1.03
   1  -6  -9    0.53    0.95
   1  -6  -9    0.07    0.78
  -1   6   9    0.36    0.97
  -1   6   9    0.07    1.27
   1  -6  -8   15.41    2.12
   1  -6  -8   15.11    2.46
   1  -6  -8   14.03    2.27
   1  -6  -8   14.79    1.99
  -1   6   8   15.22    2.80
  -1   6   8   12.43    1.84
  -1   6   8   16.02    2.55
   1  -6  -7  152.91    5.89
   1  -6  -7  163.42    6.59
   1  -6  -7  164.44    6.74
   1  -6  -7  158.80    6.10
  -1   6   7  164.12    7.21
  -1   6   7  152.18    5.86
  -1   6   7  160.96    6.44
   1  -6  -6   62.56    3.46
   1  -6  -6   63.96    3.91
   1  -6  -6   66.38    3.97
   1  -6  -6   63.16    3.39
  -1   6   6   64.46    4.15
  -1   6   6   58.13    3.29
  -1   6   6   64.32    3.77
   1  -6  -5  201.55    6.29
   1  -6  -5  211.03    6.65
   1  -6  -5  209.49    6.82
   1  -6  -5  204.35    5.98
  -1   6   5  219.55    7.03
  -1   6   5  193.08    6.04
  -1   6   5  211.54    6.34
   1  -6  -4   41.34    2.83
   1  -6  -4   43.05    3.38
   1  -6  -4   40.42    3.41
   1  -6  -4   42.41    2.92
  -1   6   4   46.01    3.48
  -1   6   4   42.78    2.87
  -1   6   4   45.08    3.34
   1  -6  -3   66.47    3.58
   1  -6  -3   72.00    4.49
   1  -6  -3   61.56    3.35
  -1   6   3   63.21    3.64
  -1   6   3   66.06    3.78
  -1   6   3   60.88    3.26
  -1   6   3   67.73    3.62
   1  -6  -2   42.12    2.98
   1  -6  -2   47.35    3.69
   1  -6  -2   44.45    3.17
   1  -6  -2   50.59    4.28
  -1   6   2   43.38    3.16
  -1   6   2   43.33    2.98
  -1   6   2   43.72    3.17
  -1   6   2   45.69    2.98
   1  -6  -1  346.25    8.37
   1  -6  -1  351.24    8.20
  -1   6   1  332.25    7.74
  -1   6   1  360.60    8.45
  -1   6   1  340.64    8.48
  -1   6   1  357.60    7.91
  -1   6   1  341.17    7.67
   1  -6   0   93.38    4.36
   1  -6   0   93.69    4.33
   1  -6   0   88.25    5.36
  -1   6   0   96.75    4.22
  -1   6   0   99.26    4.55
  -1   6   0   97.54    4.38
  -1   6   0   89.42    4.20
  -1   6   0   91.65    4.13
  -1   6   0   94.49    4.49
   1  -6   1   75.49    4.10
   1  -6   1   76.02    4.16
   1  -6   1   72.04    4.91
  -1   6  -1   69.35    3.54
  -1   6  -1   72.55    3.57
  -1   6  -1   72.64    4.00
  -1   6  -1   76.31    4.00
   1  -6   2   32.63    2.99
   1  -6   2   34.28    3.27
   1  -6   2   78.13    6.12
  -1   6  -2   33.85    3.95
  -1   6  -2   31.54    2.58
  -1   6  -2   33.28    2.95
  -1   6  -2   33.69    7.83
   1  -6   3   25.13    2.68
   1  -6   3   25.57    3.46
  -1   6  -3    9.18    5.68
  -1   6  -3   31.70    7.60
  -1   6  -3   27.47    3.26
  -1   6  -3   22.90    2.54
  -1   6  -3   26.37    5.67
   1  -6   4  151.08    6.38
  -1   6  -4  137.68    5.50
  -1   6  -4  150.55    7.77
  -1   6  -4  151.94    6.59
  -1   6  -4  143.38    8.55
   1  -6   5   45.02    3.81
   1  -6   5   42.62    3.99
  -1   6  -5   44.61   10.01
  -1   6  -5   43.65    4.06
  -1   6  -5   40.21    3.17
   1  -6   6   16.38    3.20
  -1   6  -6   15.53    2.39
  -1   6  -6   21.40    5.69
  -1   6  -6   14.28    2.84
   1  -6   7  169.28    6.79
  -1   6  -7  157.89    5.85
  -1   6  -7  171.65    8.33
  -1   6  -7  172.31    7.22
   1  -6   8   93.52    5.44
  -1   6  -8   92.21    4.71
  -1   6  -8   95.08    6.03
  -1   6  -8   99.64    6.13
  -1   6  -8   93.06    7.05
   1  -6   9   20.59    3.06
  -1   6  -9   19.62    2.69
  -1   6  -9   25.91    6.92
  -1   6  -9   25.89    4.15
  -1   6  -9   22.85    9.35
   1  -6  10   58.83    4.60
  -1   6 -10   55.48    3.97
  -1   6 -10   56.74   10.77
  -1   6 -10   62.21   16.80
  -1   6 -10   57.89    4.53
   1  -6  11    7.27    2.72
  -1   6 -11    4.47    1.75
  -1   6 -11   10.75    2.60
  -1   6 -11    9.50    2.52
  -1   6 -11    4.96    3.88
   1  -6  12   46.35    4.04
  -1   6 -12   46.24    3.45
  -1   6 -12   52.48   14.58
  -1   6 -12   47.45   11.32
  -1   6 -12   46.32    7.43
   1  -6  13  277.18    8.45
  -1   6 -13  259.15   13.52
  -1   6 -13  267.31    8.55
  -1   6 -13  278.16    8.07
   1  -6  14   17.70    3.37
  -1   6 -14   14.58    2.17
  -1   6 -14   14.97    4.44
  -1   6 -14   20.61    3.59
  -1   6 -14   17.83    2.87
   1  -6  15   10.99    2.64
  -1   6 -15    5.78    1.53
  -1   6 -15   11.65    3.83
  -1   6 -15   11.65    3.15
  -1   6 -15   11.38    2.23
   1  -6  16    0.84    1.43
  -1   6 -16    0.75    0.93
  -1   6 -16    0.23    1.34
  -1   6 -16    0.63    0.77
   1  -6  17   18.77    2.46
  -1   6 -17   12.74    5.21
  -1   6 -17   18.28    2.74
   1  -6  18  201.54    5.88
  -1   6 -18  195.13    5.75
  -1   6 -18  187.56    6.40
   1  -5 -24   12.56    1.92
   1  -5 -24   13.17    2.02
   1  -5 -23   15.63    2.24
   1  -5 -23   15.19    2.40
   1  -5 -22   21.57    2.53
   1  -5 -22   21.96    3.06
  -1   5  22   19.91    2.79
   1  -5 -21    0.42    1.54
   1  -5 -21   -0.01    1.61
  -1   5  21    0.54    0.71
  -1   5  21    1.48    1.59
   1  -5 -20    1.13    1.77
  -1   5  20    1.12    1.44
  -1   5  20    0.00    1.69
  -1   5  19   12.21    2.52
  -1   5  19   12.62    2.39
  -1   5  19   11.52    2.85
  -1   5  18   44.42    3.51
  -1   5  18   47.55    3.89
  -1   5  18   45.59    3.89
  -1   5  17    4.00    1.69
  -1   5  17    8.94    2.53
  -1   5  17    8.53    2.68
  -1   5  16   12.17    3.18
  -1   5  16    9.33    2.56
  -1   5  16    9.16    2.88
   1  -5 -15    0.04    0.65
   1  -5 -15   -0.14    0.79
  -1   5  15   -0.11    1.28
  -1   5  15    0.96    1.59
  -1   5  15    0.97    1.63
   1  -5 -14   30.11    2.41
   1  -5 -14   31.02    2.68
  -1   5  14   32.42    6.28
  -1   5  14   34.63    3.47
  -1   5  14   33.42    3.39
   1  -5 -13    8.68    1.63
   1  -5 -13    7.76    1.98
   1  -5 -13    7.91    1.53
  -1   5  13    9.90    2.30
  -1   5  13    8.58    2.99
  -1   5  13    8.74    2.38
   1  -5 -12   97.05    5.01
   1  -5 -12   81.44    4.00
  -1   5  12   90.51    4.50
  -1   5  12   92.24    5.32
  -1   5  12   91.46    4.96
   1  -5 -11    0.96    0.49
   1  -5 -11    2.10    1.61
  -1   5  11    0.60    1.07
  -1   5  11    1.25    1.47
  -1   5  11    2.47    1.95
   1  -5 -10   22.75    2.89
  -1   5  10   20.34    2.24
  -1   5  10   20.82    2.81
  -1   5  10   21.96    2.57
   1  -5  -9   17.11    2.60
   1  -5  -9   15.74    1.88
  -1   5   9   16.33    2.10
  -1   5   9   16.20    2.26
   1  -5  -8    8.26    2.10
   1  -5  -8    6.55    1.59
  -1   5   8    6.66    1.45
  -1   5   8    5.14    1.46
  -1   5   8    6.45    1.62
   1  -5  -7   14.69    2.23
   1  -5  -7   17.88    2.22
  -1   5   7   16.12    2.02
  -1   5   7   19.75    2.67
  -1   5   7   17.67    2.02
   1  -5  -6   62.07    3.88
   1  -5  -6   59.29    3.62
   1  -5  -6   54.86    2.88
  -1   5   6   62.25    3.62
  -1   5   6   55.41    2.96
  -1   5   6   61.92    3.32
   1  -5  -5   26.20    2.70
   1  -5  -5   33.92    3.58
  -1   5   5   25.79    2.27
  -1   5   5   28.89    2.62
  -1   5   5   27.07    2.41
   1  -5  -4    7.59    2.35
   1  -5  -4    4.50    1.92
  -1   5   4    4.97    1.29
  -1   5   4    5.02    1.54
  -1   5   4    6.12    1.36
   1  -5  -3   44.29    3.36
   1  -5  -3   57.33    5.04
  -1   5   3   42.48    2.64
  -1   5   3   44.73    3.15
  -1   5   3   44.01    3.16
  -1   5   3   42.06    2.72
  -1   5   3   36.53    2.27
   1  -5  -2    1.08    1.81
  -1   5   2    0.58    1.04
  -1   5   2    0.38    0.82
  -1   5   2    0.11    1.11
  -1   5   2   -0.05    0.62
  -1   5   2    0.07    0.64
  -1   5   1    0.04    1.00
  -1   5   1   -0.18    0.66
  -1   5   1    0.06    0.72
  -1   5   1    0.46    1.19
  -1   5   1    0.33    0.39
   1  -5   0    0.59    0.72
   1  -5   0    1.55    1.11
  -1   5   0    0.71    0.99
  -1   5   0    0.31    0.67
  -1   5   0    0.19    0.66
  -1   5   0    0.38    0.71
  -1   5   0    0.18    0.35
   1  -5   1  117.61    4.47
   1  -5   1  119.80    6.18
  -1   5  -1  130.66    4.58
  -1   5  -1  137.64    5.00
  -1   5  -1  120.49    4.61
  -1   5  -1  114.31    4.55
  -1   5  -1  121.21    4.27
   1  -5   2  586.68   11.51
   1  -5   2  607.59   13.13
  -1   5  -2  581.15   10.86
  -1   5  -2  614.33   15.17
  -1   5  -2  598.57   11.89
  -1   5  -2  558.42   13.08
  -1   5  -2  580.04   11.10
   1  -5   3  244.96    6.82
   1  -5   3  251.42    8.16
  -1   5  -3  248.97    6.60
  -1   5  -3  256.80    8.10
  -1   5  -3  254.51    7.23
  -1   5  -3  234.30    6.45
  -1   5  -3  242.60    6.46
   1  -5   4  224.53    8.29
   1  -5   4  246.09    9.98
  -1   5  -4  226.95    8.28
  -1   5  -4  224.79    8.23
  -1   5  -4  227.15    9.64
  -1   5  -4  219.42    8.31
  -1   5  -4  234.87    8.49
   1  -5   5  219.99    8.32
   1  -5   5  237.20    9.82
  -1   5  -5  217.69    8.23
  -1   5  -5  225.86    8.76
  -1   5  -5  224.42    8.33
   1  -5   6  149.20    5.45
   1  -5   6  132.18    5.61
  -1   5  -6  153.84    5.25
  -1   5  -6  144.41    6.02
  -1   5  -6  156.18    5.75
  -1   5  -6  151.77    5.50
   1  -5   7   17.71    2.81
   1  -5   7   20.55    2.96
  -1   5  -7    8.06    3.78
  -1   5  -7   18.83    3.14
  -1   5  -7   17.89    2.85
  -1   5  -7   16.80    2.31
  -1   5  -7   19.96    2.69
   1  -5   8  222.45    7.74
  -1   5  -8  214.66    7.13
  -1   5  -8  218.62    7.36
  -1   5  -8  221.32    8.36
  -1   5  -8  225.93    8.27
  -1   5  -8  231.31    7.64
   1  -5   9    1.64    1.56
   1  -5   9    1.76    1.16
  -1   5  -9    2.05    1.27
  -1   5  -9    0.51    1.77
  -1   5  -9    0.69    0.60
  -1   5  -9    4.03    2.34
  -1   5  -9    0.73    1.39
   1  -5  10  282.30    8.06
   1  -5  10  271.39    7.76
  -1   5 -10  277.50    7.52
  -1   5 -10  291.58    9.15
  -1   5 -10  285.07    8.39
  -1   5 -10  301.58    7.72
   1  -5  11   20.85    3.39
   1  -5  11   20.23    2.89
  -1   5 -11   20.17    2.92
  -1   5 -11   26.35    4.04
  -1   5 -11   23.84    3.46
  -1   5 -11   21.33    2.80
   1  -5  12   78.33    5.00
   1  -5  12   70.91    4.66
  -1   5 -12   72.52    4.47
  -1   5 -12   78.05    5.67
  -1   5 -12   69.81    4.86
  -1   5 -12   78.15    4.56
   1  -5  13  287.65    8.38
   1  -5  13  290.32    8.83
  -1   5 -13  286.38    7.73
  -1   5 -13  299.88    9.04
  -1   5 -13  293.25    9.13
  -1   5 -13  293.87    7.49
   1  -5  14   16.44    3.55
   1  -5  14   11.88    2.55
  -1   5 -14   12.09    2.48
  -1   5 -14   14.98    3.78
  -1   5 -14   15.97    3.88
  -1   5 -14   14.79    6.43
   1  -5  15   42.94    4.15
   1  -5  15   42.96    4.06
  -1   5 -15   42.59    3.60
  -1   5 -15   41.87    4.48
  -1   5 -15   38.53    3.95
  -1   5 -15   40.43    6.73
   1  -5  16  126.18    5.63
   1  -5  16  121.04    5.67
  -1   5 -16  123.35    5.11
  -1   5 -16  126.20    5.91
  -1   5 -16  125.96    6.23
  -1   5 -16  117.20    7.34
   1  -5  17   20.23    3.32
   1  -5  17   22.27    2.92
  -1   5 -17   19.53    2.53
  -1   5 -17   18.66    3.03
  -1   5 -17   24.80    5.07
  -1   5 -17   13.40    5.49
   1  -5  18    3.67    2.05
   1  -5  18    4.92    2.12
  -1   5 -18    2.52    1.06
  -1   5 -18    4.21    2.13
  -1   5 -18    5.48    2.04
  -1   5 -18    3.78    1.06
   1  -5  19  119.22    6.70
   1  -5  19  100.99    5.84
  -1   5 -19   98.30    5.26
  -1   5 -19  113.55    6.41
  -1   5 -19  105.57    7.83
   1  -4 -24    1.64    1.26
   1  -4 -24    4.14    1.84
   1  -4 -23   23.41    2.75
   1  -4 -23   24.50    2.96
   1  -4 -22    6.32    2.62
   1  -4 -22    1.71    1.58
   1  -4 -21    0.34    1.84
   1  -4 -21    0.77    1.61
   1  -4 -20   -0.37    1.76
   1  -4 -20   -1.11    1.66
  -1   4  20   -0.39    0.87
   1  -4 -19    8.93    1.72
  -1   4  19    9.14    2.75
  -1   4  19    8.69    1.87
  -1   4  19   10.29    2.72
   1  -4 -18   -0.21    0.86
  -1   4  18    0.11    1.63
  -1   4  18    0.18    1.11
  -1   4  18    0.55    0.86
  -1   4  18    3.01    2.60
   1  -4 -17    0.99    0.92
  -1   4  17    0.84    1.48
  -1   4  17   -0.47    1.21
  -1   4  17    0.25    0.83
  -1   4  17    2.43    1.79
   1  -4 -16    0.48    0.93
  -1   4  16    0.06    0.93
  -1   4  16    0.32    1.28
  -1   4  16   -0.09    0.80
  -1   4  16    1.13    1.68
   1  -4 -15   -0.24    0.83
  -1   4  15   -0.10    0.63
  -1   4  15   -0.16    1.34
  -1   4  15    0.13    1.61
   1  -4 -14   -0.37    0.60
   1  -4 -14   -0.14    1.18
   1  -4 -14    0.41    0.76
  -1   4  14    0.39    0.97
  -1   4  14    0.65    1.33
  -1   4  14    0.34    1.45
   1  -4 -13    3.93    1.11
   1  -4 -13    6.56    1.96
   1  -4 -13    5.02    1.40
  -1   4  13    6.14    1.98
  -1   4  13    4.65    1.91
  -1   4  13    4.05    1.43
   1  -4 -12   12.56    2.32
  -1   4  12   12.94    1.98
  -1   4  12   11.79    2.17
  -1   4  12   12.39    2.10
   1  -4 -11  167.37    7.13
  -1   4  11  154.11    6.38
  -1   4  11  160.51    6.84
  -1   4  11  148.45    6.30
   1  -4 -10   49.04    3.34
  -1   4  10   43.08    2.65
  -1   4  10   52.03    3.56
  -1   4  10   48.97    3.14
   1  -4  -9  316.51   10.32
   1  -4  -9  299.89    8.86
  -1   4   9  289.64    9.27
  -1   4   9  317.23   10.30
  -1   4   9  303.83    9.72
   1  -4  -8  178.91    6.94
   1  -4  -8  179.02    6.26
  -1   4   8  152.91    5.59
  -1   4   8  165.79    6.16
   1  -4  -7  807.06   21.82
   1  -4  -7  912.25   24.04
  -1   4   7  763.34   20.86
   1  -4  -6   88.00    3.99
   1  -4  -6   92.38    6.59
   1  -4  -5   50.67    3.93
   1  -4  -5   11.69    3.70
   1  -4  -4    3.79    2.37
   1  -4  -4   11.19    4.77
  -1   4   3    0.36    1.19
  -1   4   3    1.63    1.27
   1  -4  -2  130.30   10.72
  -1   4   2   55.17    3.43
  -1   4   2   51.34    3.29
  -1   4   1 1077.07   23.68
  -1   4   1 1132.29   26.79
  -1   4   0  195.05    7.48
  -1   4   0  203.19    7.78
   1  -4   1   26.91    6.42
  -1   4  -1   34.19    5.30
  -1   4  -1   32.77    2.81
   1  -4   2  334.99   12.24
  -1   4  -2  294.95    9.00
  -1   4  -2  310.95   10.52
   1  -4   3 1387.63   36.34
  -1   4  -3 1317.01   33.78
  -1   4  -3 1282.59   32.63
   1  -4   4   21.32    4.76
  -1   4  -4   18.09    7.00
  -1   4  -4   19.68    4.33
  -1   4  -4   18.72    1.79
   1  -4   5   92.15    3.62
   1  -4   5  108.41    6.11
  -1   4  -5   94.15    3.60
  -1   4  -5   93.91    3.58
  -1   4  -5   99.18    4.20
  -1   4  -5   93.43    3.76
  -1   4  -5   95.96    3.80
   1  -4   6   37.74    2.66
   1  -4   6   40.68    4.05
  -1   4  -6   39.00    2.78
  -1   4  -6   38.16    2.66
  -1   4  -6   41.12    2.70
  -1   4  -6   37.13    2.66
  -1   4  -6   38.50    2.79
   1  -4   7   42.24    3.05
   1  -4   7   42.17    3.84
  -1   4  -7   41.43    2.85
  -1   4  -7   40.26    2.77
  -1   4  -7   41.61    2.62
  -1   4  -7   42.67    3.13
  -1   4  -7   42.73    2.90
  -1   4  -7   41.33    2.79
   1  -4   8    9.07    2.21
   1  -4   8    7.38    1.72
   1  -4   8    9.28    2.80
  -1   4  -8    7.76    1.61
  -1   4  -8    7.80    1.66
  -1   4  -8    7.50    2.27
  -1   4  -8    8.45    1.87
  -1   4  -8    7.94    1.72
   1  -4   9   39.39    3.19
   1  -4   9   35.80    3.09
  -1   4  -9   37.82    2.92
  -1   4  -9   38.79    3.02
  -1   4  -9   39.02    3.37
  -1   4  -9   38.24    2.90
   1  -4  10  112.83    5.33
   1  -4  10  113.84    5.65
  -1   4 -10  112.76    5.16
  -1   4 -10  110.92    5.81
  -1   4 -10  111.92    4.90
  -1   4 -10  113.27    5.65
  -1   4 -10  112.41    4.96
   1  -4  11  223.79    7.80
   1  -4  11  208.22    7.03
   1  -4  11  224.49    8.14
  -1   4 -11  211.80    7.10
  -1   4 -11  221.94    7.47
  -1   4 -11  231.00    8.44
  -1   4 -11  226.44    8.26
  -1   4 -11  219.60    7.24
   1  -4  12   16.69    2.78
   1  -4  12   16.05    2.49
   1  -4  12   18.96    3.40
  -1   4 -12   18.37    2.89
  -1   4 -12   19.63    3.74
  -1   4 -12   17.49    3.61
  -1   4 -12   16.77    2.49
   1  -4  13  103.72    5.49
   1  -4  13  101.82    5.10
   1  -4  13  100.46    5.68
  -1   4 -13  102.52    5.34
  -1   4 -13  109.22    6.11
  -1   4 -13  104.03    5.75
  -1   4 -13  110.40    5.00
   1  -4  14  154.74    6.56
   1  -4  14  152.27    6.33
   1  -4  14  157.59    6.90
  -1   4 -14  149.19    6.00
  -1   4 -14  157.53    7.01
  -1   4 -14  148.08    6.78
  -1   4 -14  158.88    5.89
   1  -4  15  145.96    6.69
   1  -4  15  131.51    5.80
   1  -4  15  138.04    6.60
  -1   4 -15  141.47    6.75
  -1   4 -15  144.15    6.74
  -1   4 -15  143.67    5.32
   1  -4  16    2.56    1.92
   1  -4  16    2.32    1.55
   1  -4  16    7.97    2.91
  -1   4 -16    2.96    1.62
  -1   4 -16    1.88    2.06
  -1   4 -16    5.37    2.81
  -1   4 -16    3.22    1.70
   1  -4  17  194.47    7.18
   1  -4  17  182.09    6.59
   1  -4  17  195.52    7.90
  -1   4 -17  192.30    6.90
  -1   4 -17  187.83    7.20
  -1   4 -17  189.45    7.32
  -1   4 -17  181.82    5.32
   1  -4  18  138.41    6.02
   1  -4  18  132.67    5.57
   1  -4  18  141.57    6.86
  -1   4 -18  134.86    5.63
  -1   4 -18  129.99    5.95
  -1   4 -18  133.06    6.03
  -1   4 -18  130.13    4.22
   1  -4  19    0.50    1.52
   1  -4  19    0.57    1.18
   1  -4  19   -0.08    1.55
  -1   4 -19    0.12    1.13
  -1   4 -19   -0.25    1.54
  -1   4 -19    1.22    1.50
   1  -4  20   31.34    3.20
   1  -4  20   26.69    2.56
   1  -4  20   28.39    3.13
  -1   4 -20   27.59    2.62
  -1   4 -20   30.61    3.21
  -1   4 -20   26.86    2.88
   1  -4  21    7.93    2.09
   1  -4  21    4.25    1.19
   1  -4  21    8.26    2.12
  -1   4 -21    1.53    0.83
  -1   4 -21    7.52    2.00
  -1   4 -21    6.67    2.16
   1  -3 -25    1.00    1.03
   1  -3 -25    1.10    0.82
  -1   3  25    0.49    0.87
   1  -3 -24   -0.55    1.25
   1  -3 -24    0.12    1.04
  -1   3  24    0.92    1.23
   1  -3 -23    1.92    1.59
   1  -3 -23    0.52    1.31
  -1   3  23    2.18    1.88
   1  -3 -22  245.71    7.53
   1  -3 -22  248.51    7.21
   1  -3 -21    2.03    1.92
   1  -3 -21    0.22    1.58
   1  -3 -21   -0.09    0.85
   1  -3 -20   31.28    2.88
   1  -3 -20   34.28    3.93
   1  -3 -20   29.60    3.79
  -1   3  20   34.23    2.90
   1  -3 -19    0.72    1.04
   1  -3 -19    1.17    1.83
  -1   3  19    0.13    0.81
  -1   3  19    1.13    0.97
   1  -3 -18  144.79    5.36
  -1   3  18  143.18    5.76
  -1   3  18  139.85    5.18
  -1   3  18  155.01    5.30
   1  -3 -17   10.78    2.07
  -1   3  17    8.71    2.53
  -1   3  17    9.49    1.95
  -1   3  17    4.01    1.50
  -1   3  17   10.08    2.47
   1  -3 -16    2.10    1.39
  -1   3  16   -0.27    1.42
  -1   3  16    0.48    1.12
  -1   3  16    0.12    0.83
  -1   3  16    0.65    1.49
   1  -3 -15    1.78    1.19
   1  -3 -15    0.96    0.91
  -1   3  15    1.86    1.14
  -1   3  15    0.88    0.77
  -1   3  15    1.50    1.18
  -1   3  15    0.04    1.33
   1  -3 -14  134.21    5.29
   1  -3 -14  123.36    4.51
  -1   3  14  115.94    4.01
  -1   3  14  119.55    4.63
  -1   3  14  124.07    4.88
  -1   3  14  118.46    4.81
   1  -3 -13   18.65    1.80
   1  -3 -13   19.30    2.80
   1  -3 -13   18.42    1.82
  -1   3  13   21.28    5.23
  -1   3  13   19.11    2.45
  -1   3  13   18.40    2.32
   1  -3 -12   61.32    3.72
  -1   3  12   53.05    6.45
  -1   3  12   53.29    3.31
  -1   3  12   52.93    3.12
   1  -3 -11   67.24    3.66
  -1   3  11   62.59    3.12
  -1   3  11   61.60    3.21
  -1   3  11   63.22    3.22
   1  -3 -10   44.08    3.24
  -1   3  10   38.32    2.33
  -1   3  10   39.74    2.66
  -1   3  10   35.82    2.26
   1  -3  -9   92.64    4.07
   1  -3  -9   83.23    2.48
   1  -3  -8 1485.57   32.39
   1  -3  -8 1422.97   29.86
   1  -3  -7   24.22    2.85
   1  -3  -7    6.07    2.54
   1  -3  -6   41.22    3.16
   1  -3  -5   87.59    4.51
   1  -3  -5   85.90    4.74
   1  -3  -4  347.47    9.57
   1  -3  -4  333.30    9.07
  -1   3   3   22.53    2.19
   1  -3  -2  121.04    6.26
  -1   3   2  111.95    4.84
  -1   3   2  109.48    4.76
   1  -3  -1   62.02    4.67
  -1   3   1   64.94    4.41
  -1   3   1   63.56    3.29
  -1   3   0   91.78    4.28
  -1   3   0   93.05    4.02
   1  -3   1   -0.54    1.75
  -1   3  -1    0.63    0.90
  -1   3  -1    0.19    0.78
   1  -3   2  260.72    7.93
  -1   3  -2  278.92    7.56
  -1   3  -2  273.04    7.00
   1  -3   3   29.96    3.82
  -1   3  -3   27.08    2.39
  -1   3  -3   29.44    5.70
   1  -3   4 1064.10   23.86
  -1   3  -4 1056.59   22.99
  -1   3  -4 1091.71   23.39
   1  -3   5  299.91    9.02
  -1   3  -5  316.52    8.85
  -1   3  -5  289.79    7.59
   1  -3   6  247.06    8.85
  -1   3  -6  236.39    7.69
  -1   3  -6  221.88    6.97
   1  -3   7    1.04    1.63
  -1   3  -7    0.46    1.19
  -1   3  -7   -0.22    0.93
  -1   3  -7    1.17    0.87
   1  -3   8    5.57    1.48
   1  -3   8    7.17    2.39
  -1   3  -8    4.29    1.88
  -1   3  -8    5.42    1.39
  -1   3  -8    4.97    1.52
  -1   3  -8    4.80    1.49
  -1   3  -8    5.15    1.43
   1  -3   9    0.06    0.87
   1  -3   9   -0.95    1.27
   1  -3   9    0.25    0.74
   1  -3   9    0.00    0.85
  -1   3  -9    0.34    0.87
  -1   3  -9    0.02    1.14
  -1   3  -9   -0.15    0.97
  -1   3  -9   -0.04    0.95
  -1   3  -9   -0.47    0.93
   1  -3  10    6.26    2.01
   1  -3  10    7.16    1.71
   1  -3  10    6.30    1.99
  -1   3 -10    7.24    1.88
  -1   3 -10    5.82    1.73
  -1   3 -10    4.41    1.37
  -1   3 -10    6.29    1.94
  -1   3 -10    5.80    1.94
   1  -3  11   14.15    2.23
   1  -3  11   12.76    2.26
   1  -3  11   14.45    2.38
  -1   3 -11   13.59    2.40
  -1   3 -11   14.38    2.25
  -1   3 -11   12.41    2.75
  -1   3 -11   16.15    2.48
   1  -3  12   60.63    4.06
   1  -3  12   63.70    4.59
   1  -3  12   58.21    3.94
  -1   3 -12   59.68    3.96
  -1   3 -12   69.69    4.21
  -1   3 -12   62.09    4.53
  -1   3 -12   57.29    3.46
   1  -3  13   43.08    3.81
   1  -3  13   46.13    4.50
   1  -3  13   39.47    3.73
  -1   3 -13   39.29    3.49
  -1   3 -13   44.02    3.44
  -1   3 -13   42.16    4.19
  -1   3 -13   38.74    3.04
   1  -3  14    0.54    1.72
   1  -3  14    1.62    1.68
   1  -3  14    3.69    2.89
  -1   3 -14    1.99    1.64
  -1   3 -14   -0.21    1.89
  -1   3 -14    0.72    1.91
  -1   3 -14    1.42    1.12
   1  -3  15    1.86    1.84
   1  -3  15    1.17    1.73
   1  -3  15    3.06    2.11
  -1   3 -15    2.18    1.68
  -1   3 -15    3.13    2.79
  -1   3 -15    4.27    2.68
  -1   3 -15    4.45    1.67
   1  -3  16   80.76    5.21
   1  -3  16   84.61    5.37
   1  -3  16   85.35    5.97
  -1   3 -16   80.40    4.77
  -1   3 -16   85.60    5.73
  -1   3 -16   80.48    5.61
  -1   3 -16   79.36    3.91
   1  -3  17    5.31    2.71
   1  -3  17    5.95    2.96
   1  -3  17    7.12    3.38
  -1   3 -17    3.38    1.81
  -1   3 -17    1.53    2.10
  -1   3 -17    1.84    1.99
  -1   3 -17    5.71    1.58
   1  -3  18   77.42    4.95
   1  -3  18   77.30    5.19
   1  -3  18   82.56    6.00
  -1   3 -18   78.75    4.69
  -1   3 -18   82.44    5.44
  -1   3 -18   77.15    5.70
  -1   3 -18   85.58    3.93
   1  -3  20  227.71    7.32
   1  -3  20  229.95    7.84
  -1   3 -20  227.51    6.54
  -1   3 -20  236.52    7.49
  -1   3 -20  240.02    7.81
   1  -3  21    6.27    2.22
   1  -3  21    6.37    2.59
  -1   3 -21    7.80    2.26
  -1   3 -21    7.96    2.80
  -1   3 -21    9.66    2.53
   1  -3  22    0.41    1.17
   1  -3  22    0.04    1.28
  -1   3 -22    0.06    0.96
  -1   3 -22    0.44    1.12
   1  -2 -25  105.64    4.17
   1  -2 -25  109.85    4.06
  -1   2  25  113.73    4.26
   1  -2 -24    0.30    1.28
   1  -2 -24    0.34    1.05
  -1   2  24    0.05    0.79
  -1   2  24    1.28    1.70
   1  -2 -23  115.20    4.83
  -1   2  23  116.75    4.56
  -1   2  23  120.30    4.89
   1  -2 -22   -0.10    0.85
   1  -2 -22    0.10    1.48
  -1   2  22    0.44    1.21
  -1   2  22    0.27    0.78
  -1   2  22    0.67    1.65
   1  -2 -21  560.25   10.06
   1  -2 -21  564.05   11.27
  -1   2  21  566.75   11.03
  -1   2  21  560.61    9.44
  -1   2  21  565.62   10.91
   1  -2 -20    1.22    1.20
   1  -2 -20    1.03    1.73
  -1   2  20    0.92    1.46
  -1   2  20    1.24    1.10
  -1   2  20    2.69    2.45
   1  -2 -19    2.65    1.25
   1  -2 -19    8.82    3.17
  -1   2  19    6.05    2.07
  -1   2  19    6.57    1.64
   1  -2 -18    0.48    1.69
   1  -2 -18    1.45    1.12
  -1   2  18    0.79    0.80
  -1   2  18    0.46    0.99
  -1   2  18    0.92    1.37
   1  -2 -17   87.66    4.84
   1  -2 -17   90.75    4.47
  -1   2  17   86.18    4.00
  -1   2  17   87.29    3.97
  -1   2  17   88.45    4.45
   1  -2 -16   20.71    2.39
  -1   2  16   19.61    2.72
  -1   2  16   20.42    2.31
  -1   2  16   20.46    2.33
   1  -2 -15    8.24    1.59
  -1   2  15    8.84    1.77
  -1   2  15    8.70    1.84
  -1   2  15    8.49    1.70
   1  -2 -14    4.26    1.42
  -1   2  14    3.58    1.47
  -1   2  14    4.19    1.66
  -1   2  14    3.41    1.05
  -1   2  14    5.38    1.77
   1  -2 -13   29.38    2.36
  -1   2  13   28.45    2.39
  -1   2  13   26.60    2.40
  -1   2  13   30.06    2.11
  -1   2  13   29.22    2.64
  -1   2  12    1.40    0.82
  -1   2  12    2.84    1.41
  -1   2  11   15.32    1.78
   1  -2  -9 3929.82   19.27
   1  -2  -8  328.71    7.50
   1  -2  -7  662.11   14.14
   1  -2  -7  638.98   13.83
   1  -2  -6    1.00    0.44
   1  -2  -6    2.24    1.74
   1  -2  -5  151.53    6.44
   1  -2  -5  174.35    6.47
   1  -2  -4   75.36    4.53
   1  -2  -4   76.15    3.80
   1  -2  -3  313.38    7.59
   1  -2  -3  286.69    7.34
   1  -2  -2   10.08    3.04
   1  -2  -2    6.94    2.30
  -1   2   2   22.72    3.71
   1  -2  -1   55.09    2.42
   1  -2  -1   97.67    7.25
  -1   2   1   56.30    2.83
   1  -2   0   10.25    0.94
  -1   2   0    8.45    1.32
  -1   2   0   14.50    3.55
  -1   2  -1  112.10    5.49
  -1   2  -1  118.23    5.20
   1  -2   2    7.04    2.76
  -1   2  -2    7.65    1.76
  -1   2  -2    7.78    3.27
   1  -2   3   56.23    5.50
  -1   2  -3   43.94    3.17
  -1   2  -3   42.26    2.25
   1  -2   4    5.78    3.31
  -1   2  -4    5.34    2.43
  -1   2  -4    4.90    1.28
   1  -2   5    4.63    3.20
  -1   2  -5    3.30    1.32
   1  -2   6   10.97    4.14
  -1   2  -6    9.41    1.93
   1  -2   7   21.96    2.60
  -1   2  -7   21.37    2.22
   1  -2   8   14.93    2.27
  -1   2  -8   16.47    2.16
   1  -2   9   93.15    3.54
  -1   2  -9   99.53    4.48
  -1   2  -9   91.61    3.87
   1  -2  10  151.58    5.86
   1  -2  10  147.52    6.11
   1  -2  10  147.99    5.84
  -1   2 -10  149.85    5.80
  -1   2 -10  157.58    6.02
  -1   2 -10  149.92    5.99
  -1   2 -10  150.04    5.71
   1  -2  11  711.68   13.05
   1  -2  11  705.02   13.89
   1  -2  11  691.41   13.34
  -1   2 -11  703.14   12.97
  -1   2 -11  753.85   13.66
  -1   2 -11  705.29   13.40
  -1   2 -11  701.80   12.60
   1  -2  12  118.17    5.61
   1  -2  12  119.28    6.21
   1  -2  12  112.97    5.72
  -1   2 -12  115.68    5.51
  -1   2 -12  120.86    5.73
  -1   2 -12  113.00    5.68
  -1   2 -12  113.64    5.13
   1  -2  13  166.84    6.13
   1  -2  13  164.98    6.53
   1  -2  13  156.92    6.06
  -1   2 -13  160.73    5.73
  -1   2 -13  165.64    5.68
  -1   2 -13  163.14    6.03
  -1   2 -13  171.19    5.52
   1  -2  14   26.37    3.38
   1  -2  14   25.62    3.91
   1  -2  14   25.81    3.62
  -1   2 -14   23.05    2.98
  -1   2 -14   24.72    2.90
  -1   2 -14   22.45    3.49
  -1   2 -14   27.72    2.82
   1  -2  15   18.87    3.30
   1  -2  15   14.18    2.98
   1  -2  15   17.55    3.67
  -1   2 -15   18.34    3.01
  -1   2 -15   18.08    3.63
  -1   2 -15   18.07    2.32
   1  -2  16    6.83    2.67
   1  -2  16    2.28    2.01
   1  -2  16    6.23    3.23
  -1   2 -16    3.23    1.72
  -1   2 -16    2.24    2.14
  -1   2 -16    4.38    2.00
   1  -2  17   41.22    4.29
   1  -2  17   48.62    5.31
  -1   2 -17   43.22    3.83
  -1   2 -17   43.59    4.32
  -1   2 -17   42.47    3.12
   1  -2  18   -0.15    2.06
   1  -2  18   -0.06    2.36
  -1   2 -18   -0.69    1.69
  -1   2 -18   -0.73    2.02
  -1   2 -18    0.96    2.05
  -1   2 -18    0.60    0.80
   1  -2  19   65.79    5.39
   1  -2  19   58.80    5.03
  -1   2 -19   56.44    4.10
  -1   2 -19   56.54    4.53
  -1   2 -19   59.68    5.05
   1  -2  20    8.44    3.43
   1  -2  20    7.04    3.44
  -1   2 -20    9.66    2.63
  -1   2 -20    9.05    3.05
   1  -2  21   27.13    3.66
   1  -2  21   28.08    4.55
  -1   2 -21   29.74    3.43
  -1   2 -21   27.07    3.33
   1  -2  22   -0.34    1.56
   1  -2  22    1.08    1.76
  -1   2 -22    1.31    1.30
  -1   2 -22   -0.20    1.44
   1  -2  23    3.81    1.89
   1  -2  23    3.22    1.94
  -1   2 -23    2.16    1.56
  -1   2 -23    2.86    1.31
   1  -1 -25    5.76    1.59
   1  -1 -25    4.30    1.25
  -1   1  25    3.82    1.36
  -1   1  25    5.54    1.60
   1  -1 -24   32.26    3.02
   1  -1 -24   32.82    2.80
  -1   1  24   31.11    2.91
  -1   1  24   29.06    2.74
   1  -1 -23    9.71    2.32
   1  -1 -23    8.20    2.42
   1  -1 -23    6.84    1.72
  -1   1  23    9.11    2.30
  -1   1  23    7.57    1.84
  -1   1  23    7.87    2.09
  -1   1  23    8.82    2.20
   1  -1 -22  791.95   13.16
   1  -1 -22  832.14   13.36
   1  -1 -22  806.49   12.15
  -1   1  22  813.35   13.30
  -1   1  22  793.06   11.05
  -1   1  22  800.70   12.79
  -1   1  22  814.47   13.40
   1  -1 -21    0.69    1.45
   1  -1 -21    0.14    1.84
   1  -1 -21   -0.51    1.20
  -1   1  21   -0.82    1.77
  -1   1  21    0.71    1.02
  -1   1  21    0.15    1.31
  -1   1  21    0.35    1.74
   1  -1 -20   76.20    4.79
   1  -1 -20   80.04    5.28
   1  -1 -20   77.05    4.46
  -1   1  20   71.00    4.96
  -1   1  20   76.14    4.01
  -1   1  20   75.93    5.02
  -1   1  20   71.62    4.48
   1  -1 -19    2.35    1.77
   1  -1 -19    2.08    2.06
   1  -1 -19    2.50    1.97
  -1   1  19    3.88    2.81
  -1   1  19    4.41    2.03
  -1   1  19    3.47    2.18
  -1   1  19    2.73    1.89
   1  -1 -18   37.80    3.67
   1  -1 -18   36.33    3.60
   1  -1 -18   36.34    3.50
  -1   1  18   36.70    3.96
  -1   1  18   36.79    3.16
  -1   1  18   35.13    3.66
  -1   1  18   38.94    3.84
   1  -1 -17    0.31    1.45
   1  -1 -17   -0.17    1.70
   1  -1 -17    0.75    1.11
  -1   1  17    2.18    2.50
  -1   1  17    1.93    1.13
  -1   1  17    2.14    2.10
  -1   1  17    1.98    1.59
   1  -1 -16  752.92   17.13
   1  -1 -16  728.02   16.97
   1  -1 -16  694.46   15.99
  -1   1  16  711.93   15.66
  -1   1  16  712.61   17.01
  -1   1  16  714.26   16.34
   1  -1 -15    0.24    0.95
   1  -1 -15   -0.12    1.18
   1  -1 -15   -0.06    1.10
  -1   1  15    0.08    1.06
  -1   1  15   -0.02    0.71
  -1   1  15    0.09    1.29
  -1   1  15   -0.40    1.05
  -1   1  15    0.33    0.84
   1  -1 -14  305.27   10.41
   1  -1 -14  325.67   11.10
  -1   1  14  308.57   10.91
  -1   1  14  315.04   10.34
  -1   1  14  310.59   10.38
  -1   1  14  319.26   11.13
  -1   1  14  315.99   10.61
   1  -1 -13    0.12    0.63
   1  -1 -13    0.14    1.20
  -1   1  13   -0.47    0.99
  -1   1  13    0.33    0.62
  -1   1  13    0.17    0.64
  -1   1  13    0.18    0.77
  -1   1  13   -0.48    0.85
   1  -1 -12    4.74    1.59
  -1   1  12    5.48    1.39
  -1   1  12    4.53    1.58
  -1   1  12    3.63    1.34
   1  -1 -11   11.52    2.30
   1  -1 -10  393.20   10.24
   1  -1  -9    3.77    1.60
   1  -1  -8   19.03    2.43
   1  -1  -7    4.65    1.69
   1  -1  -7    5.00    0.44
   1  -1  -7    0.48    0.32
   1  -1  -6    2.51    1.61
   1  -1  -6    3.46    1.26
   1  -1  -6   -0.19    0.41
   1  -1  -5   19.63    2.52
   1  -1  -4  331.61    7.76
   1  -1  -4  343.94    7.70
   1  -1  -3   32.86    2.18
   1  -1  -3   33.82    1.52
   1  -1  -3   30.04    1.86
   1  -1  -2 1713.68   34.85
   1  -1  -2 1494.42   30.58
   1  -1  -2 1659.17   33.71
   1  -1  -2 1678.45   34.47
  -1   1   2 1681.44   34.34
   1  -1  -1    1.29    4.33
   1  -1  -1    2.58    0.69
   1  -1  -1    2.12    0.83
  -1   1   1    2.54    1.57
   1  -1   0  477.43    9.89
   1  -1   0  481.58   10.73
  -1   1   0  464.28   10.18
  -1   1  -1    5.51    1.47
   1  -1   2  397.88    9.05
  -1   1  -2  386.39    8.09
   1  -1   3   26.20    1.82
   1  -1   3   69.65    7.79
   1  -1   4  114.49    4.30
   1  -1   5  174.47    9.78
   1  -1   6  190.91    7.29
   1  -1   7    4.58    1.82
   1  -1   8  179.70    6.99
   1  -1   9  161.39    7.10
   1  -1  10  652.06   17.98
   1  -1  11    4.55    1.33
   1  -1  11    5.39    1.73
   1  -1  11    5.95    1.79
  -1   1 -11    6.29    1.93
  -1   1 -11    5.26    1.52
  -1   1 -11    5.02    1.28
   1  -1  12    1.16    1.00
   1  -1  12    0.84    1.25
   1  -1  12   -0.39    1.18
  -1   1 -12    2.13    1.26
  -1   1 -12    2.26    1.60
  -1   1 -12    1.29    0.82
   1  -1  13    0.59    1.14
   1  -1  13    0.35    1.43
   1  -1  13   -0.34    1.45
  -1   1 -13    0.34    1.32
  -1   1 -13    0.96    1.31
  -1   1 -13    0.60    0.82
   1  -1  14    1.48    1.30
   1  -1  14    1.63    1.65
   1  -1  14    1.16    1.61
  -1   1 -14    2.50    2.08
  -1   1 -14    0.86    0.94
   1  -1  15   16.67    3.08
   1  -1  15   13.46    3.04
   1  -1  15   13.56    1.65
  -1   1 -15   12.22    2.28
  -1   1 -15   17.29    3.31
  -1   1 -15   15.82    2.09
   1  -1  16   48.50    4.24
   1  -1  16   49.82    4.99
   1  -1  16   44.34    2.73
  -1   1 -16   46.27    4.42
  -1   1 -16   49.28    3.18
   1  -1  17    1.57    2.13
   1  -1  17    0.91    2.13
  -1   1 -17    0.04    0.96
   1  -1  18    0.63    2.23
  -1   1 -18    0.36    0.91
  -1   1 -19    3.52    1.89
  -1   1 -21    0.44    1.56
   1  -1  22   90.03    4.75
  -1   1 -22   86.88    4.52
   1  -1  23   56.05    3.62
  -1   1 -23   55.75    3.59
  -1   1 -23   53.88    3.90
   1  -1  24   26.63    2.50
  -1   1 -24   23.50    2.53
  -1   1 -24   25.69    2.73
  -1   1 -24   22.26    2.49
   1   0 -25   42.31    2.55
   1   0 -25   31.08    1.82
  -1   0  25   42.24    2.73
  -1   0  25   46.34    2.53
   1   0 -24    0.03    1.07
   1   0 -24    0.11    0.83
   1   0 -24    0.30    0.50
  -1   0  24    0.29    1.35
  -1   0  24    1.20    1.37
  -1   0  24   -0.05    0.91
   1   0 -23   58.13    3.39
   1   0 -23   59.91    3.78
   1   0 -23   56.20    3.19
  -1   0  23   62.57    4.21
  -1   0  23   57.25    3.05
  -1   0  23   60.67    3.93
  -1   0  23   59.92    3.63
   1   0 -22   13.65    2.71
   1   0 -22   11.43    2.50
   1   0 -22   13.41    2.36
  -1   0  22   15.71    3.11
  -1   0  22   11.12    1.84
  -1   0  22   10.55    3.06
  -1   0  22   14.93    2.92
   1   0 -21   90.63    4.72
   1   0 -21   94.78    5.05
   1   0 -21   95.47    4.84
  -1   0  21   95.47    5.50
  -1   0  21   93.98    4.45
  -1   0  21   99.88    5.54
  -1   0  21   93.38    4.85
   1   0 -20    0.17    1.46
   1   0 -20    0.68    1.80
   1   0 -20    0.44    1.34
  -1   0  20    1.41    2.24
  -1   0  20   -0.13    1.14
  -1   0  20    0.88    1.71
  -1   0  20   -0.75    1.66
   1   0 -19 1052.36   16.25
   1   0 -19 1050.92   17.41
   1   0 -19 1042.83   14.78
  -1   0  19 1027.21   16.35
  -1   0  19 1048.51   13.67
  -1   0  19 1063.49   16.45
  -1   0  19 1060.07   14.85
   1   0 -18    7.04    2.26
   1   0 -18    9.83    2.71
   1   0 -18    9.06    2.20
  -1   0  18    8.85    3.03
  -1   0  18    8.34    2.00
  -1   0  18    9.66    2.72
  -1   0  18   10.20    3.04
   1   0 -17    0.68    1.37
   1   0 -17    0.08    1.68
   1   0 -17    0.68    1.31
  -1   0  17   -0.59    2.00
  -1   0  17   -0.25    1.11
  -1   0  17   -1.09    1.57
  -1   0  17    1.37    2.21
   1   0 -16    5.01    2.13
   1   0 -16    7.07    1.85
   1   0 -16    5.68    2.17
   1   0 -16    5.53    2.30
  -1   0  16    6.04    2.00
  -1   0  16    7.19    2.44
  -1   0  16    5.96    1.69
  -1   0  16    8.17    2.38
   1   0 -15   95.61    4.70
   1   0 -15  100.81    4.66
   1   0 -15   94.90    4.65
   1   0 -15   93.31    4.65
  -1   0  15   95.52    5.21
  -1   0  15   98.50    5.43
  -1   0  15   98.82    4.49
  -1   0  15   97.85    4.77
   1   0 -14    8.60    1.61
   1   0 -14    7.83    1.89
   1   0 -14    8.18    1.68
  -1   0  14    7.50    2.19
  -1   0  14    8.16    1.55
  -1   0  14    8.62    2.06
  -1   0  14    8.47    1.32
   1   0 -13    2.90    1.35
   1   0 -13    1.15    1.22
   1   0 -13    1.50    0.98
  -1   0  13    2.19    0.98
  -1   0  13    2.85    1.11
  -1   0  13    2.82    1.32
  -1   0  13    2.16    1.19
  -1   0  13    2.58    0.84
   1   0 -12    1.98    1.18
   1   0 -12    2.90    1.10
  -1   0  12    1.75    1.10
  -1   0  12    2.04    0.85
  -1   0  12    3.03    1.34
   1   0 -11  301.98    9.25
   1   0 -10    3.43    1.30
   1   0  -9  325.59    8.57
   1   0  -8    0.50    1.35
   1   0  -7  101.58    4.66
   1   0  -6    7.59    1.92
   1   0  -5  948.81   20.19
   1   0  -5  896.50   18.08
  -1   0   5  926.58   19.93
   1   0  -4   25.68    1.95
   1   0  -4   27.05    0.91
  -1   0   4   27.61    1.65
  -1   0   4   28.60    1.09
   1   0  -3 3879.32   12.56
   1   0  -2   17.55    1.08
   1   0  -2   16.82    2.00
   1   0  -2   19.76    1.15
  -1   0   2   18.67    2.50
   1   0  -1 2109.12   42.46
   1   0  -1 2064.10   41.72
  -1   0   1 2029.03   40.86
  -1   0   1 2151.61   43.24
   1   0   0   30.43    1.31
   1   0   0   34.65    1.30
  -1   0   0   33.38    2.12
  -1   0   0   34.28    2.19
   1   0   1  700.72   14.50
   1   0   1  673.83   13.46
  -1   0  -1  743.22   15.40
   1   0   2   10.15    1.27
   1   0   2    8.40    0.91
  -1   0  -2   15.06    4.40
  -1   0  -2   10.46    1.63
   1   0   3  926.48   19.19
   1   0   3  950.84   19.79
  -1   0  -3  910.93   18.94
  -1   0  -3  933.77   19.00
  -1   0  -3  909.19   19.00
   1   0   4    1.49    0.69
   1   0   4    1.61    0.72
  -1   0  -4    2.44    2.06
  -1   0  -4    2.01    1.14
   1   0   5    4.85    1.12
  -1   0  -5    5.43    1.70
  -1   0  -5    1.88    2.99
   1   0   6   22.95    1.27
  -1   0  -6   22.23    2.37
  -1   0  -6   23.81    1.90
   1   0   7  241.44    3.48
  -1   0  -7  248.92    4.36
  -1   0  -7  236.81    3.68
  -1   0  -8   45.79    2.93
  -1   0  -8   42.38    2.28
   1   0  11  189.36    6.07
  -1   0 -11  192.74    6.80
   1   0  12   18.50    2.11
  -1   0 -12   19.78    2.37
  -1   0 -12   17.86    2.16
  -1   0 -12   17.71    2.27
  -1   0 -12   19.27    2.34
  -1   0 -12   17.94    1.80
   1   0  13  143.29    5.35
   1   0  13  148.86    4.52
  -1   0 -13  162.70    5.56
  -1   0 -13  158.27    5.65
  -1   0 -13  153.08    5.43
  -1   0 -13  159.28    5.40
  -1   0 -13  157.89    5.04
   1   0  14    0.51    1.55
   1   0  14    0.11    0.61
  -1   0 -14    0.34    1.23
  -1   0 -14   -0.17    1.37
  -1   0 -14    1.14    1.31
  -1   0 -14    0.34    1.24
  -1   0 -14    0.37    0.78
   1   0  15   26.39    3.33
   1   0  15   27.01    2.28
  -1   0 -15   29.19    2.74
  -1   0 -15   27.29    2.88
  -1   0 -15   29.74    3.42
  -1   0 -15   26.45    2.37
   1   0  16    8.70    2.92
   1   0  16    5.35    1.47
  -1   0 -16    5.70    1.46
  -1   0 -16    2.97    1.71
  -1   0 -16    4.71    2.42
  -1   0 -16    5.50    1.40
   1   0  17    4.78    3.14
   1   0  17    2.18    2.15
   1   0  17    6.11    1.58
  -1   0 -17    2.67    1.71
  -1   0 -17    4.89    1.45
   1   0  18    1.82    2.19
   1   0  18    3.74    2.22
   1   0  18    0.79    0.89
  -1   0 -18    0.09    1.62
  -1   0 -18    0.32    0.76
   1   0  19   60.25    5.47
   1   0  19   63.14    5.58
   1   0  19   53.79    3.15
  -1   0 -19   54.44    4.71
   1   0  20   -0.76    1.81
   1   0  20    1.91    2.39
   1   0  20   -0.40    2.33
   1   0  20   -0.17    0.69
  -1   0 -20   -0.25    1.75
   1   0  21   10.23    2.73
   1   0  21    9.19    3.15
   1   0  21   13.02    3.65
   1   0  22    0.16    1.61
   1   0  22   -0.27    2.11
   1   0  22    0.32    2.07
  -1   0 -22    1.83    1.87
   1   0  23    1.19    1.42
   1   0  23    5.26    2.62
   1   0  23    2.42    1.96
  -1   0 -23    4.67    2.54
   1   0  24   10.41    2.34
   1   0  24    7.44    2.21
   1   0  24    7.24    2.39
  -1   0 -24   11.63    2.38
   1   0  25   42.89    2.75
   1   0  25   46.28    3.28
   1   0  25   45.81    3.28
  -1   0 -25   39.15    2.93
  -1   0 -25   43.71    2.95
   1   1 -24   11.83    1.69
  -1  -1  24   13.70    1.62
  -1  -1  24   13.18    2.59
  -1  -1  24   12.95    2.31
  -1  -1  24    8.37    3.58
   1   1 -23    0.57    0.85
   1   1 -23    0.15    0.99
   1   1 -23    0.44    0.79
  -1  -1  23    0.03    1.63
  -1  -1  23    0.34    0.80
  -1  -1  23    1.53    2.02
  -1  -1  23    1.02    1.11
   1   1 -22   -0.36    1.08
   1   1 -22    0.91    1.35
   1   1 -22    0.62    0.98
  -1  -1  22    1.93    2.91
  -1  -1  22    0.73    1.03
  -1  -1  22   -0.42    1.64
  -1  -1  22   -0.41    1.26
   1   1 -21   -0.30    1.35
   1   1 -21    0.75    1.38
   1   1 -21   -0.14    1.11
  -1  -1  21    1.80    2.34
  -1  -1  21    0.13    1.26
  -1  -1  21    1.41    1.93
  -1  -1  21   -0.09    1.44
   1   1 -20   68.28    4.25
   1   1 -20   66.57    4.26
   1   1 -20   69.81    4.42
  -1  -1  20   71.77    5.70
  -1  -1  20   69.03    3.99
  -1  -1  20   74.58    5.31
  -1  -1  20   71.14    4.51
   1   1 -19   14.73    2.96
   1   1 -19   15.79    3.22
   1   1 -19   14.78    3.20
  -1  -1  19   17.79    3.89
  -1  -1  19   16.00    2.79
  -1  -1  19   12.79    3.38
  -1  -1  19   16.01    3.39
   1   1 -18  995.36   16.39
   1   1 -18 1012.32   17.34
   1   1 -18 1028.55   16.60
  -1  -1  18 1008.16   17.74
  -1  -1  18 1015.95   15.75
  -1  -1  18 1022.80   18.00
  -1  -1  18 1012.68   15.94
   1   1 -17    2.07    1.57
   1   1 -17    0.72    1.48
   1   1 -17    2.09    1.55
  -1  -1  17    3.01    3.06
  -1  -1  17    1.37    1.31
  -1  -1  17    0.05    1.86
  -1  -1  17    1.90    1.63
   1   1 -16  381.09    9.53
   1   1 -16  383.21    8.78
   1   1 -16  394.23    9.21
  -1  -1  16  377.63    9.90
  -1  -1  16  382.65    8.25
  -1  -1  16  393.34   10.24
  -1  -1  16  390.01    8.72
   1   1 -15    3.42    1.86
   1   1 -15    3.26    1.12
   1   1 -15    3.08    1.71
   1   1 -15    2.24    1.23
  -1  -1  15    4.95    2.53
  -1  -1  15    1.23    1.67
  -1  -1  15    2.54    1.18
  -1  -1  15    2.92    1.48
   1   1 -14   41.86    2.84
   1   1 -14   45.39    2.97
   1   1 -14   44.88    3.27
   1   1 -14   43.90    3.18
  -1  -1  14   46.31    3.03
  -1  -1  14   45.01    3.60
  -1  -1  14   44.25    3.11
   1   1 -13    0.43    0.88
   1   1 -13   -0.30    1.06
   1   1 -13    0.41    0.94
   1   1 -13    0.74    0.93
  -1  -1  13    0.04    1.36
  -1  -1  13    0.35    1.36
  -1  -1  13   -0.26    0.78
  -1  -1  13    0.29    1.04
   1   1 -12    4.52    1.25
   1   1 -12    4.14    1.26
   1   1 -12    4.64    1.35
   1   1 -12    5.22    1.29
  -1  -1  12    6.17    1.81
  -1  -1  12    4.91    1.82
  -1  -1  12    5.37    1.23
  -1  -1  12    5.35    1.47
   1   1 -11    0.33    1.10
  -1  -1  11   -0.08    1.04
  -1  -1  11    1.02    1.06
  -1  -1  11   -0.06    0.77
   1   1 -10   -0.04    1.09
   1   1  -9   12.67    1.49
   1   1  -8  107.49    4.48
   1   1  -7   19.79    1.97
  -1  -1   7   20.13    0.51
   1   1  -6   18.67    1.56
   1   1  -6   17.69    0.92
  -1  -1   6   19.52    0.83
   1   1  -5    9.08    0.91
  -1  -1   5   12.90    1.21
  -1  -1   5   11.85    0.82
   1   1  -3    0.92    0.60
   1   1  -3    2.95    0.81
  -1  -1   3    2.43    0.63
  -1  -1   3    4.25    1.15
   1   1  -2 2377.07   47.61
   1   1  -2 2415.79   48.57
  -1  -1   2 2475.23   49.63
  -1  -1   2 2377.00   47.78
   1   1  -1   55.07    2.03
   1   1  -1   61.72    2.22
   1   1  -1   56.73    2.26
  -1  -1   1   58.27    2.64
   1   1   0   24.98    0.63
   1   1   0   29.79    1.64
   1   1   0   28.00    1.45
  -1  -1   0   28.69    0.79
  -1  -1   0   32.16    1.85
   1   1   1   70.31    2.30
   1   1   1   75.35    2.90
  -1  -1  -1   83.91    2.76
   1   1   2 9999.00   23.07
   1   1   3    0.26    0.56
   1   1   3    0.40    0.96
   1   1   3   -0.02    0.73
  -1  -1  -3    1.73    1.04
  -1  -1  -3    0.28    0.36
  -1  -1  -3    1.03    1.10
   1   1   4  169.96    5.68
   1   1   4  181.85    6.24
  -1  -1  -4  159.01    5.49
  -1  -1  -4  171.95    5.94
  -1  -1  -4  166.78    5.89
   1   1   5   19.65    1.36
   1   1   5   22.58    1.51
  -1  -1  -5   19.84    1.65
  -1  -1  -5   22.71    3.84
  -1  -1  -5   20.90    1.97
   1   1   6   90.81    3.61
  -1  -1  -6   87.71    3.64
  -1  -1  -6   79.92    3.39
  -1  -1  -6   74.49    3.23
   1   1   7    0.32    0.43
  -1  -1  -7    0.01    1.10
  -1  -1  -7   -0.22    0.83
  -1  -1  -8   59.28    3.14
  -1  -1  -8   55.00    2.64
  -1  -1  -9    2.06    1.34
  -1  -1  -9    1.32    0.99
  -1  -1 -10   80.82    3.95
  -1  -1 -10   83.02    4.22
  -1  -1 -11   41.83    2.73
  -1  -1 -11   40.57    1.79
   1   1  12  501.85   14.53
   1   1  12  522.69   15.66
  -1  -1 -12  524.07   14.68
  -1  -1 -12  512.29   14.41
  -1  -1 -12  483.58   13.98
  -1  -1 -12  497.00   14.75
   1   1  13    2.05    1.31
   1   1  13    2.64    0.99
   1   1  13    2.98    1.44
  -1  -1 -13    2.68    1.71
  -1  -1 -13    3.51    1.57
  -1  -1 -13    3.16    1.51
  -1  -1 -13    1.95    1.05
   1   1  14   62.37    4.28
   1   1  14   59.71    3.32
   1   1  14   61.30    4.38
  -1  -1 -14   63.34    3.79
  -1  -1 -14   61.15    4.09
  -1  -1 -14   62.38    3.88
  -1  -1 -14   60.27    3.41
   1   1  15    0.37    1.59
   1   1  15    0.28    0.77
   1   1  15    0.42    1.54
  -1  -1 -15    0.54    1.14
  -1  -1 -15    0.27    1.38
  -1  -1 -15    0.89    1.33
  -1  -1 -15    0.21    0.77
   1   1  16   39.07    4.15
   1   1  16   36.44    2.80
   1   1  16   39.91    4.39
  -1  -1 -16   37.29    3.06
  -1  -1 -16   38.66    3.84
  -1  -1 -16   35.97    3.25
  -1  -1 -16   39.50    2.92
   1   1  17    0.95    1.60
   1   1  17    2.88    2.13
   1   1  17    4.27    1.51
   1   1  17    4.18    2.95
  -1  -1 -17    4.88    2.58
  -1  -1 -17    6.44    2.59
  -1  -1 -17    4.93    1.48
   1   1  18    9.92    2.97
   1   1  18    9.92    3.04
   1   1  18    6.99    1.93
   1   1  18    9.98    3.19
  -1  -1 -18   10.43    2.93
  -1  -1 -18    8.09    2.67
   1   1  19    3.48    1.90
   1   1  19    7.53    3.29
   1   1  19    2.11    1.50
   1   1  19    3.38    3.27
  -1  -1 -19    2.24    2.12
  -1  -1 -19    2.47    1.96
  -1  -1 -19    3.22    2.13
   1   1  20   73.29    4.80
   1   1  20   71.79    5.41
   1   1  20   70.85    3.74
   1   1  20   75.22    5.98
  -1  -1 -20   70.71    4.88
  -1  -1 -20   73.84    5.17
  -1  -1 -20   69.06    5.25
   1   1  21    0.92    1.78
   1   1  21    0.81    2.04
   1   1  21    1.65    1.25
   1   1  21    0.73    2.12
  -1  -1 -21    2.08    2.01
  -1  -1 -21    2.10    1.81
   1   1  22   -0.85    1.70
   1   1  22    0.40    1.98
   1   1  22   -0.38    0.63
   1   1  22    1.46    2.09
  -1  -1 -22   -0.52    1.81
  -1  -1 -22    0.65    1.59
   1   1  23    0.68    1.49
   1   1  23    0.42    1.61
   1   1  23   -0.07    2.01
  -1  -1 -23   -0.27    1.47
  -1  -1 -23    0.80    1.67
   1   1  24   28.57    2.64
   1   1  24   31.39    3.46
   1   1  24   31.34    3.80
  -1  -1 -24   31.94    2.96
  -1  -1 -24   31.22    3.37
   1   1  25    0.94    1.00
   1   1  25    0.17    1.17
   1   1  25    0.40    1.21
  -1  -1 -25    0.79    1.02
  -1  -1 -25    0.51    1.17
   1   2 -23  275.19   12.47
  -1  -2  23  320.61    7.57
  -1  -2  23  320.57    5.95
   1   2 -22   14.49    1.98
   1   2 -22   13.17    2.00
   1   2 -22   15.42    2.43
  -1  -2  22   15.64    2.29
  -1  -2  22   14.51    2.81
  -1  -2  22   10.79    4.41
   1   2 -21  162.65    5.17
   1   2 -21  167.63    5.54
   1   2 -21  170.26    5.95
  -1  -2  21  174.38    5.70
  -1  -2  21  161.64    6.63
  -1  -2  21  171.85    5.81
   1   2 -20    1.47    1.28
   1   2 -20    3.66    1.99
   1   2 -20    0.74    1.33
  -1  -2  20    3.32    1.79
  -1  -2  20    3.09    3.10
  -1  -2  20    2.82    1.61
   1   2 -19  119.43    5.21
   1   2 -19  125.08    5.57
   1   2 -19  119.99    5.57
  -1  -2  19  127.20    5.48
  -1  -2  19  124.76    6.87
  -1  -2  19  121.73    5.39
   1   2 -18   19.07    2.96
   1   2 -18   18.05    2.98
   1   2 -18   17.32    3.22
  -1  -2  18   20.02    2.74
  -1  -2  18   20.83    3.89
  -1  -2  18   17.82    2.83
   1   2 -17  137.10    5.44
   1   2 -17  143.57    5.90
  -1  -2  17  143.82    5.80
  -1  -2  17  149.94    7.33
  -1  -2  17  154.14    6.18
   1   2 -16    5.67    2.44
   1   2 -16    5.60    2.00
   1   2 -16    6.35    2.91
  -1  -2  16    5.48    2.81
  -1  -2  16    7.57    2.55
  -1  -2  16    6.14    3.27
  -1  -2  16    7.59    2.39
   1   2 -15    0.18    1.14
   1   2 -15    0.36    0.74
   1   2 -15   -0.59    1.39
   1   2 -15    0.14    1.21
  -1  -2  15    0.94    1.85
  -1  -2  15    0.02    1.95
  -1  -2  15    0.46    1.18
  -1  -2  15    0.30    1.40
   1   2 -14   29.24    2.77
   1   2 -14   29.22    2.51
   1   2 -14   32.55    3.27
   1   2 -14   29.42    2.80
  -1  -2  14   33.51    3.92
  -1  -2  14   28.07    3.54
  -1  -2  14   30.15    2.91
  -1  -2  14   32.32    3.18
   1   2 -13   38.08    2.66
   1   2 -13   39.44    2.66
   1   2 -13   40.94    3.29
   1   2 -13   37.02    2.87
  -1  -2  13   37.95    3.47
  -1  -2  13   40.01    4.08
  -1  -2  13   37.06    2.68
  -1  -2  13   39.25    3.15
   1   2 -12    7.51    1.41
   1   2 -12    2.24    1.04
   1   2 -12    7.96    1.72
   1   2 -12    6.68    1.38
  -1  -2  12    8.80    2.28
  -1  -2  12    7.89    2.41
  -1  -2  12    8.59    1.81
  -1  -2  12    6.66    1.73
   1   2 -11   49.35    2.67
   1   2 -11   53.86    2.95
   1   2 -11   50.02    3.18
   1   2 -11   48.68    2.76
  -1  -2  11   50.31    3.42
  -1  -2  11   50.99    3.52
  -1  -2  11   50.77    2.85
  -1  -2  11   48.79    2.75
   1   2 -10    0.10    0.90
  -1  -2  10    1.13    0.96
  -1  -2  10    0.88    1.09
  -1  -2  10    0.68    1.12
  -1  -2  10    1.37    1.17
   1   2  -9  313.49    9.30
   1   2  -8    0.35    0.86
  -1  -2   8    0.85    0.39
   1   2  -7  745.11   17.00
  -1  -2   7  823.42   17.31
   1   2  -6    0.01    0.74
   1   2  -6    2.30    0.76
  -1  -2   6    3.69    1.08
   1   2  -5   85.57    3.37
   1   2  -5   90.70    3.69
  -1  -2   5   92.54    3.60
  -1  -2   5   90.13    3.43
   1   2  -4   23.37    1.54
  -1  -2   4   25.99    1.25
  -1  -2   4   25.56    1.73
   1   2  -2   70.94    2.47
   1   2  -2   97.04    4.57
  -1  -2   2   77.31    2.71
  -1  -2   2   73.87    3.13
  -1  -2   1   -1.82    0.75
   1   2   0    3.35    1.56
   1   2   0    3.98    1.26
  -1  -2   0    4.47    1.61
   1   2   2    3.18    1.69
  -1  -2  -2    3.28    0.50
  -1  -2  -2    2.81    0.46
  -1  -2  -2    4.87    1.15
   1   2   3   87.77    3.17
   1   2   3   90.60    3.96
  -1  -2  -3   83.61    2.92
  -1  -2  -3   88.14    3.64
  -1  -2  -3   94.71    4.26
   1   2   4    2.88    0.81
   1   2   4    3.76    2.04
  -1  -2  -4    3.14    0.90
  -1  -2  -4    2.58    1.21
  -1  -2  -4    3.54    1.58
   1   2   5   42.72    2.16
   1   2   5   42.11    3.21
  -1  -2  -5   39.48    1.79
  -1  -2  -5   37.65    1.98
   1   2   6   13.86    1.31
  -1  -2  -6   12.96    1.68
  -1  -2  -6    7.15    1.47
  -1  -2  -7  540.10   12.13
  -1  -2  -7  517.66   11.70
  -1  -2  -8   27.45    2.26
  -1  -2  -8   25.94    1.97
  -1  -2  -9  345.65    8.80
  -1  -2  -9  347.12    8.52
  -1  -2 -10    0.10    1.12
  -1  -2 -10   -0.04    0.62
  -1  -2 -11   -0.46    1.13
  -1  -2 -11    0.11    0.32
   1   2  12    0.25    0.59
   1   2  12    0.86    0.99
  -1  -2 -12   -0.05    0.70
  -1  -2 -12    0.47    1.12
   1   2  13   68.17    3.37
   1   2  13   67.13    3.55
  -1  -2 -13   66.57    3.22
  -1  -2 -13   72.17    3.61
  -1  -2 -13   67.47    3.22
   1   2  14    0.62    1.27
   1   2  14    0.22    0.78
   1   2  14    0.71    1.43
  -1  -2 -14   -0.18    1.01
  -1  -2 -14    0.21    1.23
  -1  -2 -14   -0.42    0.99
  -1  -2 -14   -0.16    0.68
   1   2  15   21.25    2.73
   1   2  15   20.71    2.99
   1   2  15   20.50    2.28
   1   2  15   23.99    3.44
  -1  -2 -15   20.29    2.23
  -1  -2 -15   21.83    2.98
  -1  -2 -15   21.51    2.76
  -1  -2 -15   21.64    2.22
   1   2  16   13.00    2.80
   1   2  16   11.44    2.50
   1   2  16   11.39    2.06
   1   2  16   11.68    2.83
  -1  -2 -16   12.09    2.20
  -1  -2 -16   12.74    2.67
  -1  -2 -16   13.00    2.38
  -1  -2 -16   11.64    1.79
   1   2  17  585.43   10.85
   1   2  17  592.90   11.55
   1   2  17  582.72   10.15
   1   2  17  572.47   11.78
  -1  -2 -17  583.84   10.47
  -1  -2 -17  574.42   11.43
  -1  -2 -17  588.14   11.41
  -1  -2 -17  553.22    9.09
   1   2  18   11.75    3.11
   1   2  18   12.64    2.83
   1   2  18   11.31    2.34
   1   2  18   13.70    3.87
  -1  -2 -18    9.73    2.55
  -1  -2 -18   13.20    3.25
  -1  -2 -18   10.97    2.97
   1   2  19  260.58    8.16
   1   2  19  255.39    8.21
   1   2  19  258.78    7.15
   1   2  19  251.56    8.55
  -1  -2 -19  261.26    7.91
  -1  -2 -19  258.58    8.38
  -1  -2 -19  261.28    8.74
   1   2  20   10.50    2.81
   1   2  20   15.05    3.50
   1   2  20   13.33    2.33
   1   2  20   11.66    3.40
  -1  -2 -20   11.15    2.80
  -1  -2 -20   12.12    3.07
  -1  -2 -20   12.61    3.85
   1   2  21   31.93    3.70
   1   2  21   31.84    3.83
   1   2  21   30.15    2.81
   1   2  21   33.40    4.32
  -1  -2 -21   33.81    3.67
  -1  -2 -21   30.23    3.97
  -1  -2 -21   31.09    4.25
   1   2  22    0.78    1.71
   1   2  22   -0.78    1.64
   1   2  22   -0.17    0.86
   1   2  22    0.57    1.86
  -1  -2 -22    1.81    1.62
  -1  -2 -22   -0.54    1.77
  -1  -2 -22    0.22    1.90
   1   2  23    3.60    2.22
   1   2  23    2.97    2.08
   1   2  23    1.65    1.03
   1   2  23    1.14    1.69
  -1  -2 -23    0.35    1.45
  -1  -2 -23    0.17    1.63
  -1  -2 -23    2.59    1.76
   1   2  24    8.21    2.42
   1   2  24    7.21    1.99
   1   2  24    7.10    2.37
  -1  -2 -24    5.53    1.89
  -1  -2 -24    7.04    2.34
  -1  -2 -24    8.55    2.36
   1   2  25   25.69    2.38
   1   2  25   23.65    2.38
   1   2  25   25.86    2.65
  -1  -2 -25   22.84    2.41
  -1  -2 -25   24.86    2.43
  -1  -3  23    3.65    1.01
  -1  -3  23    3.00    1.12
  -1  -3  23    5.78    2.19
  -1  -3  23    3.48    0.99
   1   3 -22    0.43    0.54
  -1  -3  22    1.14    1.95
  -1  -3  22   -0.56    1.48
  -1  -3  22   -0.02    0.86
  -1  -3  22    0.22    0.64
   1   3 -21   -0.03    1.06
   1   3 -21    0.71    0.69
  -1  -3  21    0.75    1.08
  -1  -3  21    0.00    1.67
  -1  -3  21    0.36    1.67
  -1  -3  21    0.11    0.44
   1   3 -20   81.16    3.91
   1   3 -20   77.55    3.44
   1   3 -20   82.84    4.63
  -1  -3  20   83.34    5.36
  -1  -3  20   80.91    4.18
  -1  -3  20   79.10    5.13
  -1  -3  20   81.45    5.87
   1   3 -19    8.96    2.30
   1   3 -19    9.79    2.07
   1   3 -19   11.81    2.72
  -1  -3  19   10.92    3.29
  -1  -3  19   11.44    2.72
  -1  -3  19   13.09    3.63
  -1  -3  19    9.77    4.05
   1   3 -18   35.43    3.22
   1   3 -18   33.86    3.04
   1   3 -18   37.72    4.11
  -1  -3  18   36.52    4.58
  -1  -3  18   38.37    3.65
  -1  -3  18   40.12    5.13
  -1  -3  18   37.34    3.28
   1   3 -17    1.04    1.34
   1   3 -17    0.21    1.02
   1   3 -17    1.79    1.79
  -1  -3  17    0.39    2.21
  -1  -3  17    1.43    1.62
  -1  -3  17    1.00    2.36
  -1  -3  17    0.04    1.46
   1   3 -16   60.09    3.97
   1   3 -16   57.68    3.50
   1   3 -16   59.71    4.63
  -1  -3  16   63.35    5.44
  -1  -3  16   60.26    4.33
  -1  -3  16   64.73    5.90
  -1  -3  16   62.70    4.28
   1   3 -15    8.59    2.12
   1   3 -15   10.91    2.19
   1   3 -15   11.52    3.15
  -1  -3  15    9.73    2.98
  -1  -3  15    9.96    2.41
  -1  -3  15    9.73    3.56
  -1  -3  15    9.79    2.48
   1   3 -14   52.78    3.64
   1   3 -14   52.17    3.18
   1   3 -14   53.29    3.88
  -1  -3  14   56.11    4.68
  -1  -3  14   56.04    3.96
  -1  -3  14   51.38    4.95
  -1  -3  14   57.14    3.92
   1   3 -13    0.39    1.04
   1   3 -13   -0.12    0.76
   1   3 -13    0.01    1.23
  -1  -3  13    0.12    1.69
  -1  -3  13    0.65    1.28
  -1  -3  13    0.06    1.81
  -1  -3  13    0.82    1.29
   1   3 -12   89.23    3.64
   1   3 -12   91.57    3.66
   1   3 -12   93.53    4.67
   1   3 -12   93.00    4.40
  -1  -3  12   94.85    4.19
  -1  -3  12   91.43    4.88
  -1  -3  12   94.57    4.26
   1   3 -11    0.14    0.70
   1   3 -11    0.09    1.01
   1   3 -11    0.00    0.76
  -1  -3  11    0.67    1.09
  -1  -3  11    0.34    0.58
  -1  -3  11    0.58    1.29
  -1  -3  11    1.58    1.12
   1   3 -10  228.02    5.66
   1   3 -10  219.49    6.49
   1   3 -10  214.88    5.98
  -1  -3  10  219.97    6.31
  -1  -3  10  216.16    5.63
  -1  -3  10  222.81    6.75
  -1  -3  10  220.32    6.07
   1   3  -9    4.78    1.46
   1   3  -9    6.28    1.25
  -1  -3   9    6.17    1.56
  -1  -3   9    5.55    1.41
  -1  -3   9    4.14    1.32
   1   3  -7   20.28    1.63
  -1  -3   7   17.31    1.40
   1   3  -6  147.02    5.45
  -1  -3   6  151.38    5.58
   1   3  -5   30.52    1.53
  -1  -3   5   30.79    1.83
   1   3  -4   87.67    3.31
  -1  -3   4   89.44    3.92
   1   3  -3    1.42    0.61
  -1  -3   3    0.32    0.30
  -1  -3   3    2.40    1.48
   1   3  -2  300.32    6.53
  -1  -3   2  305.20    6.65
  -1  -3   2  293.32    7.61
   1   3  -1   28.94    1.36
  -1  -3   1   26.56    2.14
  -1  -3   0   -0.88    0.38
   1   3   1   -0.34    1.47
  -1  -3  -1   -0.97    0.38
  -1  -3  -1   -0.07    0.11
  -1  -3  -1   -0.01    1.26
   1   3   2  809.17   18.01
  -1  -3  -2  853.73   17.27
  -1  -3  -2  786.37   15.95
   1   3   3    5.12    2.80
  -1  -3  -3    4.17    1.33
  -1  -3  -3    3.14    0.66
   1   3   4    4.06    1.43
  -1  -3  -4    3.11    0.71
  -1  -3  -4    4.65    0.96
  -1  -3  -4    9.73    2.16
   1   3   5   22.45    2.74
  -1  -3  -5   25.55    1.24
  -1  -3  -5   25.22    1.63
  -1  -3  -5   23.71    2.26
   1   3   6   -0.95    1.53
  -1  -3  -6    0.17    0.67
  -1  -3  -6   -0.24    1.19
  -1  -3  -7    3.92    1.15
  -1  -3  -7    2.51    1.46
  -1  -3  -8   48.26    2.77
  -1  -3  -8   45.43    2.79
  -1  -3  -9    0.71    0.92
  -1  -3  -9    0.49    0.82
  -1  -3 -10  119.99    4.52
  -1  -3 -10  112.43    4.17
   1   3  11    1.39    1.07
  -1  -3 -11    1.18    1.02
  -1  -3 -11    0.44    0.64
   1   3  12   31.68    2.35
   1   3  12   35.47    2.60
  -1  -3 -12   33.21    2.20
  -1  -3 -12   36.18    2.39
  -1  -3 -12   33.38    2.33
   1   3  13    0.92    0.97
   1   3  13    0.78    0.87
  -1  -3 -13    0.79    1.02
  -1  -3 -13    0.27    1.06
  -1  -3 -13    1.66    0.90
  -1  -3 -13    0.25    1.09
  -1  -3 -13    2.05    1.05
   1   3  14  611.03   10.46
   1   3  14  597.02   10.36
  -1  -3 -14  580.58   10.33
  -1  -3 -14  610.74    9.83
  -1  -3 -14  577.42    9.39
  -1  -3 -14  584.72   10.68
  -1  -3 -14  571.60    9.57
   1   3  15    4.95    1.87
   1   3  15    1.93    1.60
   1   3  15    2.14    1.28
  -1  -3 -15    3.99    1.95
  -1  -3 -15    3.45    1.56
  -1  -3 -15    5.32    2.15
  -1  -3 -15    3.30    1.65
  -1  -3 -15    3.17    1.25
   1   3  16  210.97    7.48
   1   3  16  229.60    8.60
   1   3  16  223.36    7.78
   1   3  16  218.47    7.24
  -1  -3 -16  219.64    7.15
  -1  -3 -16  219.35    7.98
  -1  -3 -16  223.09    7.37
  -1  -3 -16  218.05    7.06
   1   3  17    3.24    1.76
   1   3  17    4.94    2.13
   1   3  17    2.26    1.31
   1   3  17    1.96    1.88
  -1  -3 -17    5.93    2.26
  -1  -3 -17    3.47    1.98
  -1  -3 -17    4.20    1.93
  -1  -3 -17    2.98    1.44
   1   3  18   41.57    3.94
   1   3  18   40.44    3.66
   1   3  18   42.41    3.47
   1   3  18   42.06    4.04
  -1  -3 -18   40.45    3.38
  -1  -3 -18   39.92    3.84
  -1  -3 -18   42.81    4.39
   1   3  19   -0.36    1.70
   1   3  19    1.23    1.58
   1   3  19    0.56    1.28
   1   3  19    1.47    1.81
  -1  -3 -19    0.40    1.52
  -1  -3 -19    1.79    1.97
  -1  -3 -19   -0.36    1.90
   1   3  20  275.90    8.08
   1   3  20  272.80    7.71
   1   3  20  274.72    7.27
   1   3  20  276.86    8.65
  -1  -3 -20  274.72    7.59
  -1  -3 -20  271.69    8.24
  -1  -3 -20  272.58    8.39
   1   3  21    9.60    2.62
   1   3  21    8.80    2.38
   1   3  21    8.35    2.04
   1   3  21    8.89    2.83
  -1  -3 -21    1.47    1.54
  -1  -3 -21    8.05    3.28
  -1  -3 -21    6.65    3.50
   1   3  22   56.14    3.93
   1   3  22   59.60    3.93
   1   3  22   54.20    3.28
   1   3  22   59.90    4.74
  -1  -3 -22   54.19    3.87
  -1  -3 -22   57.00    4.36
  -1  -3 -22   59.64    4.64
   1   3  23    2.68    2.00
   1   3  23    0.11    1.02
   1   3  23    0.08    0.78
   1   3  23    0.27    1.41
  -1  -3 -23    1.65    1.28
  -1  -3 -23    0.64    1.52
  -1  -3 -23    1.17    1.70
   1   3  24   40.11    3.16
   1   3  24   36.15    2.63
   1   3  24   36.87    2.20
   1   3  24   38.01    2.95
  -1  -3 -24   36.41    2.73
  -1  -3 -24   41.74    3.46
  -1  -3 -24   34.49    3.02
   1   3  25    0.87    1.00
   1   3  25    0.72    0.78
  -1  -3 -25    0.81    0.87
  -1  -3 -25    1.18    1.11
  -1  -3 -25    0.44    1.09
  -1  -4  21  203.74   10.13
  -1  -4  21  194.81   10.29
  -1  -4  21  227.22   10.69
   1   4 -20   28.59   10.01
  -1  -4  20   36.37    2.99
  -1  -4  20   38.12    3.42
  -1  -4  20   36.38    2.65
   1   4 -19   77.76    5.05
   1   4 -19   71.35    3.50
  -1  -4  19   75.38    4.56
  -1  -4  19   78.99    4.24
  -1  -4  19   78.70    3.87
   1   4 -18   11.00    2.82
   1   4 -18    6.65    1.75
  -1  -4  18    9.27    2.69
  -1  -4  18    9.00    2.73
  -1  -4  18    8.07    2.82
   1   4 -17   -1.45    1.62
   1   4 -17    1.91    1.68
  -1  -4  17    0.70    1.83
  -1  -4  17    1.76    1.60
  -1  -4  17    0.98    1.11
   1   4 -16    0.09    1.72
   1   4 -16    0.02    1.08
  -1  -4  16   -0.43    1.92
  -1  -4  16    0.37    1.66
  -1  -4  16   -0.16    1.44
   1   4 -15    3.89    2.72
   1   4 -15    1.77    1.30
  -1  -4  15    2.49    2.06
  -1  -4  15    2.14    1.75
  -1  -4  15    2.06    1.70
   1   4 -14    2.74    2.34
   1   4 -14    0.37    1.09
  -1  -4  14   -0.18    1.72
  -1  -4  14    0.84    1.57
  -1  -4  14   -0.02    1.06
   1   4 -13   21.81    3.74
   1   4 -13   20.14    2.67
  -1  -4  13   21.98    3.35
  -1  -4  13   20.47    3.75
  -1  -4  13   20.72    2.99
  -1  -4  13   20.48    9.39
   1   4 -12   -0.94    1.48
   1   4 -12   -0.37    1.04
  -1  -4  12    0.50    1.46
  -1  -4  12    0.57    1.98
  -1  -4  12    0.37    1.49
  -1  -4  12    0.50    0.77
   1   4 -11    4.09    1.66
   1   4 -11    5.05    2.00
   1   4 -11    5.35    2.25
  -1  -4  11    4.59    1.86
  -1  -4  11    4.18    2.01
  -1  -4  11    4.59    2.77
  -1  -4  11    4.48    3.28
   1   4 -10   14.72    2.06
   1   4 -10   15.35    2.63
   1   4 -10   14.70    2.60
  -1  -4  10   17.67    2.59
  -1  -4  10   15.09    2.38
  -1  -4  10   15.66    2.99
  -1  -4  10   18.93    6.23
   1   4  -9  238.66    9.15
   1   4  -9  252.29    9.78
   1   4  -9  229.53    8.52
   1   4  -9  246.79    9.36
  -1  -4   9  237.22    9.12
  -1  -4   9  246.29   10.03
  -1  -4   9  248.17    9.06
  -1  -4   9  242.08    8.94
   1   4  -8    9.69    2.59
   1   4  -8    9.53    2.41
   1   4  -8    9.05    1.60
   1   4  -8    8.86    2.33
  -1  -4   8    9.13    1.66
  -1  -4   8    9.56    2.74
  -1  -4   8    7.90    4.53
  -1  -4   8    8.34    1.70
   1   4  -7  889.40   18.09
   1   4  -7  882.12   15.52
   1   4  -7  930.08   16.44
  -1  -4   7  892.12   17.57
  -1  -4   7  845.69   14.63
  -1  -4   7  928.26   14.27
  -1  -4   7  900.11   17.22
  -1  -4   7  872.93   14.95
   1   4  -6  100.85    3.68
   1   4  -6   97.28    4.40
   1   4  -6   94.15    3.96
  -1  -4   6   91.24    3.56
  -1  -4   6   95.46    4.39
  -1  -4   6   99.99    4.11
  -1  -4   6   94.52    6.62
   1   4  -5 1584.34   38.60
   1   4  -5 1774.04   44.95
  -1  -4   5 1735.42   43.00
  -1  -4   5 1665.90   42.80
   1   4  -4  273.63    7.41
   1   4  -4  275.24    9.22
  -1  -4   4  280.57    8.52
   1   4  -3 3024.13   62.33
   1   4  -3 3082.13   65.07
  -1  -4   3 3208.30   17.36
   1   4  -2   98.58    4.02
  -1  -4   2   95.84    4.60
  -1  -4   1  440.19   11.01
  -1  -4   0   43.05    1.78
  -1  -4   0   42.26    2.93
  -1  -4  -1 1476.98   29.80
  -1  -4  -1 1494.97   31.91
  -1  -4  -2  146.07    4.79
   1   4   3   49.94    3.72
  -1  -4  -3   53.33    2.20
   1   4   4   18.73    5.96
  -1  -4  -4   12.31    1.08
  -1  -4  -4   14.12    2.10
   1   4   5  326.65    9.46
  -1  -4  -5  308.66    7.23
  -1  -4  -5  303.41    8.34
   1   4   6    0.81    1.67
  -1  -4  -6    0.39    0.58
  -1  -4  -6   -0.40    1.27
  -1  -4  -7   -0.11    0.67
  -1  -4  -7    0.08    1.19
  -1  -4  -8    4.39    1.09
  -1  -4  -8    4.41    1.72
   1   4   9    8.97    1.78
  -1  -4  -9    9.45    1.44
  -1  -4  -9    9.28    1.72
   1   4  10    0.35    0.98
  -1  -4 -10   -0.41    0.96
  -1  -4 -10    0.23    1.03
  -1  -4 -10    0.07    0.79
  -1  -4 -10    0.05    0.71
  -1  -4 -10   -0.20    0.77
   1   4  11   22.48    2.11
   1   4  11   22.40    2.29
  -1  -4 -11   25.18    5.90
  -1  -4 -11   21.98    1.96
  -1  -4 -11   22.41    2.51
  -1  -4 -11   20.13    1.82
  -1  -4 -11   23.42    2.33
   1   4  12    7.07    1.78
  -1  -4 -12    7.03    1.59
  -1  -4 -12    7.28    1.99
  -1  -4 -12    8.08    1.97
  -1  -4 -12    6.59    1.49
   1   4  13   21.90    2.59
  -1  -4 -13   27.03    7.15
  -1  -4 -13   20.56    1.97
  -1  -4 -13   22.01    2.61
  -1  -4 -13   20.07    1.92
  -1  -4 -13   23.08    2.46
   1   4  14    0.40    1.16
  -1  -4 -14    0.15    1.23
  -1  -4 -14    0.19    0.89
  -1  -4 -14    0.04    1.30
  -1  -4 -14    0.21    0.85
  -1  -4 -14    0.13    0.83
   1   4  15 1916.82   18.65
  -1  -4 -15 1935.97   18.66
  -1  -4 -15 1903.32   16.27
  -1  -4 -15 1931.41   19.50
  -1  -4 -15 1904.34   17.07
  -1  -4 -15 1821.90   34.76
   1   4  16    1.74    1.52
   1   4  16    4.52    2.57
  -1  -4 -16    5.14    2.36
  -1  -4 -16    4.78    2.58
  -1  -4 -16    4.26    1.68
  -1  -4 -16    5.35    1.72
   1   4  17 3238.09   45.93
   1   4  17 3286.50   47.95
  -1  -4 -17 3140.67   44.95
  -1  -4 -17 3158.71   45.62
  -1  -4 -17 3165.96   43.89
   1   4  18    0.76    1.75
   1   4  18   -0.28    1.39
   1   4  18    0.53    1.55
  -1  -4 -18    0.42    1.40
  -1  -4 -18    0.39    1.91
  -1  -4 -18    0.66    1.88
   1   4  19  739.79   12.32
   1   4  19  722.13   12.73
  -1  -4 -19  735.55   11.43
  -1  -4 -19  720.56   12.99
  -1  -4 -19  762.83   13.47
   1   4  20    6.62    2.47
   1   4  20    5.94    1.93
   1   4  20    5.71    2.39
  -1  -4 -20    5.73    2.00
  -1  -4 -20    9.77    3.16
  -1  -4 -20    7.81    3.35
   1   4  21   32.59    3.58
   1   4  21   30.20    3.06
   1   4  21   30.35    3.53
  -1  -4 -21   28.73    3.03
  -1  -4 -21   30.44    3.78
  -1  -4 -21   27.36    3.40
   1   4  22    0.11    1.41
   1   4  22    0.48    1.03
   1   4  22   -0.31    1.29
  -1  -4 -22    0.11    1.10
  -1  -4 -22   -0.19    1.61
  -1  -4 -22    2.88    2.57
   1   4  23   20.88    2.76
   1   4  23   19.55    2.16
  -1  -4 -23   22.97    3.29
  -1  -4 -23   21.50    3.11
  -1  -4 -23   21.43    2.37
   1   4  24    5.03    1.94
   1   4  24    3.81    1.20
   1   4  24    4.91    1.44
  -1  -4 -24    1.92    0.91
  -1  -4 -24    4.71    1.74
  -1  -4 -24    4.62    1.87
   1   4  25   18.49    1.94
  -1  -4 -25   17.31    1.57
  -1  -4 -25   17.92    2.29
  -1  -4 -25   17.72    2.11
   1   5 -20    8.05    1.98
  -1  -5  20    5.18    1.32
  -1  -5  20    4.02    1.98
  -1  -5  20    5.85    1.60
   1   5 -19    1.25    1.20
  -1  -5  19    1.95    1.46
  -1  -5  19    1.20    0.85
  -1  -5  19    2.37    1.65
  -1  -5  19    0.71    0.77
   1   5 -18    0.88    1.40
  -1  -5  18    1.85    1.61
  -1  -5  18   -0.42    1.66
  -1  -5  18    0.94    1.46
  -1  -5  18    0.60    1.03
   1   5 -17    4.67    3.66
  -1  -5  17    4.93    1.89
  -1  -5  17    3.49    2.22
  -1  -5  17    8.54    2.44
  -1  -5  17    2.41    1.24
   1   5 -16   36.39   11.80
   1   5 -16   34.42    2.93
  -1  -5  16   32.97    3.72
  -1  -5  16   35.50    4.83
  -1  -5  16   35.75    3.50
  -1  -5  16   35.06    3.32
   1   5 -15   13.93    4.59
   1   5 -15   12.63    2.28
  -1  -5  15   15.89    3.35
  -1  -5  15   14.67    4.21
  -1  -5  15   15.09    2.80
  -1  -5  15   13.06    2.43
   1   5 -14    1.68    1.75
   1   5 -14    1.12    1.15
  -1  -5  14    2.49    1.84
  -1  -5  14    1.22    2.34
  -1  -5  14    1.76    1.34
  -1  -5  14    5.67    2.62
   1   5 -13    0.87    0.93
   1   5 -13    0.21    1.09
  -1  -5  13    0.23    1.78
  -1  -5  13   -0.23    2.34
  -1  -5  13    0.39    1.43
  -1  -5  13   -0.28    1.42
   1   5 -12    3.53    2.76
   1   5 -12    3.86    1.58
  -1  -5  12    7.67    3.27
  -1  -5  12    3.20    3.04
  -1  -5  12    4.96    1.84
  -1  -5  12    7.31    2.39
   1   5 -11    4.90    1.39
   1   5 -11    4.19    2.76
   1   5 -11    2.36    1.21
  -1  -5  11    4.08    2.57
  -1  -5  11    4.86    2.07
  -1  -5  11    4.88    1.68
  -1  -5  11    6.53    3.15
   1   5 -10   26.16    2.43
   1   5 -10   28.77    8.48
   1   5 -10   22.93    2.46
  -1  -5  10   26.11    3.50
  -1  -5  10   24.13    2.52
  -1  -5  10   27.22    2.79
  -1  -5  10   28.33    4.14
   1   5  -9    0.17    0.72
   1   5  -9    0.92    1.58
   1   5  -9    2.35    1.09
   1   5  -9    2.69    1.58
  -1  -5   9    1.84    1.28
  -1  -5   9    2.56    1.87
  -1  -5   9    0.98    1.24
  -1  -5   9    2.61    1.61
   1   5  -8  103.77    5.62
   1   5  -8   96.27    4.75
   1   5  -8  100.79    4.49
  -1  -5   8  100.92    5.20
  -1  -5   8  102.20    4.99
  -1  -5   8  102.53    5.78
   1   5  -7   18.01    1.96
   1   5  -7   19.04    2.81
   1   5  -7   16.52    2.04
   1   5  -7   18.86    6.16
  -1  -5   7   16.25    2.37
  -1  -5   7   17.60    2.28
  -1  -5   7   17.12    3.13
   1   5  -6  125.21    5.49
   1   5  -6  124.65    6.26
   1   5  -6  116.85    5.18
   1   5  -6  125.63    6.18
  -1  -5   6  119.94    6.16
  -1  -5   6  124.14    5.21
  -1  -5   6  124.42    5.59
  -1  -5   6  120.40    5.69
   1   5  -5   94.96    4.54
   1   5  -5   94.39    4.49
   1   5  -5   99.83    5.49
   1   5  -5  100.98    5.43
  -1  -5   5  101.52    5.21
  -1  -5   5   99.60    5.46
  -1  -5   5  101.26    4.72
  -1  -5   5   96.60    4.69
  -1  -5   5   99.65    4.65
   1   5  -4  295.39    7.83
   1   5  -4  321.92    8.70
   1   5  -4  318.83    8.65
  -1  -5   4  306.99    7.49
  -1  -5   4  312.51    8.36
  -1  -5   4  306.59    8.45
  -1  -5   4  311.49    7.38
  -1  -5   4  341.62    8.41
   1   5  -3   19.55    2.66
   1   5  -3   17.41    5.70
  -1  -5   3   17.65    2.20
  -1  -5   3   17.14    5.07
  -1  -5   3   19.16    2.18
  -1  -5   3   18.99    2.36
  -1  -5   3   19.72    2.36
   1   5  -2  220.72    8.11
   1   5  -2  214.42    8.43
  -1  -5   2  214.09    7.71
  -1  -5   2  209.09    8.18
  -1  -5   2  204.66    7.50
  -1  -5   2  208.80    7.34
  -1  -5   2  196.33    7.13
   1   5  -1    0.52    1.01
   1   5  -1   -0.47    1.43
  -1  -5   1   -0.01    0.85
  -1  -5   1    0.84    1.03
  -1  -5   1    0.86    1.09
  -1  -5   1    0.46    1.22
  -1  -5   1    0.18    0.77
   1   5   0  262.06    8.59
   1   5   0  250.65    8.46
  -1  -5   0  278.05    9.27
  -1  -5   0  274.09    9.08
  -1  -5   0  270.58    8.94
  -1  -5   0  269.44    8.91
   1   5   1    0.52    0.93
  -1  -5  -1    0.25    0.91
  -1  -5  -1    0.18    0.90
  -1  -5  -1   -0.39    0.87
  -1  -5  -1   -0.05    1.30
  -1  -5  -2  184.81    6.83
  -1  -5  -2  198.29    7.15
  -1  -5  -2  193.54    7.38
  -1  -5  -2  182.05    6.78
   1   5   4  160.13    6.18
   1   5   4  154.29    6.15
  -1  -5  -4  153.11    6.12
  -1  -5  -4  161.36    6.22
   1   5   5    2.26    1.03
   1   5   5    3.76    1.58
   1   5   5    3.07    1.77
  -1  -5  -5    1.35    1.28
  -1  -5  -5    2.65    1.41
   1   5   6  351.89   10.99
   1   5   6  355.89   11.12
   1   5   6  367.66   11.78
  -1  -5  -6  404.83   12.32
  -1  -5  -6  356.06   11.07
   1   5   7    0.67    1.01
   1   5   7    0.46    1.11
   1   5   7    0.40    1.45
  -1  -5  -7    0.74    1.21
  -1  -5  -7    0.59    0.90
   1   5   8  403.26    9.34
   1   5   8  404.72    9.62
  -1  -5  -8  384.18    9.10
  -1  -5  -8  400.37    9.04
  -1  -5  -8  442.09    9.54
   1   5   9   12.24    1.83
   1   5   9   11.64    2.21
  -1  -5  -9   11.42    2.09
  -1  -5  -9   13.13    2.23
  -1  -5  -9   11.11    1.80
  -1  -5  -9   12.85    1.90
   1   5  10  170.24    6.97
   1   5  10  175.75    7.39
  -1  -5 -10  178.89    7.38
  -1  -5 -10  174.68    7.36
  -1  -5 -10  162.52    6.44
  -1  -5 -10  171.40    6.87
   1   5  11    9.25    1.91
   1   5  11    8.31    2.21
  -1  -5 -11    8.81    2.13
  -1  -5 -11    8.52    2.27
  -1  -5 -11    7.15    1.56
  -1  -5 -11    7.11    1.51
  -1  -5 -11    8.46    2.03
   1   5  12   84.70    4.80
   1   5  12   82.56    4.48
  -1  -5 -12   83.56    4.79
  -1  -5 -12   91.94    8.73
  -1  -5 -12   78.99    4.30
   1   5  13    0.22    1.45
   1   5  13   -0.14    0.85
  -1  -5 -13   -0.31    1.50
  -1  -5 -13    0.54    0.75
  -1  -5 -13    0.84    1.06
   1   5  14   21.80    3.10
   1   5  14   18.83    2.44
  -1  -5 -14   21.38    3.26
  -1  -5 -14   24.27    6.13
  -1  -5 -14   19.92    2.70
   1   5  15    0.32    1.47
  -1  -5 -15    1.78    2.11
  -1  -5 -15    0.52    1.64
  -1  -5 -15   -0.24    0.94
   1   5  16   70.23    4.38
   1   5  16   74.05    4.80
  -1  -5 -16   73.93    5.03
  -1  -5 -16   71.53    4.75
  -1  -5 -16   64.13    3.57
   1   5  17    1.43    1.65
   1   5  17    1.03    1.39
  -1  -5 -17    0.35    1.55
  -1  -5 -17    0.92    1.91
  -1  -5 -17    0.60    1.10
  -1  -5 -17    0.73    0.88
   1   5  18   38.82    3.55
   1   5  18   37.12    3.40
  -1  -5 -18   41.80    4.08
  -1  -5 -18   40.56    4.30
  -1  -5 -18   38.80    3.01
   1   5  19   12.48    3.04
   1   5  19   10.23    2.30
   1   5  19   10.71    2.66
  -1  -5 -19   10.73    2.11
  -1  -5 -19   12.28    3.01
  -1  -5 -19   14.08    3.69
   1   5  20    0.18    1.54
   1   5  20    0.68    1.35
   1   5  20    0.73    1.12
  -1  -5 -20   -0.14    0.98
  -1  -5 -20    0.94    1.80
  -1  -5 -20   -0.13    1.78
   1   5  21    0.35    1.47
   1   5  21    0.61    1.21
   1   5  21    0.79    1.06
  -1  -5 -21    0.70    0.89
  -1  -5 -21   -0.16    1.65
  -1  -5 -21    0.44    1.71
   1   5  22   98.56    4.41
   1   5  22   99.43    3.93
  -1  -5 -22   98.59    4.77
  -1  -5 -22  104.96    5.07
  -1  -5 -22   96.09    3.66
   1   5  23    0.25    1.06
   1   5  23    0.09    0.71
  -1  -5 -23    0.48    1.33
  -1  -5 -23    0.47    1.22
   1   5  24    7.87    1.52
   1   5  24    7.22    1.26
  -1  -5 -24    7.70    2.18
  -1  -5 -24    8.62    1.93
  -1  -6  18   16.18    2.31
  -1  -6  18    9.56    4.98
  -1  -6  18   17.41    2.28
   1   6 -17    1.34    1.58
   1   6 -17    0.43    1.19
  -1  -6  17    0.70    1.00
  -1  -6  17    2.59    1.86
   1   6 -16    0.49    1.48
  -1  -6  16   -0.53    1.39
  -1  -6  16    0.17    1.68
  -1  -6  16    0.32    1.03
   1   6 -15   40.12    4.05
  -1  -6  15   42.11    4.05
  -1  -6  15   41.11   12.11
  -1  -6  15   36.90    3.50
   1   6 -14   28.77    4.21
  -1  -6  14   24.44    3.34
  -1  -6  14   25.05    8.78
  -1  -6  14   23.58    3.29
   1   6 -13   20.77    4.19
   1   6 -13   12.01    4.17
  -1  -6  13   18.96    5.83
  -1  -6  13   17.80    3.12
  -1  -6  13   18.01    2.79
   1   6 -12   23.50    3.95
   1   6 -12   14.79    4.90
  -1  -6  12   20.72    6.48
  -1  -6  12   19.33    3.36
  -1  -6  12   20.93    3.13
   1   6 -11  159.96    7.45
   1   6 -11  149.04    5.52
  -1  -6  11  144.01    6.86
  -1  -6  11  150.95    6.36
  -1  -6  11  164.13    6.68
   1   6 -10   30.27    4.80
   1   6 -10   23.42    7.02
  -1  -6  10   30.15    8.55
  -1  -6  10   27.35    3.67
  -1  -6  10   29.77    3.46
   1   6  -9   17.55    2.21
   1   6  -9   13.81    4.33
   1   6  -9   18.35    4.21
  -1  -6   9   15.53    3.07
  -1  -6   9   17.99    5.31
  -1  -6   9   18.93    2.97
   1   6  -8   57.70    3.58
   1   6  -8   53.97   11.27
   1   6  -8   60.05    4.74
  -1  -6   8   59.21    4.70
  -1  -6   8   59.04    9.30
  -1  -6   8   62.41    4.24
   1   6  -7  589.68   11.51
   1   6  -7  565.86   11.19
   1   6  -7  600.10   12.25
  -1  -6   7  581.74   11.41
  -1  -6   7  567.37   14.63
  -1  -6   7  599.28   11.99
   1   6  -6   38.44   12.47
   1   6  -6   54.01    3.62
   1   6  -6   55.30    4.89
   1   6  -6   53.04   10.88
  -1  -6   6   54.46    3.54
  -1  -6   6   53.57    4.18
  -1  -6   6   54.82    4.53
  -1  -6   6   54.31    4.30
   1   6  -5  189.47    7.06
   1   6  -5  193.03    7.22
   1   6  -5  188.84    7.83
   1   6  -5  194.48    8.09
  -1  -6   5  188.55    7.48
  -1  -6   5  185.63    7.58
  -1  -6   5  186.82    6.66
  -1  -6   5  165.81    6.93
   1   6  -4   72.58    4.62
   1   6  -4   73.75    4.35
   1   6  -4   75.92    4.65
   1   6  -4   77.51    5.19
   1   6  -4   71.57    4.08
  -1  -6   4   72.33    4.25
  -1  -6   4   72.49    4.56
  -1  -6   4   71.79    3.98
  -1  -6   4   72.98    8.91
   1   6  -3  676.21   12.81
   1   6  -3  677.57   12.13
   1   6  -3  693.58   12.63
   1   6  -3  679.65   13.26
  -1  -6   3  691.17   12.50
  -1  -6   3  672.17   11.63
  -1  -6   3  693.38   13.57
  -1  -6   3  662.08   11.16
  -1  -6   3  675.62   13.57
   1   6  -2   77.01    8.62
   1   6  -2   83.77    4.26
   1   6  -2   83.64    4.64
   1   6  -2   81.34    4.19
  -1  -6   2   83.48    4.55
  -1  -6   2   83.46    4.36
  -1  -6   2   84.39    4.63
  -1  -6   2   79.91    4.05
  -1  -6   2   80.45    4.46
   1   6  -1  238.19    9.80
   1   6  -1  226.12    8.56
   1   6  -1  241.93    9.58
   1   6  -1  234.26    8.84
  -1  -6   1  225.75    8.97
  -1  -6   1  235.54    9.09
  -1  -6   1  225.26    8.96
  -1  -6   1  233.88    8.96
  -1  -6   1  233.06    9.15
   1   6   0   54.17    3.74
   1   6   0   60.24    7.64
   1   6   0   57.15    3.64
   1   6   0   62.06    4.31
  -1  -6   0   60.26    4.16
  -1  -6   0   58.12    3.93
  -1  -6   0   58.49    4.01
   1   6   1   36.75    3.34
   1   6   1   31.37   10.43
   1   6   1   34.95    3.14
  -1  -6  -1   35.30    3.24
  -1  -6  -1   33.82    2.91
  -1  -6  -1   36.14    3.32
   1   6   2    1.20    1.38
   1   6   2    0.28    1.26
   1   6   2    0.54    0.70
  -1  -6  -2   -0.06    1.16
  -1  -6  -2   -0.04    1.25
  -1  -6  -4   12.22    2.49
  -1  -6  -4   14.56    2.48
   1   6   5  368.30   12.51
  -1  -6  -5  372.29   12.81
  -1  -6  -5  367.32   12.37
   1   6   6    4.73    2.08
  -1  -6  -6    4.67    2.02
  -1  -6  -6    4.69    2.52
  -1  -6  -6    4.21    2.10
  -1  -6  -6    5.08    1.98
   1   6   7    9.06    2.43
   1   6   7   10.52    2.33
   1   6   7    8.71    2.43
  -1  -6  -7    9.98    2.43
  -1  -6  -7   10.60    2.77
  -1  -6  -7   10.29    2.38
  -1  -6  -7   10.33    2.33
   1   6   8   30.85    3.05
   1   6   8   30.81    3.20
  -1  -6  -8   33.34    3.40
  -1  -6  -8   33.21    3.51
  -1  -6  -8   34.34    3.06
  -1  -6  -8   31.52    3.23
   1   6   9  272.15    9.19
   1   6   9  272.47    9.32
  -1  -6  -9  275.15    9.28
  -1  -6  -9  280.38    9.79
  -1  -6  -9  289.80    9.33
  -1  -6  -9  275.13    9.05
   1   6  10    7.80    2.24
   1   6  10    6.73    1.91
  -1  -6 -10    6.51    2.38
  -1  -6 -10    8.18    2.44
  -1  -6 -10    6.81    1.46
  -1  -6 -10    6.98    1.82
   1   6  11  208.89    7.83
   1   6  11  194.47    7.63
  -1  -6 -11  198.97    7.72
  -1  -6 -11  197.41    7.57
  -1  -6 -11  176.41    6.20
  -1  -6 -11  191.01    6.85
  -1  -6 -11  186.39    6.92
   1   6  12    7.79    2.66
   1   6  12    6.26    2.57
  -1  -6 -12   10.90    3.04
  -1  -6 -12    7.71    1.84
  -1  -6 -12    7.38    2.54
  -1  -6 -12    8.49    2.42
   1   6  13  176.25    7.06
   1   6  13  168.10    6.44
  -1  -6 -13  179.69    7.11
  -1  -6 -13  188.92   10.12
  -1  -6 -13  170.26    6.34
   1   6  14   74.03    5.16
   1   6  14   67.77    4.31
  -1  -6 -14   69.83    4.89
  -1  -6 -14   77.66    7.53
  -1  -6 -14   66.36    3.99
   1   6  15 1292.13   18.62
   1   6  15 1231.57   17.63
  -1  -6 -15 1269.86   18.41
  -1  -6 -15 1286.73   18.55
  -1  -6 -15 1177.99   16.14
   1   6  16   13.30    3.27
   1   6  16   10.08    2.05
  -1  -6 -16   11.53    2.86
  -1  -6 -16   11.92    2.89
  -1  -6 -16   11.36    2.04
   1   6  17   92.90    5.22
  -1  -6 -17   90.87    4.97
  -1  -6 -17   97.25    5.56
   1   6  18    9.50    2.56
  -1  -6 -18    8.48    2.86
  -1  -6 -18    9.04    2.71
   1   6  19   92.21    4.75
   1   6  19   90.25    4.65
  -1  -6 -19   95.20    5.10
  -1  -6 -19   94.92    5.17
   1   6  20   11.49    2.98
   1   6  20    9.06    2.54
  -1  -6 -20   12.77    3.01
  -1  -6 -20    9.95    2.57
   1   6  21    4.56    1.82
   1   6  21    6.25    1.80
  -1  -6 -21    4.94    2.10
  -1  -6 -21    7.06    2.53
   1   6  22   -0.18    1.01
   1   6  22    0.38    0.87
  -1  -6 -22    0.30    1.22
  -1  -6 -22    0.53    1.19
   1   6  23   20.47    2.03
   1   6  23   20.06    1.85
  -1  -6 -23   22.80    2.51
  -1  -6 -23   21.91    2.38
   1   7 -16    0.50    0.70
  -1  -7  16    0.30    0.77
  -1  -7  16    0.59    1.06
  -1  -7  16    0.22    1.01
   1   7 -15   32.09    2.56
  -1  -7  15   31.90    3.03
  -1  -7  15   33.91    3.19
  -1  -7  15   36.02    3.20
   1   7 -14    0.01    1.28
  -1  -7  14    0.04    1.23
  -1  -7  14    0.07    1.47
  -1  -7  14   -0.18    1.44
   1   7 -13    7.75    2.58
  -1  -7  13    8.12    3.06
  -1  -7  13    7.61    3.00
  -1  -7  13    9.15    3.13
   1   7 -12    1.35    1.68
  -1  -7  12    2.68    2.23
  -1  -7  12    2.18    2.02
  -1  -7  12    3.62    1.96
   1   7 -11    3.42    2.64
  -1  -7  11    0.64    1.67
  -1  -7  11    1.46    1.96
  -1  -7  11    4.67    2.91
   1   7 -10   17.81    2.27
   1   7 -10   42.73    4.22
  -1  -7  10   42.50    4.09
  -1  -7  10   37.77    7.28
  -1  -7  10   42.83    4.60
   1   7  -9   -0.46    0.84
   1   7  -9    0.40    1.92
  -1  -7   9   -0.61    1.97
  -1  -7   9    0.28    1.56
  -1  -7   9    1.73    2.10
   1   7  -8   26.49    2.94
   1   7  -8   22.96    3.08
   1   7  -8   24.49    3.52
  -1  -7   8   23.48    3.64
  -1  -7   8   26.07    3.92
  -1  -7   8   23.20    3.71
   1   7  -7  100.14    4.94
   1   7  -7  102.22    4.94
   1   7  -7  106.72    5.95
  -1  -7   7  100.57    5.51
  -1  -7   7   98.44    5.72
  -1  -7   7  102.48    6.01
   1   7  -6  118.02    5.22
   1   7  -6  124.92    5.78
   1   7  -6  121.58    6.30
  -1  -7   6  119.23    5.15
  -1  -7   6  118.54    5.93
  -1  -7   6  115.77    5.87
  -1  -7   6  123.86    6.48
   1   7  -5  114.01    5.21
   1   7  -5  113.86    5.37
   1   7  -5  120.67    6.08
  -1  -7   5  117.91    5.44
  -1  -7   5  114.85    6.10
  -1  -7   5  116.40    6.22
  -1  -7   5  109.85    5.82
   1   7  -4   32.38    3.34
   1   7  -4   31.65    3.30
   1   7  -4   30.46    3.79
  -1  -7   4   32.18    3.40
  -1  -7   4   34.59    3.62
  -1  -7   4   33.15    3.69
  -1  -7   4   30.45    3.99
   1   7  -3   10.06    2.65
   1   7  -3   12.66    3.56
   1   7  -3    6.15    1.81
  -1  -7   3   10.18    2.46
  -1  -7   3   12.67    2.99
   1   7  -2  132.00    5.71
   1   7  -2  134.61    6.15
   1   7  -2  130.76    5.40
  -1  -7   2  128.18    5.62
  -1  -7   2  128.72    5.61
   1   7  -1   14.83    2.87
   1   7  -1   12.84    2.90
  -1  -7   1   11.81    2.69
  -1  -7   1   13.66    2.65
   1   7   0   36.57    3.67
   1   7   0   38.98    4.32
  -1  -7   0   35.30    3.96
   1   7   1   71.72    4.66
   1   7   1   78.98    5.19
   1   7   1   58.86   15.79
  -1  -7  -1   70.52    4.35
  -1  -7  -1   71.66    4.71
   1   7   2   42.02    3.85
   1   7   2   42.29    3.98
   1   7   2   27.50   10.70
  -1  -7  -2   40.07    3.58
  -1  -7  -2   40.03    3.83
   1   7   3   18.35    2.92
   1   7   3   19.50    3.33
   1   7   3   18.25    2.63
   1   7   4    3.87    1.92
   1   7   4    3.86    2.52
  -1  -7  -4    2.13    1.83
  -1  -7  -4    4.00    2.56
  -1  -7  -4    2.74    1.34
   1   7   5    9.15    2.13
  -1  -7  -5    9.88    2.89
  -1  -7  -5   10.77    3.30
  -1  -7  -5    5.50    2.01
  -1  -7  -5   12.08    2.79
   1   7   6   70.89    5.05
  -1  -7  -6   64.87    4.55
  -1  -7  -6   61.96    4.52
  -1  -7  -6   65.56    5.03
   1   7   7    8.14    2.83
  -1  -7  -7   11.13    2.94
  -1  -7  -7    8.78    3.22
  -1  -7  -7    8.24    2.87
   1   7   8    1.94    1.79
  -1  -7  -8    4.78    2.71
  -1  -7  -8    2.60    2.36
  -1  -7  -8    4.01    2.73
   1   7   9   19.86    3.19
  -1  -7  -9   19.20    3.82
  -1  -7  -9   18.36    2.96
  -1  -7  -9   17.16    3.28
   1   7  10   70.14    4.91
   1   7  10   68.23    4.98
  -1  -7 -10   66.92    4.82
  -1  -7 -10   66.79    4.42
  -1  -7 -10   70.74    5.01
   1   7  11    0.83    1.73
   1   7  11    0.60    1.74
  -1  -7 -11   -0.17    1.78
  -1  -7 -11    1.83    1.73
  -1  -7 -11    0.49    1.85
  -1  -7 -11    0.46    1.45
   1   7  12    7.74    2.73
   1   7  12    8.41    3.55
  -1  -7 -12    7.84    3.26
  -1  -7 -12    8.22    2.16
  -1  -7 -12   10.21    3.01
  -1  -7 -12    9.21    2.62
   1   7  13   24.39    3.49
   1   7  13   25.77    4.29
  -1  -7 -13   29.07    7.12
  -1  -7 -13   20.55    2.56
  -1  -7 -13   22.38    3.75
  -1  -7 -13   21.19    3.05
   1   7  14   92.59    5.53
   1   7  14   84.67    4.79
  -1  -7 -14   88.91    5.31
  -1  -7 -14   98.91   11.45
  -1  -7 -14   84.99    4.45
   1   7  15    7.15    2.67
   1   7  15    6.19    1.90
  -1  -7 -15   10.11    2.77
  -1  -7 -15    9.06    2.84
  -1  -7 -15    7.45    1.93
   1   7  16    4.92    2.65
   1   7  16    2.15    1.17
  -1  -7 -16    1.36    1.63
  -1  -7 -16    0.83    1.54
  -1  -7 -16    1.72    1.39
   1   7  17   14.73    2.90
   1   7  17   11.20    1.87
  -1  -7 -17   14.72    3.28
  -1  -7 -17   15.93    3.04
   1   7  18    9.47    2.56
  -1  -7 -18    6.24    2.06
  -1  -7 -18    8.49    2.47
   1   7  19    1.87    1.77
   1   7  19   -0.08    1.25
  -1  -7 -19    0.22    1.35
  -1  -7 -19    0.11    1.49
   1   7  20    2.33    1.58
   1   7  20    3.33    1.68
  -1  -7 -20    0.08    1.23
  -1  -7 -20    3.95    2.02
   1   7  21   17.44    2.16
   1   7  21   18.04    2.14
  -1  -7 -21   17.20    2.43
  -1  -7 -21   17.24    2.41
   1   7  22   43.32    2.56
  -1  -7 -22   39.03    2.67
  -1  -7 -22   39.30    2.64
   1   8 -13   63.43    3.27
  -1  -8  13   56.36    2.98
  -1  -8  13   68.73    3.75
  -1  -8  13   67.85    3.73
   1   8 -12    1.31    1.28
  -1  -8  12    1.47    0.78
  -1  -8  12    1.16    1.36
  -1  -8  12    1.13    1.34
   1   8 -11   78.03    3.94
  -1  -8  11   78.11    4.03
  -1  -8  11   77.33    4.24
  -1  -8  11   84.64    4.57
   1   8 -10   53.14    3.87
  -1  -8  10   48.18    3.45
  -1  -8  10   52.25    3.91
  -1  -8  10   52.46    3.93
   1   8  -9    1.65    2.27
  -1  -8   9   -0.30    0.99
  -1  -8   9   -0.74    1.71
  -1  -8   9    1.52    1.98
   1   8  -8   -0.12    1.75
  -1  -8   8   -0.78    1.02
  -1  -8   8   -0.28    1.86
  -1  -8   8    0.65    1.99
   1   8  -7   57.40    3.67
   1   8  -7   56.25    4.53
  -1  -8   7   56.26    4.79
  -1  -8   7   49.17    3.85
  -1  -8   7   52.01    4.24
   1   8  -6   -0.05    1.17
   1   8  -6   -0.50    1.84
  -1  -8   6    0.55    1.10
  -1  -8   6    0.17    1.07
   1   8  -5  287.05    8.28
   1   8  -5  269.35    8.25
  -1  -8   5  277.61    7.86
  -1  -8   5  258.12    7.59
   1   8  -4  106.61    5.34
   1   8  -4  113.71    6.09
  -1  -8   4  106.54    5.27
  -1  -8   4  102.15    5.29
   1   8  -3  120.27    5.69
   1   8  -3  126.03    6.34
  -1  -8   3  119.98    5.74
   1   8  -2    9.25    2.36
   1   8  -2   10.03    3.21
  -1  -8   2   10.29    2.80
   1   8  -1  182.78    7.05
   1   8  -1  181.42    7.52
  -1  -8   1  177.59    7.06
   1   8   0   25.14    3.56
   1   8   0   24.02    3.93
  -1  -8   0   21.20    3.78
   1   8   1    0.83    2.01
   1   8   1    2.08    2.25
  -1  -8  -1    1.17    2.00
  -1  -8  -1   -1.10    1.86
  -1  -8  -1    0.98    2.02
   1   8   2   14.55    3.48
   1   8   2   12.72    3.57
  -1  -8  -2   15.17    3.95
  -1  -8  -2   12.11    3.26
  -1  -8  -2   12.31    3.32
   1   8   3   76.03    5.23
   1   8   3   72.75    5.22
  -1  -8  -3   75.51    5.29
  -1  -8  -3   77.22    5.59
   1   8   4   19.51    4.18
   1   8   4   19.41    3.53
  -1  -8  -4   17.44    3.51
  -1  -8  -4   18.69    3.77
   1   8   5   44.92    4.45
  -1  -8  -5   46.79    4.88
  -1  -8  -5   44.10    4.38
  -1  -8  -5   49.63    4.61
   1   8   6    1.64    2.14
  -1  -8  -6    0.46    2.02
  -1  -8  -6    4.05    3.15
  -1  -8  -6    1.68    2.15
   1   8   7   50.41    4.42
   1   8   7   50.63    4.95
  -1  -8  -7   59.97    5.16
  -1  -8  -7   53.75    4.94
  -1  -8  -7   59.10    5.44
   1   8   8    1.57    2.11
  -1  -8  -8    1.22    2.20
  -1  -8  -8    0.15    1.86
  -1  -8  -8    1.03    2.21
   1   8   9    5.65    2.38
  -1  -8  -9    9.31    3.03
  -1  -8  -9    6.96    2.74
  -1  -8  -9    7.08    3.08
   1   8  10   10.15    3.43
  -1  -8 -10    8.31    3.04
  -1  -8 -10    9.68    2.81
  -1  -8 -10    8.89    3.58
   1   8  11  127.70    6.32
  -1  -8 -11  125.70    6.20
  -1  -8 -11  118.58    5.73
  -1  -8 -11  119.04    5.98
  -1  -8 -11  117.90    5.79
   1   8  12    7.82    2.68
  -1  -8 -12   12.84    2.76
  -1  -8 -12    9.95    2.38
  -1  -8 -12    9.82    2.99
  -1  -8 -12   11.21    2.73
   1   8  13   70.25    4.80
   1   8  13   63.54    4.55
  -1  -8 -13   73.42    6.56
  -1  -8 -13   64.21    3.86
  -1  -8 -13   67.86    4.66
  -1  -8 -13   64.44    4.13
   1   8  14   12.78    2.72
   1   8  14   12.18    2.54
  -1  -8 -14   12.85    2.85
  -1  -8 -14   14.69    3.09
  -1  -8 -14   12.86    2.58
   1   8  15  107.43    5.23
   1   8  15  106.83    4.79
  -1  -8 -15  108.63    5.22
  -1  -8 -15  104.19    4.73
  -1  -8 -15  104.08    4.27
   1   8  16    4.49    2.41
   1   8  16    4.92    1.70
  -1  -8 -16    5.21    2.30
  -1  -8 -16    9.92    2.77
  -1  -8 -16    4.90    1.39
   1   8  17   28.21    3.24
   1   8  17   24.92    2.33
  -1  -8 -17   25.59    2.87
  -1  -8 -17   28.22    2.98
   1   8  18    5.73    2.04
  -1  -8 -18    5.92    1.84
  -1  -8 -18    8.31    2.45
   1   8  19   58.89    3.87
   1   8  19   59.15    4.03
  -1  -8 -19   55.99    3.96
  -1  -8 -19   60.73    4.21
   1   8  20    0.99    0.80
   1   8  20    1.77    1.20
  -1  -8 -20    0.69    0.82
  -1  -8 -20    1.18    1.23
   1   9 -10  176.57    5.10
  -1  -9  10  190.56    6.11
  -1  -9  10  181.59    5.98
   1   9  -9   79.33    4.80
  -1  -9   9   74.51    4.96
  -1  -9   9   75.77    4.97
   1   9  -8    2.98    1.61
   1   9  -7    9.00    2.29
   1   9  -6  182.79    6.39
   1   9  -5   39.47    3.06
   1   9  -5   37.83    3.54
  -1  -9   5   38.27    3.06
   1   9  -4   18.24    2.45
   1   9  -4   21.49    3.50
  -1  -9   4   20.37    2.83
   1   9  -3  138.21    5.60
   1   9  -3  135.75    6.10
  -1  -9   3  142.31    5.95
   1   9  -2  308.98    8.98
   1   9  -2  322.90    9.11
  -1  -9   2  316.38    8.55
   1   9  -1  125.53    6.31
   1   9  -1  113.30    5.68
  -1  -9   1  119.58    5.85
  -1  -9   1  114.01    6.00
   1   9   0    5.33    2.52
   1   9   0    3.80    2.12
  -1  -9   0    5.05    3.09
  -1  -9   0    3.18    2.03
  -1  -9   0    4.55    2.15
   1   9   1   26.60    3.51
   1   9   1   33.92    4.18
  -1  -9  -1   32.53    4.20
  -1  -9  -1   33.07    4.21
  -1  -9  -1   27.48    3.76
   1   9   2   41.20    3.96
   1   9   2   40.78    4.18
  -1  -9  -2   40.84    4.18
  -1  -9  -2   40.49    4.17
  -1  -9  -2   40.35    4.07
   1   9   3   24.03    3.59
   1   9   3   24.97    3.73
  -1  -9  -3   25.02    3.72
  -1  -9  -3   21.19    3.44
  -1  -9  -3   24.42    3.79
   1   9   4   13.15    3.37
   1   9   4   10.18    3.74
  -1  -9  -4    8.18    3.35
  -1  -9  -4   10.81    3.75
   1   9   5    3.20    2.80
   1   9   5    0.84    2.13
  -1  -9  -5    0.63    1.97
  -1  -9  -5    1.05    2.07
  -1  -9  -5    1.42    2.03
   1   9   6   14.18    3.49
  -1  -9  -6   18.20    4.13
  -1  -9  -6   10.68    3.15
  -1  -9  -6   13.15    3.16
   1   9   7   10.35    3.06
  -1  -9  -7    7.93    3.60
  -1  -9  -7    6.61    3.00
  -1  -9  -7    7.90    3.58
   1   9   8   47.26    4.92
   1   9   8   47.23    4.42
  -1  -9  -8   46.91    4.52
  -1  -9  -8   46.81    4.58
  -1  -9  -8   45.55    4.16
   1   9   9    9.85    3.27
   1   9   9   11.74    2.91
  -1  -9  -9   10.70    3.14
  -1  -9  -9    7.97    2.60
  -1  -9  -9   12.38    3.52
   1   9  10    4.21    2.11
  -1  -9 -10    4.44    2.70
  -1  -9 -10    6.48    2.39
  -1  -9 -10    3.78    2.63
  -1  -9 -10    2.23    1.69
   1   9  11   31.99    3.66
  -1  -9 -11   31.87    6.76
  -1  -9 -11   31.36    3.43
  -1  -9 -11   32.56    4.03
  -1  -9 -11   32.38    3.50
   1   9  12  190.66    6.94
  -1  -9 -12  190.39   15.83
  -1  -9 -12  182.87    5.88
  -1  -9 -12  181.68    6.57
  -1  -9 -12  176.83    5.87
   1   9  13   87.79    4.71
  -1  -9 -13   84.06    8.97
  -1  -9 -13   82.58    3.90
  -1  -9 -13   85.55    4.72
  -1  -9 -13   83.12    4.06
   1   9  14   14.63    2.66
  -1  -9 -14   13.62    3.56
  -1  -9 -14   17.97    2.85
  -1  -9 -14   14.29    1.92
   1   9  15   -0.32    1.19
   1   9  15   -0.34    0.95
  -1  -9 -15    1.60    1.34
  -1  -9 -15   -0.15    1.03
  -1  -9 -15   -0.18    0.55
   1   9  16   83.59    5.05
   1   9  16   76.87    4.57
  -1  -9 -16   81.21    5.07
  -1  -9 -16   76.91    4.89
   1   9  17    3.09    1.57
   1   9  17    0.86    0.65
  -1  -9 -17    2.53    1.40
  -1  -9 -17    1.98    0.83
  -1  -9 -18    8.30    1.43
  -1  -9 -18    7.28    1.36
   1  10  -5  110.43    4.35
   1  10  -4   69.17    4.40
  -1 -10   4   64.91    3.93
  -1 -10   4   64.33    4.60
  -1 -10   4   68.20    4.63
   1  10  -3   32.07    2.39
   1  10  -3   31.95    2.72
  -1 -10   3   29.26    2.81
  -1 -10   3   31.30    2.53
  -1 -10   3   34.72    3.31
   1  10  -2   22.12    2.44
   1  10  -2   22.59    2.63
  -1 -10   2   21.75    2.69
  -1 -10   2   22.66    2.58
  -1 -10   2   21.14    3.04
   1  10  -1   67.85    3.86
   1  10  -1   66.82    4.10
  -1 -10   1   66.19    4.24
  -1 -10   1   64.25    3.79
  -1 -10   1   69.91    4.34
   1  10   0  182.18    5.93
   1  10   0  176.34    6.09
  -1 -10   0  174.50    6.01
  -1 -10   0  177.41    6.15
  -1 -10   0  176.17    6.14
   1  10   1  104.35    5.09
   1  10   1   97.69    4.68
  -1 -10  -1  101.28    5.06
  -1 -10  -1   98.60    4.97
  -1 -10  -1  101.99    5.13
   1  10   2   14.90    3.17
   1  10   2   12.17    2.66
  -1 -10  -2   14.09    2.75
  -1 -10  -2   14.40    2.91
  -1 -10  -2   12.75    2.75
   1  10   3   38.70    4.01
   1  10   3   33.78    3.41
  -1 -10  -3   37.59    3.85
  -1 -10  -3   36.97    3.78
  -1 -10  -3   35.51    3.53
   1  10   4   70.32    4.29
   1  10   4   74.09    4.50
  -1 -10  -4   75.27    4.68
  -1 -10  -4   72.85    4.69
   1  10   5   85.63    5.19
   1  10   5   82.54    4.77
  -1 -10  -5   87.60    4.82
  -1 -10  -5   73.58    4.57
  -1 -10  -5   88.97    4.90
   1  10   6    0.24    1.77
   1  10   6    1.12    1.48
  -1 -10  -6    0.55    1.42
  -1 -10  -6   -0.72    1.60
  -1 -10  -6    0.56    1.56
   1  10   7  174.07    6.00
  -1 -10  -7  175.98    6.51
  -1 -10  -7  179.83    6.16
  -1 -10  -7  175.31    6.04
   1  10   8   63.89    4.38
  -1 -10  -8   56.91    3.99
  -1 -10  -8   61.33    4.06
  -1 -10  -8   61.89    4.07
  -1 -10  -8   56.68    3.90
   1  10   9    7.47    2.42
   1  10   9    7.78    2.45
  -1 -10  -9    9.96    2.61
  -1 -10  -9    9.37    2.53
  -1 -10  -9    9.70    2.21
  -1 -10  -9    9.01    2.48
   1  10  10   21.12    3.31
   1  10  10   19.68    3.16
  -1 -10 -10   16.79    4.53
  -1 -10 -10   20.06    2.55
  -1 -10 -10   19.43    2.77
  -1 -10 -10   19.65    2.44
   1  10  11  114.30    6.71
   1  10  11  108.96    6.41
  -1 -10 -11  109.10    8.64
  -1 -10 -11  111.40    6.20
  -1 -10 -11  111.91    6.42
  -1 -10 -11  108.60    6.15
   1  10  12    4.87    1.72
  -1 -10 -12    3.62    1.26
  -1 -10 -12    3.33    1.13
  -1 -10 -12    6.35    1.89
  -1 -10 -12    4.80    1.45
   1  10  13   41.41    3.05
  -1 -10 -13   41.54    2.66
  -1 -10 -13   43.44    2.87
  -1 -10 -13   37.54    2.18
   1  10  14   -0.27    0.67
  -1 -10 -14   -0.04    0.53
  -1 -10 -14    0.27    0.77
   2 -10  -7   -0.19    0.48
   2 -10  -6   20.98    2.01
   2 -10  -5   16.57    2.03
   2 -10  -4   25.61    2.47
   2 -10  -3  233.61    6.82
   2 -10  -2   13.26    2.11
  -2   9  14   11.27    2.19
  -2   9  13    7.72    1.81
  -2   9  12   72.33    4.74
  -2   9  11   14.63    2.69
  -2   9  10   20.11    2.90
   2  -9  -9   14.49    2.16
  -2   9   9   18.05    2.77
   2  -9  -8   65.78    3.69
  -2   9   8   62.38    3.67
   2  -9  -7    1.88    1.25
  -2   9   7    2.78    1.53
   2  -9  -6  126.24    5.15
  -2   9   6  127.23    4.67
   2  -9  -5   90.81    4.72
  -2   9   5   86.67    3.86
   2  -9  -4  434.57    9.50
  -2   9   4  356.66    6.82
   2  -9  -3   37.58    3.85
   2  -9  -2  190.69    6.85
   2  -9   1   32.37    3.22
   2  -9   2   37.73    3.70
   2  -9   3    4.13    2.16
   2  -9   4    6.01    1.92
   2  -9   5    2.96    1.52
   2  -9   6    9.92    1.83
   2  -8 -18    5.43    1.09
  -2   8  18    8.33    1.70
  -2   8  17   43.50    2.20
  -2   8  17   57.58    3.39
  -2   8  16    6.30    1.27
  -2   8  16    3.37    1.19
  -2   8  15    0.25    0.64
  -2   8  15   -0.07    0.55
  -2   8  14    0.18    0.45
  -2   8  14    0.98    1.48
  -2   8  14    0.14    0.61
  -2   8  13    0.56    1.05
  -2   8  13    1.60    1.68
  -2   8  13    0.15    0.67
  -2   8  12    6.35    1.73
  -2   8  12    8.33    2.53
  -2   8  12    2.16    0.87
  -2   8  11    0.55    0.87
  -2   8  11    0.47    1.72
   2  -8 -10   17.26    2.05
  -2   8  10   26.93    2.74
  -2   8  10   28.61    3.23
   2  -8  -9   32.74    3.09
  -2   8   9   29.89    2.73
  -2   8   9   32.59    3.91
   2  -8  -8   16.98    2.97
  -2   8   8   17.08    2.36
  -2   8   8   19.20    2.94
   2  -8  -7   54.81    4.10
  -2   8   7   49.82    3.64
  -2   8   7   52.86    4.07
   2  -8  -6    9.74    2.54
  -2   8   6    9.36    2.08
  -2   8   6    8.77    2.25
  -2   8   5  149.50    5.14
  -2   8   5  156.71    5.80
  -2   8   4   65.22    3.77
  -2   8   4   67.98    4.26
  -2   8   3   -0.13    1.03
  -2   8   3    0.14    0.95
  -2   8   2    0.55    0.95
  -2   8   1   67.83    3.74
  -2   8   0   21.57    2.87
  -2   8  -1    0.13    0.91
  -2   8  -2   10.90    2.05
  -2   8  -3   28.01    2.83
  -2   8  -4    2.52    1.25
  -2   8  -4    3.22    1.97
  -2   8  -5    5.44    1.60
  -2   8  -5    2.20    1.85
  -2   8  -6    0.26    0.70
   2  -8   7   21.70    2.91
   2  -8   8   16.23    2.20
   2  -7 -20    4.43    1.49
   2  -7 -20    3.64    1.22
  -2   7  20    3.60    1.20
  -2   7  20    3.68    1.04
  -2   7  19   11.54    1.56
  -2   7  19   12.71    1.96
  -2   7  19   12.15    1.84
  -2   7  18   11.71    2.02
  -2   7  18   12.42    2.47
  -2   7  18   11.08    1.74
  -2   7  17    2.25    1.48
  -2   7  17    1.14    1.53
  -2   7  17    0.71    0.95
  -2   7  16   36.15   10.24
  -2   7  16   41.43    4.08
  -2   7  16   37.99    2.88
  -2   7  15   51.73    9.25
  -2   7  15   53.01    3.31
  -2   7  14    0.62    0.72
  -2   7  14    0.53    1.04
  -2   7  13    1.16    0.77
  -2   7  13    6.09    2.88
  -2   7  13    3.96    1.66
  -2   7  12   14.59    2.49
  -2   7  12   16.71    3.22
  -2   7  12   16.35    2.30
  -2   7  11   26.08    3.07
  -2   7  11   26.41    3.59
  -2   7  11   25.59    2.73
  -2   7  10    5.43    2.06
  -2   7  10    2.44    1.98
  -2   7  10    4.32    1.50
   2  -7  -9  331.32    8.02
  -2   7   9  340.17    8.22
  -2   7   9  335.68    9.15
  -2   7   8   50.94    3.92
  -2   7   8   48.11    4.11
  -2   7   7  168.12    6.15
  -2   7   7  169.73    6.61
  -2   7   6 1144.77   20.50
  -2   7   6 1125.69   21.79
  -2   7   5  756.34   15.07
  -2   7   5  727.48   13.23
  -2   7   4  560.75   11.39
  -2   7   4  559.05   11.43
  -2   7   3   74.55    4.61
  -2   7   3   74.32    4.23
  -2   7   2    1.66    1.39
  -2   7   2    1.71    1.15
  -2   7   1  107.78    5.30
  -2   7   0   42.13    3.87
  -2   7   0   43.94    4.58
  -2   7  -1    0.16    1.33
  -2   7  -1   -0.34    2.02
  -2   7  -1    1.04    1.37
  -2   7  -2   71.97    4.69
  -2   7  -2   71.30    5.71
  -2   7  -2   68.58    4.39
  -2   7  -3   -0.56    1.34
  -2   7  -3   -0.30    2.06
  -2   7  -3   -1.18    1.40
  -2   7  -4   31.01    3.40
  -2   7  -4   32.63    4.65
  -2   7  -4   35.42    3.78
  -2   7  -5    0.71    1.46
  -2   7  -5    0.74    2.07
  -2   7  -5    0.08    1.49
   2  -7   6   92.46    4.25
   2  -7   6   97.39    4.43
  -2   7  -6  101.37    5.08
  -2   7  -6  105.55    6.63
  -2   7  -6  102.79    5.21
   2  -7   7    5.31    1.90
   2  -7   7    4.41    1.55
  -2   7  -7    4.89    2.33
  -2   7  -7    2.04    2.00
  -2   7  -7    5.64    2.41
   2  -7   8   -0.09    1.00
   2  -7   8   -0.55    1.03
  -2   7  -8    0.30    1.25
  -2   7  -8   -0.64    1.81
  -2   7  -8   -0.83    1.49
   2  -7   9    0.45    1.01
   2  -7   9    0.29    0.99
  -2   7  -9    0.72    1.13
   2  -7  10   52.53    3.11
   2  -7  10   53.12    3.31
  -2   7 -10   44.41    3.25
   2  -7  11   28.53    2.42
   2  -7  11   26.38    2.44
  -2   7 -11   28.86    2.74
   2  -7  12  178.71    5.03
   2  -7  12  180.52    4.79
  -2   7 -12  160.74    4.72
  -2   7 -12  185.05    5.86
   2  -7  13   32.67    2.13
   2  -7  13   36.13    2.31
  -2   7 -13   17.01    1.65
   2  -6 -21    3.31    1.21
   2  -6 -21    5.04    1.41
  -2   6  21    2.66    1.21
  -2   6  21    4.39    1.37
   2  -6 -20   -0.02    0.94
  -2   6  20    0.57    1.03
  -2   6  20    0.45    1.04
  -2   6  20    0.04    0.92
  -2   6  19   40.91    2.89
  -2   6  19   47.37    3.58
  -2   6  19   43.99    3.21
  -2   6  18   58.26    3.56
  -2   6  18   63.72    4.24
  -2   6  18   59.40    3.71
  -2   6  17    8.78    2.16
  -2   6  17   10.01    2.74
  -2   6  17    8.96    2.42
  -2   6  16   37.14    9.59
  -2   6  16   38.34    4.29
  -2   6  16   36.51    3.33
  -2   6  15   40.63   11.86
  -2   6  15   39.88    4.44
  -2   6  15   38.75    3.40
  -2   6  14   28.85    7.94
  -2   6  14   25.27    3.12
  -2   6  13    5.49    2.30
  -2   6  13    7.59    2.13
  -2   6  12   31.59    3.31
  -2   6  12   36.39    4.29
  -2   6  12   34.47    3.31
  -2   6  11    0.53    1.49
  -2   6  11    0.52    1.73
  -2   6  11    0.70    1.13
  -2   6  10  268.20    8.30
  -2   6  10  268.31    8.97
  -2   6  10  261.56    7.47
  -2   6   9  572.07   13.21
  -2   6   9  574.57   13.42
  -2   6   9  562.82   11.62
  -2   6   8   99.63    4.92
  -2   6   8  101.57    5.41
  -2   6   8   82.16    3.71
  -2   6   7  266.44    7.36
  -2   6   7  264.78    7.72
  -2   6   6 1260.93   26.25
  -2   6   6 1260.34   26.46
   2  -6  -5   97.44    5.61
  -2   6   5   94.36    5.08
  -2   6   5   96.42    5.17
   2  -6  -4  120.83    6.17
  -2   6   4  117.66    5.58
  -2   6   4  119.07    5.50
   2  -6  -3  357.83   11.65
  -2   6   3  323.89    9.82
  -2   6   3  336.37    9.87
   2  -6  -2  111.48    6.19
   2  -6  -2  105.54    6.24
  -2   6   2  104.19    5.53
  -2   6   2  101.47    4.85
  -2   6   2   94.93    4.45
   2  -6  -1    0.47    1.70
  -2   6   1    0.36    1.36
  -2   6   1   -0.92    1.56
  -2   6   1   -0.28    0.93
  -2   6   0    0.16    0.82
  -2   6   0   -0.11    1.31
  -2   6   0    0.05    1.64
  -2   6   0    0.65    1.08
  -2   6  -1   12.56    2.74
  -2   6  -1   10.81    3.02
  -2   6  -1   11.01    3.31
  -2   6  -2    1.12    1.54
  -2   6  -2    0.67    1.84
  -2   6  -2    0.11    0.51
  -2   6  -3   59.65    4.47
  -2   6  -3   58.23    5.20
  -2   6  -3   55.75    9.03
  -2   6  -4   40.85    4.03
  -2   6  -4   43.66    9.52
  -2   6  -4   35.29    3.13
   2  -6   5    3.32    1.42
   2  -6   5    4.50    1.73
  -2   6  -5    4.02    2.09
  -2   6  -5    2.25    1.77
  -2   6  -5    6.04    1.69
   2  -6   6    2.49    1.52
  -2   6  -6   -0.67    1.95
  -2   6  -6    2.09    1.19
  -2   6  -6    2.04    2.43
   2  -6   7   28.41    2.84
  -2   6  -7   27.80    3.53
  -2   6  -7   30.24    8.17
  -2   6  -7   27.13    3.11
  -2   6  -7   33.38    8.89
   2  -6   8  209.52    6.54
  -2   6  -8  205.70    7.03
  -2   6  -8  213.63    9.61
  -2   6  -8  217.61    7.12
  -2   6  -8  215.45    6.77
   2  -6   9   80.80    4.51
  -2   6  -9   75.55    4.75
  -2   6  -9   76.83   13.92
  -2   6  -9   82.41    4.74
   2  -6  10   65.77    3.89
  -2   6 -10   67.30    4.40
  -2   6 -10   67.40   12.29
  -2   6 -10   69.68    4.35
   2  -6  11  289.17    8.01
  -2   6 -11  284.81    7.80
  -2   6 -11  296.35    8.85
  -2   6 -11  302.03    8.15
   2  -6  12    4.52    1.86
  -2   6 -12    1.55    1.39
  -2   6 -12    0.05    1.14
  -2   6 -12    1.51    1.33
  -2   6 -12    2.58    1.34
   2  -6  13   32.97    2.91
  -2   6 -13   30.90    3.10
  -2   6 -13   32.35    8.05
  -2   6 -13   35.35    3.21
  -2   6 -13   36.38    9.61
   2  -6  14   40.01    2.88
  -2   6 -14   39.69    3.16
  -2   6 -14   40.33    3.20
  -2   6 -14   38.79   10.33
   2  -6  15    7.26    1.64
  -2   6 -15    5.07    1.56
  -2   6 -15    5.20    1.47
  -2   6 -15    6.62    1.76
   2  -6  16   22.27    1.94
   2  -6  16   24.39    2.05
  -2   6 -16   22.70    2.08
  -2   6 -16   25.63    2.29
   2  -5 -23   40.50    2.73
  -2   5  23   38.91    2.44
   2  -5 -22   11.06    1.91
   2  -5 -22   10.22    1.71
  -2   5  22    9.36    1.43
  -2   5  22   12.15    2.09
   2  -5 -21    1.89    2.07
   2  -5 -21    0.77    1.04
  -2   5  21    0.29    0.92
  -2   5  21    0.91    1.19
   2  -5 -20    7.00    1.94
  -2   5  20    2.99    1.35
  -2   5  20    7.16    1.86
  -2   5  20    7.23    2.01
  -2   5  19   27.47    2.92
  -2   5  19   28.61    2.96
  -2   5  19   28.56    3.13
  -2   5  18   20.40    3.37
  -2   5  18   19.01    3.40
  -2   5  18   20.08    3.10
  -2   5  17  294.00    7.65
  -2   5  17  285.16    8.06
  -2   5  17  291.98    7.68
  -2   5  16   56.23    4.00
  -2   5  16   54.35    4.35
  -2   5  16   51.79    3.91
  -2   5  15    0.05    0.59
  -2   5  15   -0.35    1.84
  -2   5  15    0.58    1.38
  -2   5  14   17.40    4.74
  -2   5  14   14.02    3.12
  -2   5  14   11.98    2.27
  -2   5  13   12.19    2.66
  -2   5  13   12.39    2.30
  -2   5  12   -0.92    1.46
  -2   5  12   -0.42    1.18
  -2   5  11   10.96    2.40
  -2   5  11   14.04    3.30
  -2   5  11   12.67    2.13
   2  -5 -10    0.22    1.29
  -2   5  10   -0.46    1.33
  -2   5  10   -0.66    1.52
  -2   5  10    0.66    0.98
   2  -5  -9    8.52    2.26
  -2   5   9    8.77    2.19
  -2   5   9    9.46    2.42
  -2   5   9    8.49    1.70
   2  -5  -8   49.06    3.84
   2  -5  -8   32.26    3.09
  -2   5   8   47.26    3.48
  -2   5   8   45.91    3.81
  -2   5   8   44.24    2.99
   2  -5  -7   10.06    2.68
   2  -5  -7    0.23    1.09
  -2   5   7    9.96    2.13
  -2   5   7   10.89    2.21
   2  -5  -6   10.97    2.47
   2  -5  -6   19.48    4.08
  -2   5   6   12.37    2.16
  -2   5   6   10.28    2.18
   2  -5  -5  192.80    6.91
   2  -5  -5  202.28    7.52
  -2   5   5  185.03    5.99
  -2   5   5  185.78    6.18
   2  -5  -4  279.28   11.04
   2  -5  -4  248.59   10.18
  -2   5   4  248.11    9.18
  -2   5   4  254.88    9.39
   2  -5  -3   25.77    3.75
   2  -5  -3   24.10    4.31
  -2   5   3   20.61    2.49
  -2   5   3   20.51    2.78
  -2   5   3   24.45    3.08
   2  -5  -2   22.97    3.71
  -2   5   2   31.07    2.94
  -2   5   2   28.38    3.06
  -2   5   2   25.32    3.09
  -2   5   2   28.98    3.20
  -2   5   2   27.89    2.65
  -2   5   2   22.40    5.91
   2  -5  -1   35.01    4.64
  -2   5   1   33.83    3.00
  -2   5   1   29.00    3.65
  -2   5   1   32.88    3.34
  -2   5   1   34.79    3.21
  -2   5   1   31.25    2.85
  -2   5   0   18.87    2.40
  -2   5   0   18.19    2.64
  -2   5   0   18.37    3.27
  -2   5   0   19.95    3.03
  -2   5   0   16.40    4.45
  -2   5  -1    2.00    1.62
  -2   5  -1    2.64    1.89
  -2   5  -1    0.26    1.22
  -2   5  -1    2.07    1.21
   2  -5   2  146.12    7.13
  -2   5  -2  137.16    5.16
  -2   5  -2  131.55    6.03
  -2   5  -2  140.63    7.69
  -2   5  -2  129.06    5.24
  -2   5  -2  134.66    4.70
   2  -5   3  144.10    6.66
  -2   5  -3  153.19    6.78
  -2   5  -3  148.23    6.19
  -2   5  -3  151.03    5.90
  -2   5  -3  143.61    5.56
  -2   5  -3  151.46    5.21
   2  -5   4   -1.08    1.90
  -2   5  -4    3.76    2.04
  -2   5  -4    6.17    2.75
  -2   5  -4    7.34    2.51
  -2   5  -4    7.32    2.15
  -2   5  -4    6.97    1.90
   2  -5   5    0.23    0.79
   2  -5   5   -1.02    1.69
  -2   5  -5    0.01    0.90
  -2   5  -5   -0.23    1.37
  -2   5  -5    0.38    0.98
  -2   5  -5    0.53    0.82
  -2   5  -5    0.83    1.79
  -2   5  -5   -0.43    1.13
   2  -5   6    1.88    0.97
   2  -5   6   -1.25    1.57
  -2   5  -6    0.90    0.90
  -2   5  -6    0.83    1.43
  -2   5  -6    0.85    0.88
  -2   5  -6    0.65    0.84
  -2   5  -6    4.18    2.60
  -2   5  -6    2.27    1.39
   2  -5   7   23.83    2.67
  -2   5  -7   21.98    3.12
  -2   5  -7   26.68    3.87
  -2   5  -7   23.91    4.03
  -2   5  -7   19.81    6.72
  -2   5  -7   24.49    3.19
   2  -5   8  115.01    5.15
  -2   5  -8  119.79    5.98
  -2   5  -8  114.65    6.49
  -2   5  -8  113.16    9.45
  -2   5  -8  118.53    5.37
   2  -5   9  131.05    5.60
  -2   5  -9  132.69    6.03
  -2   5  -9  134.89    6.58
  -2   5  -9  129.88    9.96
   2  -5  10   37.09    3.39
  -2   5 -10   34.37    4.23
  -2   5 -10   36.82    4.39
  -2   5 -10   37.23   10.04
   2  -5  11  449.25    9.67
  -2   5 -11  456.08   10.80
  -2   5 -11  452.50   11.63
  -2   5 -11  464.63   10.29
  -2   5 -11  453.18   10.08
   2  -5  12  354.27    8.62
  -2   5 -12  365.82    9.48
  -2   5 -12  353.10    9.89
  -2   5 -12  353.17   11.43
  -2   5 -12  358.68    8.61
   2  -5  13   76.15    4.31
  -2   5 -13   78.60    5.09
  -2   5 -13   74.49    5.31
  -2   5 -13   77.97    5.55
  -2   5 -13   79.86    4.55
   2  -5  14  201.01    6.40
  -2   5 -14  211.97    7.53
  -2   5 -14  206.91    7.82
  -2   5 -14  205.80    7.00
  -2   5 -14  215.57    6.84
   2  -5  15   53.14    3.60
  -2   5 -15   54.97    4.25
  -2   5 -15   52.64    4.32
  -2   5 -15   52.28   11.35
  -2   5 -15   53.32    6.22
   2  -5  16   26.32    2.90
  -2   5 -16   25.60    3.07
  -2   5 -16   22.67    3.17
  -2   5 -16   23.49    6.17
  -2   5 -16   21.67    6.97
   2  -5  17   38.27    2.80
  -2   5 -17   40.76    3.14
  -2   5 -17   36.73    9.44
  -2   5 -17   41.56    3.21
  -2   5 -17   33.35    6.40
   2  -5  18   30.82    2.45
  -2   5 -18   28.22    2.52
  -2   5 -18   28.97    2.48
  -2   5 -18   29.97    2.14
   2  -4 -23    0.17    0.60
  -2   4  23    0.26    0.95
   2  -4 -22    1.04    1.19
  -2   4  22    0.19    0.59
  -2   4  22    0.86    1.17
   2  -4 -21    0.21    1.05
  -2   4  21   -0.24    0.87
  -2   4  21    0.38    1.36
   2  -4 -20    2.60    1.95
  -2   4  20    1.01    1.71
  -2   4  20    2.39    2.14
   2  -4 -19   -0.06    1.41
  -2   4  19    0.52    1.38
  -2   4  19    1.25    1.58
  -2   4  18   90.11    4.84
  -2   4  18   92.87    5.12
  -2   4  17   58.04    4.36
  -2   4  17   59.88    4.28
  -2   4  16  157.66    6.60
  -2   4  16  146.76    5.91
  -2   4  15    1.58    1.81
  -2   4  15    2.68    1.49
  -2   4  14   22.39    3.72
  -2   4  14   21.09    2.88
  -2   4  13    3.01    1.53
  -2   4  13    2.52    1.76
  -2   4  13    5.00    2.06
   2  -4 -12   27.71    3.25
  -2   4  12   24.69    3.08
  -2   4  12   27.05    2.85
   2  -4 -11    0.34    1.40
  -2   4  11   -0.41    1.16
  -2   4  11    1.34    1.06
   2  -4 -10    1.74    1.51
  -2   4  10    2.75    1.38
  -2   4  10    3.65    1.50
  -2   4  10    2.60    1.34
   2  -4  -9   -0.46    1.59
  -2   4   9    0.05    1.08
  -2   4   9    0.26    1.22
  -2   4   9    0.26    0.72
   2  -4  -8  102.43    5.71
   2  -4  -8  102.94    5.31
  -2   4   8   98.79    4.97
  -2   4   8  100.52    5.27
  -2   4   8   96.33    4.37
   2  -4  -7    0.69    1.70
   2  -4  -7    0.67    1.19
  -2   4   7    1.09    1.07
  -2   4   7    2.10    1.56
   2  -4  -6    1.30    1.70
   2  -4  -6    0.44    1.40
  -2   4   6    2.15    1.43
  -2   4   6    2.40    1.20
  -2   4   6    2.72    1.54
   2  -4  -5   46.85    4.27
   2  -4  -5   47.44    4.10
  -2   4   5   38.21    2.77
  -2   4   5   39.90    2.76
  -2   4   5   38.76    2.83
   2  -4  -4   19.42    3.08
   2  -4  -4   24.23    4.13
  -2   4   4   18.81    2.22
  -2   4   4   18.62    2.10
  -2   4   4   19.38    2.18
   2  -4  -3    3.42    2.12
  -2   4   3    5.85    2.03
  -2   4   3    6.22    1.67
  -2   4   3    6.06    1.52
  -2   4   3    5.26    1.22
  -2   4   3    4.49    1.36
   2  -4  -2   44.01    4.62
  -2   4   2   42.91    3.04
  -2   4   2   37.26    2.78
  -2   4   2   37.84    2.66
  -2   4   2   39.12    2.78
   2  -4  -1   81.49    5.17
  -2   4   1   84.01    4.00
  -2   4   1   73.18    3.64
  -2   4   1   80.62    3.67
  -2   4   1   78.44    3.63
   2  -4   0   12.79    3.93
  -2   4   0   12.69    4.13
  -2   4   0   12.76    2.24
  -2   4   0   13.77    3.54
  -2   4   0   12.44    1.84
  -2   4  -1  102.13    4.91
  -2   4  -1   94.42    3.95
  -2   4  -1   95.19    4.39
  -2   4  -1   92.92    3.30
   2  -4   2  575.47   12.41
  -2   4  -2  587.15   11.59
  -2   4  -2  590.79   12.69
  -2   4  -2  604.68   11.55
  -2   4  -2  540.91    9.96
   2  -4   3  211.90    7.73
  -2   4  -3  214.06    6.22
  -2   4  -3  207.73    7.40
  -2   4  -3  218.27    6.67
  -2   4  -3  209.09    6.29
  -2   4  -3  196.13    5.45
   2  -4   4   12.95    4.00
  -2   4  -4   10.38    4.46
  -2   4  -4   13.30    3.61
  -2   4  -4   13.69    2.18
  -2   4  -4   12.47    2.12
  -2   4  -4   11.99    1.83
   2  -4   5    6.68    3.31
  -2   4  -5    5.48    2.38
  -2   4  -5    5.99    2.05
  -2   4  -5    7.19    2.26
  -2   4  -5    9.93    2.45
  -2   4  -5    5.84    1.77
   2  -4   6  158.57    4.87
   2  -4   6  141.85    7.33
  -2   4  -6  167.72    6.99
  -2   4  -6  169.90    7.34
  -2   4  -6  164.07    7.24
  -2   4  -6  163.26    6.60
  -2   4  -6  168.38    7.40
  -2   4  -6  153.28    4.98
   2  -4   7   55.09    3.13
   2  -4   7   44.47    4.33
  -2   4  -7   51.24    6.86
  -2   4  -7   56.26    3.83
  -2   4  -7   60.78    4.06
  -2   4  -7   58.31    3.38
  -2   4  -7   59.58    4.17
  -2   4  -7   53.80    3.35
   2  -4   8  179.95    6.55
   2  -4   8  164.62    7.41
  -2   4  -8  185.47    7.01
  -2   4  -8  178.59    7.05
  -2   4  -8  181.58    7.36
  -2   4  -8  183.35    6.86
  -2   4  -8  181.27    7.16
  -2   4  -8  165.29    6.24
   2  -4   9  482.01   12.23
  -2   4  -9  470.86   12.52
  -2   4  -9  478.49   12.78
  -2   4  -9  473.10   12.33
  -2   4  -9  476.72   12.97
  -2   4  -9  482.15   12.49
   2  -4  10    9.01    2.43
  -2   4 -10    8.77    2.74
  -2   4 -10    9.14    2.31
  -2   4 -10    6.77    2.84
  -2   4 -10    6.20    2.11
   2  -4  11  240.74    7.66
  -2   4 -11  244.36    8.40
  -2   4 -11  230.91    7.16
  -2   4 -11  234.71    8.35
  -2   4 -11  244.12    7.93
  -2   4 -11  226.16    7.17
   2  -4  12  768.23   14.01
   2  -4  12  709.55   12.94
  -2   4 -12  782.56   14.44
  -2   4 -12  758.43   16.38
  -2   4 -12  770.26   14.01
  -2   4 -12  737.61   13.23
   2  -4  13   17.42    2.97
   2  -4  13    9.83    2.00
   2  -4  13   14.02    2.59
  -2   4 -13   14.08    3.21
  -2   4 -13   10.85    3.35
  -2   4 -13   18.95    3.33
  -2   4 -13   16.72    3.11
   2  -4  14  111.24    5.46
   2  -4  14  106.42    4.89
   2  -4  14  109.79    5.36
  -2   4 -14  117.74    5.97
  -2   4 -14  113.93    6.15
  -2   4 -14  113.94    5.59
  -2   4 -14  118.60    5.28
   2  -4  15  300.83    7.83
   2  -4  15  292.79    7.68
   2  -4  15  294.67    8.08
  -2   4 -15  304.15    8.87
  -2   4 -15  306.42    8.90
  -2   4 -15  306.28    8.55
  -2   4 -15  306.21    7.72
   2  -4  16  142.00    5.62
   2  -4  16  132.50    5.22
   2  -4  16  134.85    5.72
  -2   4 -16  140.65    6.04
  -2   4 -16  140.97    6.32
  -2   4 -16  141.26    6.04
  -2   4 -16  142.17    5.38
   2  -4  17   59.33    4.17
   2  -4  17   52.67    3.36
   2  -4  17   53.95    3.71
  -2   4 -17   56.45    4.29
  -2   4 -17   55.49    4.33
  -2   4 -17   55.22    4.16
  -2   4 -17   57.79    3.56
   2  -4  18   -0.57    1.24
   2  -4  18   -0.45    0.74
   2  -4  18    0.42    0.98
  -2   4 -18    0.46    1.37
  -2   4 -18   -0.03    1.41
  -2   4 -18   -0.64    1.21
  -2   4 -18    0.48    0.86
   2  -4  19   48.42    3.76
   2  -4  19   46.32    3.49
  -2   4 -19   52.05    4.09
  -2   4 -19   46.31    3.94
  -2   4 -19   40.69   10.34
  -2   4 -19   42.40    4.64
   2  -4  20   21.70    2.16
  -2   4 -20   24.95    2.50
  -2   4 -20   24.75    2.74
  -2   4 -20   13.49    4.33
  -2   4 -20    6.51    3.88
   2  -3 -24   10.93    1.80
  -2   3  24   11.38    2.01
   2  -3 -23    0.45    1.38
   2  -3 -23   -0.02    0.59
  -2   3  23    0.21    1.14
   2  -3 -22    0.66    1.50
   2  -3 -22   -0.04    0.86
  -2   3  22    0.21    0.53
  -2   3  22    1.51    1.30
   2  -3 -21   33.24    3.55
   2  -3 -21   34.06    2.88
  -2   3  21   31.63    2.59
  -2   3  21   31.51    3.06
   2  -3 -20   21.09    3.11
   2  -3 -20   23.13    2.82
  -2   3  20   21.09    2.68
  -2   3  20   21.94    2.94
   2  -3 -19  129.75    5.25
  -2   3  19  128.46    5.55
  -2   3  19  129.23    5.24
  -2   3  19  131.08    5.73
   2  -3 -18    6.96    2.35
  -2   3  18    5.39    1.94
  -2   3  18    8.14    2.61
  -2   3  18    7.03    3.07
  -2   3  17   55.27    4.04
  -2   3  17   55.72    4.23
  -2   3  17   58.68    4.13
  -2   3  16    0.75    0.73
  -2   3  16    1.71    1.56
  -2   3  16    1.12    1.53
  -2   3  15    2.55    1.44
  -2   3  15    0.04    1.40
  -2   3  15    2.28    1.99
   2  -3 -14    1.53    1.19
  -2   3  14    0.42    1.02
  -2   3  14    0.45    1.51
  -2   3  14   -0.11    1.22
  -2   3  13   17.03    2.45
  -2   3  13   23.32    3.18
  -2   3  13   18.21    2.45
  -2   3  12   15.02    2.22
  -2   3  12   15.59    2.52
  -2   3  12   14.89    2.17
  -2   3  11   95.50    4.73
  -2   3  11   99.52    5.30
  -2   3  11  111.62    5.18
  -2   3  10    4.26    1.58
  -2   3  10    3.44    1.19
  -2   3   9   49.13    3.21
  -2   3   9   47.45    2.60
   2  -3  -8    1.22    1.20
  -2   3   8    2.16    1.40
   2  -3  -7    0.37    1.17
  -2   3   7    0.95    0.93
   2  -3  -6    6.33    2.17
   2  -3  -5  103.65    5.43
   2  -3  -4   25.97    3.16
   2  -3  -3   -0.12    1.55
   2  -3  -2   49.96    4.28
   2  -3  -1   88.90    5.19
   2  -3   0  363.17   12.29
   2  -3   2  708.87   21.69
   2  -3   3  116.59    8.09
   2  -3   4   24.70    4.69
  -2   3  -4   14.24    1.87
  -2   3  -4   16.90    2.15
  -2   3  -4   17.30    1.85
   2  -3   5   29.42    3.77
  -2   3  -5   29.95    2.58
  -2   3  -5   30.29    2.35
  -2   3  -5   28.90    2.33
  -2   3  -5   33.07    2.55
   2  -3   6   43.76    3.80
  -2   3  -6   40.75    2.93
  -2   3  -6   45.03    3.07
  -2   3  -6   44.24    3.10
  -2   3  -6   43.42    2.84
  -2   3  -6   47.72    3.08
   2  -3   7   61.13    3.05
   2  -3   7   64.64    4.34
  -2   3  -7   59.73    3.36
  -2   3  -7   60.50    3.46
  -2   3  -7   62.18    3.65
  -2   3  -7   61.71    3.18
  -2   3  -7   63.76    3.59
  -2   3  -7   63.40    3.60
   2  -3   8    2.96    1.10
   2  -3   8   -0.06    1.30
  -2   3  -8    2.86    1.64
  -2   3  -8    2.49    1.58
  -2   3  -8    1.27    1.27
  -2   3  -8    2.50    1.19
  -2   3  -8    1.72    1.05
  -2   3  -8    1.24    1.18
   2  -3   9  118.54    4.43
   2  -3   9   97.45    4.61
   2  -3   9  113.42    4.57
  -2   3  -9  114.31    4.73
  -2   3  -9  117.44    4.52
  -2   3  -9  123.42    5.27
  -2   3  -9  117.87    4.60
  -2   3  -9  112.24    4.49
   2  -3  10   10.03    1.99
   2  -3  10    5.19    2.09
   2  -3  10    7.94    2.09
   2  -3  10    6.92    1.74
  -2   3 -10    8.36    1.73
  -2   3 -10    9.61    2.41
  -2   3 -10   11.34    2.71
  -2   3 -10    7.92    1.85
  -2   3 -10    7.53    1.79
   2  -3  11  140.13    5.69
   2  -3  11  134.19    5.87
   2  -3  11  130.25    5.90
  -2   3 -11  131.34    5.57
  -2   3 -11  132.30    5.87
  -2   3 -11  143.41    6.57
  -2   3 -11  138.52    5.97
  -2   3 -11  146.94    6.31
   2  -3  12   10.92    2.44
   2  -3  12    9.24    2.46
   2  -3  12    8.64    2.23
  -2   3 -12    7.28    2.62
  -2   3 -12   10.19    2.92
  -2   3 -12    8.65    2.68
  -2   3 -12   11.74    2.70
   2  -3  13  220.96    7.32
   2  -3  13  217.63    7.42
   2  -3  13  227.02    8.29
  -2   3 -13  218.65    7.60
  -2   3 -13  225.54    8.36
  -2   3 -13  222.45    7.73
  -2   3 -13  247.58    8.22
   2  -3  14  432.61    9.96
   2  -3  14  418.69   10.08
   2  -3  14  434.70   11.01
  -2   3 -14  419.18   10.10
  -2   3 -14  439.38   11.74
  -2   3 -14  427.89   10.31
  -2   3 -14  401.64    9.22
   2  -3  15   59.74    4.43
   2  -3  15   60.14    4.45
   2  -3  15   60.42    5.23
  -2   3 -15   63.13    4.85
  -2   3 -15   60.41    4.68
  -2   3 -15   61.56    4.66
  -2   3 -15   57.16    4.03
   2  -3  16   60.58    4.26
   2  -3  16   54.69    4.25
   2  -3  16   57.19    4.62
  -2   3 -16   58.62    4.78
  -2   3 -16   58.36    4.76
  -2   3 -16   58.46    4.46
  -2   3 -16   57.38    3.89
   2  -3  17  121.30    5.56
   2  -3  17  118.28    5.67
   2  -3  17  116.76    5.83
  -2   3 -17  117.24    5.70
  -2   3 -17  119.91    6.05
  -2   3 -17  116.12    5.52
  -2   3 -17  118.15    4.95
   2  -3  18   29.51    3.37
   2  -3  18   25.97    3.46
   2  -3  18   31.74    3.75
  -2   3 -18   28.69    3.46
  -2   3 -18   30.46    3.97
  -2   3 -18   27.28    3.37
  -2   3 -18   29.38    2.98
   2  -3  19   35.78    3.32
   2  -3  19   29.74    3.31
   2  -3  19   31.92    3.46
  -2   3 -19   31.67    3.67
  -2   3 -19   29.66    3.32
  -2   3 -19   32.84    3.42
  -2   3 -19   30.13    2.54
   2  -3  20    7.30    2.34
   2  -3  20    6.94    2.10
   2  -3  20    7.58    2.38
  -2   3 -20    7.55    2.18
  -2   3 -20    6.59    2.19
  -2   3 -20    8.33    2.49
  -2   3 -20    7.47    1.69
   2  -3  21    8.79    1.89
   2  -3  21    7.06    1.79
   2  -3  21    7.54    1.80
  -2   3 -21    8.29    1.86
  -2   3 -21    7.93    2.23
  -2   3 -21   11.24    2.18
   2  -2 -24   16.89    2.24
  -2   2  24   18.62    2.21
   2  -2 -23    0.02    1.38
  -2   2  23    0.93    1.18
   2  -2 -22   49.95    3.57
   2  -2 -22   47.76    2.88
  -2   2  22   45.95    3.34
   2  -2 -21   -0.36    1.76
   2  -2 -21    1.42    1.46
  -2   2  21    0.58    0.60
  -2   2  21    1.76    1.66
   2  -2 -20    0.53    1.18
   2  -2 -20    0.48    1.78
  -2   2  20    0.69    1.09
  -2   2  20    0.51    1.07
  -2   2  20    0.51    1.71
   2  -2 -19    0.31    1.13
  -2   2  19    1.44    1.60
  -2   2  19    1.58    1.62
  -2   2  19    0.75    1.74
   2  -2 -18   12.57    2.37
  -2   2  18   13.80    2.85
  -2   2  18   12.65    2.63
  -2   2  18   11.51    2.38
  -2   2  18   15.91    3.32
   2  -2 -17    3.46    1.72
  -2   2  17    5.98    2.48
  -2   2  17    5.79    1.98
  -2   2  17    4.74    1.95
  -2   2  17    3.82    1.71
   2  -2 -16    0.83    1.12
  -2   2  16    0.73    1.52
  -2   2  16   -0.49    1.35
  -2   2  16    0.09    1.02
  -2   2  16    0.19    1.55
  -2   2  15    0.71    0.98
  -2   2  15    1.32    1.03
  -2   2  15    1.61    1.40
  -2   2  15    1.45    1.44
   2  -2 -14    1.85    1.35
  -2   2  14    3.58    1.35
  -2   2  14    1.33    1.31
  -2   2  14    2.89    1.36
   2  -2 -13   28.43    2.80
  -2   2  13   30.52    8.58
  -2   2  13   26.82    2.99
  -2   2  13   28.53    2.80
   2  -2 -12  887.17   27.19
  -2   2  12  790.43   23.68
  -2   2  12  814.72   24.19
  -2   2  12  782.93   22.90
   2  -2 -11   39.16    3.22
  -2   2  11   36.00    2.61
  -2   2  11   37.52    3.05
  -2   2  11   34.85    2.49
   2  -2 -10   36.08    3.51
  -2   2  10   32.59    2.57
  -2   2  10   31.51    2.72
  -2   2  10   32.68    2.36
   2  -2  -9    1.33    1.66
  -2   2   9    0.49    0.82
   2  -2  -8    0.10    0.77
   2  -2  -7   14.25    2.67
   2  -2  -7   -0.39    0.82
   2  -2  -6    0.76    1.72
   2  -2  -6    0.21    0.87
   2  -2  -5    1.46    1.92
   2  -2  -5   -0.23    1.42
   2  -2  -4  119.24    5.79
   2  -2  -4  171.59    7.94
   2  -2  -3    6.73    3.16
   2  -2  -3   21.73    3.43
  -2   2   3   17.04    2.16
   2  -2  -2  305.48    7.12
   2  -2  -2  328.32    9.15
  -2   2   2  330.07    8.64
   2  -2  -1   17.23    1.05
   2  -2  -1   19.04    2.96
  -2   2   1   18.31    2.81
   2  -2   0 2424.32   50.95
  -2   2   0 2261.65   47.36
  -2   2  -1  915.98   20.29
  -2   2  -2  956.97   21.17
   2  -2   3   -0.49    1.88
  -2   2  -3    0.83    0.87
   2  -2   4  214.71    9.17
  -2   2  -4  196.17    7.46
   2  -2   5    4.17    2.70
  -2   2  -5    6.28    1.94
   2  -2   6  103.09    5.70
  -2   2  -6   94.59    3.71
   2  -2   7    2.89    2.50
  -2   2  -7    0.87    1.34
  -2   2  -7    2.03    1.22
  -2   2  -7    1.24    0.84
   2  -2   8    4.85    3.27
   2  -2   8    5.96    1.45
  -2   2  -8    5.69    1.49
  -2   2  -8    5.85    2.00
  -2   2  -8    6.24    1.73
  -2   2  -8    5.28    1.33
  -2   2  -8    5.90    1.48
   2  -2   9    0.73    0.75
   2  -2   9   -0.76    1.02
   2  -2   9    0.60    0.76
   2  -2   9    1.08    1.87
  -2   2  -9    0.28    0.65
  -2   2  -9    0.09    0.89
  -2   2  -9    0.43    0.84
  -2   2  -9    1.27    1.57
   2  -2  10  229.59    8.27
   2  -2  10  189.05    7.49
   2  -2  10  262.61   10.88
   2  -2  10  220.76    8.63
  -2   2 -10  228.38    8.31
  -2   2 -10  230.52    8.63
  -2   2 -10  229.52    8.78
  -2   2 -10  229.13    8.47
   2  -2  11   33.05    2.69
   2  -2  11   31.65    3.18
   2  -2  11   31.38    3.10
  -2   2 -11   32.44    3.26
  -2   2 -11   34.17    2.99
  -2   2 -11   32.22    3.03
   2  -2  12   40.42    3.21
   2  -2  12   39.21    3.42
   2  -2  12   40.47    3.65
  -2   2 -12   39.65    3.77
  -2   2 -12   41.11    3.52
  -2   2 -12   38.50    3.39
   2  -2  13    0.03    1.23
   2  -2  13   -0.34    1.62
   2  -2  13    0.06    1.45
  -2   2 -13   -0.48    1.69
  -2   2 -13    0.60    1.44
  -2   2 -13    0.01    1.39
   2  -2  14   32.65    3.40
   2  -2  14   32.50    3.96
   2  -2  14   33.84    3.97
  -2   2 -14   30.59    3.80
  -2   2 -14   34.33    3.88
  -2   2 -14   37.35    3.81
   2  -2  15  119.66    5.56
   2  -2  15  116.41    5.89
   2  -2  15  123.12    6.53
  -2   2 -15  118.71    6.02
  -2   2 -15  121.66    6.16
  -2   2 -15  130.84    6.09
   2  -2  16  109.52    5.61
   2  -2  16  108.33    5.95
   2  -2  16  111.21    6.30
  -2   2 -16  111.79    6.04
  -2   2 -16  111.54    5.91
  -2   2 -16  116.43    5.49
   2  -2  17    1.47    1.67
   2  -2  17    1.17    2.00
   2  -2  17    1.07    2.05
  -2   2 -17   -0.12    1.94
  -2   2 -17    1.51    1.89
  -2   2 -17    0.76    1.51
   2  -2  18   37.02    3.86
   2  -2  18   38.90    4.42
   2  -2  18   38.97    4.45
  -2   2 -18   36.04    3.82
  -2   2 -18   41.02    4.26
  -2   2 -18   34.77    2.95
   2  -2  19    0.23    1.57
   2  -2  19    0.62    1.82
   2  -2  19   -0.78    1.97
  -2   2 -19    0.86    1.90
  -2   2 -19    0.26    1.63
  -2   2 -19    0.10    0.92
   2  -2  20   78.99    4.37
   2  -2  20   83.42    4.98
   2  -2  20   78.13    5.08
  -2   2 -20   78.81    4.89
  -2   2 -20   78.00    4.61
  -2   2 -20   76.80    3.38
   2  -2  21   57.06    3.60
   2  -2  21   60.61    4.13
   2  -2  21   63.26    4.63
  -2   2 -21   58.15    3.95
  -2   2 -21   58.02    4.01
  -2   2 -21   58.21    2.69
   2  -2  22    9.59    2.03
   2  -2  22    9.01    2.39
   2  -2  22    8.09    2.37
  -2   2 -22   12.32    2.42
  -2   2 -22   10.13    2.21
   2  -1 -24   -1.00    0.87
  -2   1  24    0.25    0.67
   2  -1 -23    1.08    1.28
  -2   1  23    2.14    1.39
   2  -1 -22    0.54    1.46
  -2   1  22    1.12    1.26
  -2   1  22    1.17    1.37
   2  -1 -21   83.39    4.61
  -2   1  21   82.94    4.70
  -2   1  21   83.56    4.68
   2  -1 -20    0.67    1.04
   2  -1 -20    0.06    1.61
  -2   1  20   -0.53    0.76
  -2   1  20    0.77    1.59
  -2   1  20   -0.57    1.74
   2  -1 -19   97.15    4.46
   2  -1 -19   95.40    5.07
  -2   1  19   96.11    4.45
  -2   1  19   99.67    5.42
  -2   1  19   99.81    5.03
   2  -1 -18   17.46    2.44
   2  -1 -18   20.31    3.56
  -2   1  18   14.08    2.40
  -2   1  18   16.42    2.81
  -2   1  18   18.42    3.47
   2  -1 -17   79.67    4.17
  -2   1  17   81.30    4.68
  -2   1  17   80.36    4.40
  -2   1  17   82.58    4.90
  -2   1  17   87.11    5.09
   2  -1 -16    6.29    1.86
  -2   1  16    4.22    2.10
  -2   1  16    4.99    1.89
  -2   1  16    4.36    2.17
  -2   1  16    5.23    2.36
   2  -1 -15    0.56    0.92
   2  -1 -15   -0.09    0.87
  -2   1  15   -0.23    1.29
  -2   1  15    0.29    1.21
  -2   1  15   -0.38    1.39
  -2   1  15    0.31    1.36
   2  -1 -14    1.14    1.04
   2  -1 -14    1.49    1.20
  -2   1  14    0.94    0.90
  -2   1  14    1.14    1.20
  -2   1  14    2.34    1.41
  -2   1  14    2.58    1.82
   2  -1 -13  403.62    8.68
  -2   1  13  362.75    8.54
  -2   1  13  375.57    8.81
  -2   1  13  370.99    8.19
  -2   1  13  373.53    8.03
   2  -1 -12   26.75    2.67
  -2   1  12   24.47    2.55
  -2   1  12   26.22    2.57
  -2   1  12   24.67    2.62
  -2   1  12   25.08    2.42
   2  -1 -11   77.67    3.94
  -2   1  11   69.04    3.55
  -2   1  11   72.75    5.70
  -2   1  11   69.99    3.61
  -2   1  11   69.73    3.37
   2  -1 -10   78.79    3.89
  -2   1  10   69.72    3.05
  -2   1  10   71.98    3.40
  -2   1  10   70.82    3.01
   2  -1  -9  452.87   13.28
   2  -1  -8    0.04    0.46
   2  -1  -6   73.58    4.05
   2  -1  -6  108.01    5.47
   2  -1  -5  131.11    5.76
   2  -1  -5  131.47    5.43
   2  -1  -4   17.47    1.99
   2  -1  -4   14.49    3.38
   2  -1  -3   78.59    3.16
   2  -1  -2  145.28    4.99
  -2   1   2  146.29    5.75
   2  -1  -1  854.07   17.56
  -2   1   1  881.43   20.40
  -2   1   0   48.41    2.73
  -2   1  -1  248.80    4.39
  -2   1  -1  249.47    6.83
  -2   1  -2   66.18    3.39
  -2   1  -3  553.53   12.76
   2  -1   4  105.15   11.09
  -2   1  -4   36.36    2.32
   2  -1   5   55.09    9.53
  -2   1  -5   20.77    2.21
   2  -1   6   46.05    7.51
  -2   1  -6   19.46    2.32
  -2   1  -7   60.53    3.82
   2  -1   8   56.58    8.09
  -2   1  -8   21.38    2.28
   2  -1   9    0.55    1.37
  -2   1  -9    0.52    1.25
  -2   1  -9    0.39    0.85
  -2   1  -9    1.88    1.16
  -2   1  -9    1.01    0.87
   2  -1  10   15.59    1.77
   2  -1  10   13.47    2.09
   2  -1  10   17.38    2.85
  -2   1 -10   15.57    1.93
  -2   1 -10   13.52    2.07
  -2   1 -10   13.52    1.91
  -2   1 -10   14.07    2.05
  -2   1 -10   16.06    2.13
   2  -1  11   18.84    2.03
   2  -1  11   24.71    3.06
   2  -1  11   20.24    2.66
   2  -1  11   18.99    2.33
  -2   1 -11   19.54    2.24
  -2   1 -11   20.30    2.30
  -2   1 -11   20.48    2.34
  -2   1 -11   20.37    2.57
  -2   1 -11   21.78    2.52
   2  -1  12   13.93    2.13
   2  -1  12   13.09    2.59
   2  -1  12   15.03    2.78
  -2   1 -12   13.19    2.13
  -2   1 -12   14.42    2.19
  -2   1 -12   14.72    2.70
  -2   1 -12   15.83    2.40
  -2   1 -12   15.18    2.44
   2  -1  13   12.59    2.44
   2  -1  13   12.11    2.93
   2  -1  13   12.75    2.62
  -2   1 -13   11.55    2.07
  -2   1 -13   12.89    2.57
  -2   1 -13   11.41    2.35
  -2   1 -13   12.98    2.52
  -2   1 -13   12.48    2.21
   2  -1  14    1.47    1.41
   2  -1  14    1.87    1.96
   2  -1  14    0.16    1.66
  -2   1 -14    2.90    1.25
  -2   1 -14    1.73    1.58
  -2   1 -14    1.91    1.70
  -2   1 -14    2.70    1.65
  -2   1 -14    2.51    1.98
   2  -1  15    1.03    1.49
   2  -1  15    2.38    2.05
   2  -1  15    2.03    2.07
  -2   1 -15    4.26    2.40
  -2   1 -15    5.17    2.63
  -2   1 -15    4.87    2.54
  -2   1 -15    2.34    1.49
   2  -1  16    4.57    2.36
   2  -1  16    1.30    2.20
   2  -1  16    2.87    2.18
  -2   1 -16    0.55    1.61
  -2   1 -16    2.08    1.95
  -2   1 -16    2.00    1.83
  -2   1 -16    1.56    1.40
   2  -1  17   64.75    4.60
   2  -1  17   63.86    4.89
   2  -1  17   67.99    5.67
  -2   1 -17   65.55    4.70
  -2   1 -17   66.62    5.13
  -2   1 -17   64.84    4.96
  -2   1 -17   62.98    4.08
   2  -1  18   48.50    4.13
   2  -1  18   50.45    4.98
   2  -1  18   51.23    4.89
  -2   1 -18   45.47    4.36
  -2   1 -18   51.89    4.73
  -2   1 -18   42.64    4.12
  -2   1 -18   48.57    3.86
   2  -1  19  168.73    6.52
   2  -1  19  156.27    6.73
   2  -1  19  167.16    7.49
  -2   1 -19  155.17    6.07
  -2   1 -19  161.03    6.78
  -2   1 -19  170.91    6.85
  -2   1 -19  172.62    5.88
   2  -1  20   30.37    3.54
   2  -1  20   31.78    4.16
   2  -1  20   25.13    3.79
  -2   1 -20   29.06    3.71
  -2   1 -20   27.57    3.84
  -2   1 -20   29.43    3.87
  -2   1 -20   25.82    2.36
   2  -1  21   11.44    2.80
   2  -1  21   10.21    2.89
   2  -1  21   11.61    3.23
  -2   1 -21   10.02    2.63
  -2   1 -21   12.78    3.18
  -2   1 -21   10.78    3.13
  -2   1 -21   10.34    1.61
   2  -1  22   12.26    2.66
   2  -1  22   10.56    2.89
   2  -1  22   12.63    3.34
  -2   1 -22   14.16    2.84
  -2   1 -22   12.94    2.46
  -2   1 -22   13.13    2.39
   2  -1  23   -0.57    0.96
   2  -1  23    0.92    1.29
   2  -1  23   -0.45    1.21
  -2   1 -23    1.20    1.09
  -2   1 -23   -0.23    1.10
  -2   1 -23   -0.22    0.93
   2   0 -24   15.73    1.59
  -2   0  24   16.23    1.92
   2   0 -23    0.05    0.93
  -2   0  23    0.21    1.25
   2   0 -22   60.48    3.48
  -2   0  22   57.14    4.13
   2   0 -21    1.54    1.37
  -2   0  21    1.66    1.81
   2   0 -20  177.31    6.00
  -2   0  20  179.62    7.02
  -2   0  20  175.45    6.19
  -2   0  20  176.25    6.46
   2   0 -19    6.30    1.80
  -2   0  19    7.30    2.94
  -2   0  19    5.94    1.83
  -2   0  19    8.14    2.17
  -2   0  19    9.20    2.55
   2   0 -18  400.55    8.84
  -2   0  18  417.86   10.74
  -2   0  18  397.53    8.39
  -2   0  18  410.87    9.56
  -2   0  18  413.56    9.43
   2   0 -17   10.33    2.60
  -2   0  17    7.11    2.95
  -2   0  17    7.83    2.05
  -2   0  17    9.96    2.50
  -2   0  17    8.80    2.57
   2   0 -16   69.50    4.09
  -2   0  16   72.98    5.03
  -2   0  16   71.34    3.92
  -2   0  16   70.27    4.39
  -2   0  16   73.62    4.53
   2   0 -15    3.40    1.45
  -2   0  15    3.78    2.83
  -2   0  15    2.36    1.22
  -2   0  15    1.82    1.17
  -2   0  15    2.66    1.29
  -2   0  15    2.14    1.49
   2   0 -14   10.87    1.75
  -2   0  14   10.45    2.60
  -2   0  14   10.96    1.87
  -2   0  14   12.04    1.95
  -2   0  14   12.46    2.11
  -2   0  14   12.07    2.48
   2   0 -13   14.96    1.93
  -2   0  13   18.10    2.67
  -2   0  13   16.40    2.17
  -2   0  13   17.92    2.45
  -2   0  13   16.51    2.24
  -2   0  13   16.44    2.22
   2   0 -12  407.00   13.07
  -2   0  12  422.56   13.99
  -2   0  12  420.53   13.11
  -2   0  12  414.90   13.36
  -2   0  12  423.32   13.51
   2   0 -11    9.44    1.50
  -2   0  11   10.27    1.98
  -2   0  11    8.96    3.30
  -2   0  11   10.96    1.88
  -2   0  11   10.28    1.63
   2   0 -10 1251.14   31.97
  -2   0  10 1121.48   29.41
  -2   0  10 1137.59   29.41
  -2   0  10 1108.43   28.51
   2   0  -9  181.11    6.50
   2   0  -8  394.83   10.18
   2   0  -7    3.64    1.34
   2   0  -7    0.11    0.50
   2   0  -6    0.16    1.01
   2   0  -5    0.42    0.91
   2   0  -5    1.03    0.50
  -2   0   5    1.14    0.92
   2   0  -4   20.83    2.11
   2   0  -4   19.61    1.22
  -2   0   4   22.30    1.71
   2   0  -3    1.06    1.14
  -2   0   3    2.98    0.70
  -2   0   2   41.46    2.53
  -2   0   2   39.33    2.51
   2   0  -1    3.33    0.87
  -2   0   1    1.61    0.86
  -2   0   1    1.28    1.47
   2   0   0    1.74    0.62
   2   0   0    0.94    0.39
  -2   0   0    1.35    1.20
  -2   0   0    1.06    1.78
  -2   0  -1   37.35    1.97
  -2   0  -1   38.81    2.51
  -2   0  -2    9.98    1.49
  -2   0  -3    9.06    1.56
  -2   0  -4  179.10    6.60
  -2   0  -4  179.28    6.89
  -2   0  -5  111.84    4.81
  -2   0  -5  107.10    4.93
  -2   0  -6  500.28   11.75
  -2   0  -6  551.81   13.15
  -2   0  -7   77.97    3.94
  -2   0  -7   77.11    3.91
  -2   0  -8  280.39    7.80
  -2   0  -8  276.12    7.62
  -2   0  -9   89.94    3.45
  -2   0  -9   90.46    3.29
  -2   0  -9   81.15    3.36
   2   0  10  366.43   10.83
  -2   0 -10  396.30   11.74
  -2   0 -10  377.44   11.36
  -2   0 -10  364.15   10.88
  -2   0 -10  375.10   11.64
  -2   0 -10  372.35   11.14
  -2   0 -10  385.34   11.64
   2   0  11    0.74    0.79
   2   0  11    0.61    2.76
   2   0  11    0.35    1.22
  -2   0 -11    0.77    0.92
  -2   0 -11    1.97    1.23
  -2   0 -11    0.54    1.04
  -2   0 -11    1.00    0.88
  -2   0 -11    0.64    0.93
  -2   0 -11    0.64    1.03
   2   0  12    2.69    1.45
   2   0  12    0.71    1.57
   2   0  12    3.33    2.14
  -2   0 -12    1.71    1.18
  -2   0 -12    2.98    1.23
  -2   0 -12    0.20    1.06
  -2   0 -12    0.79    1.08
  -2   0 -12    1.69    1.15
   2   0  13    0.01    1.04
   2   0  13   -0.23    1.49
  -2   0 -13    0.26    1.19
  -2   0 -13    0.20    1.27
  -2   0 -13    0.07    1.10
  -2   0 -13   -0.14    1.16
  -2   0 -13    0.67    1.18
   2   0  14   23.18    2.75
   2   0  14   18.74    2.96
  -2   0 -14   19.53    2.54
  -2   0 -14   20.35    3.11
  -2   0 -14   21.10    2.41
  -2   0 -14   22.90    3.04
  -2   0 -14   22.29    2.75
   2   0  15    5.84    2.13
   2   0  15    7.22    3.00
  -2   0 -15    5.59    2.24
  -2   0 -15    7.06    2.48
  -2   0 -15    5.30    1.65
  -2   0 -15    5.60    2.80
  -2   0 -15    7.14    2.11
   2   0  16   59.98    4.21
   2   0  16   63.18    5.37
  -2   0 -16   61.72    4.34
  -2   0 -16   64.08    4.65
  -2   0 -16   63.46    4.64
  -2   0 -16   60.82    3.95
   2   0  17    1.51    1.61
   2   0  17    5.56    3.70
  -2   0 -17    1.83    1.66
  -2   0 -17    2.41    2.00
  -2   0 -17    2.42    1.83
  -2   0 -17    4.26    2.21
   2   0  18  270.59    8.11
   2   0  18  265.86    9.21
  -2   0 -18  249.34    7.50
  -2   0 -18  255.74    8.20
  -2   0 -18  262.46    8.26
  -2   0 -18  252.18    6.86
   2   0  19   80.18    5.00
   2   0  19   81.99    6.14
  -2   0 -19   75.23    4.72
  -2   0 -19   80.60    5.41
  -2   0 -19   82.45    5.39
  -2   0 -19   75.41    3.98
   2   0  20   28.21    3.30
   2   0  20   32.62    4.73
  -2   0 -20   28.91    3.61
  -2   0 -20   31.02    3.92
  -2   0 -20   30.79    4.00
  -2   0 -20   33.90    3.18
   2   0  21    6.05    2.84
   2   0  21    4.78    3.14
  -2   0 -21    2.42    1.56
  -2   0 -21    6.24    2.67
  -2   0 -21    6.93    2.80
  -2   0 -21    5.91    1.46
   2   0  22   49.18    3.70
   2   0  22   54.87    4.68
  -2   0 -22   50.52    3.69
  -2   0 -22   51.94    3.98
  -2   0 -22   50.95    4.02
   2   0  23   -0.09    1.16
   2   0  23   -0.65    1.51
  -2   0 -23    0.51    1.26
  -2   0 -23   -0.28    1.34
  -2   0 -23    0.50    1.35
   2   0  24    6.17    1.90
   2   0  24    4.66    1.73
  -2   0 -24    5.51    1.47
  -2   0 -24    4.76    1.75
  -2   0 -24    5.46    1.78
  -2  -1  23   34.90    2.92
   2   1 -22   -0.05    0.79
  -2  -1  22    1.35    2.25
  -2  -1  22   -0.30    0.97
   2   1 -21   49.59    3.04
  -2  -1  21   51.81    4.63
  -2  -1  21   52.36    3.73
   2   1 -20   10.32    2.03
  -2  -1  20   12.98    3.22
  -2  -1  20   12.46    2.54
   2   1 -19    0.44    1.22
  -2  -1  19    5.62    2.92
  -2  -1  19    2.31    1.65
   2   1 -18   12.40    2.59
  -2  -1  18   13.30    3.52
  -2  -1  18   13.28    2.13
  -2  -1  18   11.80    2.81
  -2  -1  18   10.98    2.68
   2   1 -17   80.61    4.29
  -2  -1  17   80.89    5.75
  -2  -1  17   74.26    5.70
  -2  -1  17   79.68    4.89
  -2  -1  17   78.23    4.80
   2   1 -16    0.48    1.25
  -2  -1  16    0.73    2.18
  -2  -1  16   -0.43    0.99
  -2  -1  16    0.27    1.52
  -2  -1  16    1.56    1.62
  -2  -1  15  272.45    8.40
  -2  -1  15  279.58    7.06
  -2  -1  15  276.30    8.25
  -2  -1  15  282.11    7.61
   2   1 -14    4.66    1.34
   2   1 -14    4.82    1.49
  -2  -1  14    3.84    1.93
  -2  -1  14    5.72    1.99
  -2  -1  14    7.56    2.20
  -2  -1  14    4.93    2.09
   2   1 -13    5.43    1.61
   2   1 -13    5.07    1.58
  -2  -1  13    4.52    2.34
  -2  -1  13    5.54    1.66
  -2  -1  13    5.00    1.94
  -2  -1  13    6.38    2.27
   2   1 -12   -0.01    0.86
  -2  -1  12    0.73    1.52
  -2  -1  12    0.45    0.61
  -2  -1  12   -0.19    0.89
  -2  -1  12    2.35    1.20
  -2  -1  12    0.53    1.12
   2   1 -11    1.81    0.96
  -2  -1  11    7.27    1.62
  -2  -1  11    8.39    1.25
  -2  -1  11    8.47    1.78
  -2  -1  11    8.84    2.01
  -2  -1  11    8.40    1.81
   2   1 -10    0.35    0.89
  -2  -1  10    4.18    1.36
  -2  -1  10    3.84    1.05
  -2  -1  10    5.07    1.47
  -2  -1  10    5.29    1.34
   2   1  -9 1185.81   29.85
  -2  -1   9 1140.73   29.95
  -2  -1   9 1122.80   28.84
  -2  -1   9 1085.22   27.83
   2   1  -8    2.51    0.99
   2   1  -7  947.06   20.70
  -2  -1   7  954.21   19.85
   2   1  -6    0.39    0.79
  -2  -1   6    9.65    1.77
   2   1  -5  545.34   12.22
  -2  -1   5  527.40   11.67
   2   1  -4   34.02    2.85
   2   1  -4   41.90    2.23
  -2  -1   4   37.80    1.98
   2   1  -3  884.43   18.51
   2   1  -3  953.11   20.10
  -2  -1   3  920.85   20.14
   2   1  -2   56.85    2.27
   2   1  -2   61.39    2.79
  -2  -1   2   58.76    2.89
   2   1  -1 2316.33   46.73
   2   1  -1 2252.21   45.69
  -2  -1   1 2189.12   44.87
   2   1   0   37.22    1.24
  -2  -1   0   40.83    1.54
  -2  -1   0   37.53    2.29
   2   1   1    3.85    0.69
   2   1   1    1.39    0.63
  -2  -1  -1    2.16    1.35
  -2  -1  -1    1.68    1.16
   2   1   2    2.05    0.57
   2   1   2    2.25    1.02
  -2  -1  -2    1.67    1.24
   2   1   3  145.37    4.98
   2   1   3  148.11    5.05
  -2  -1  -3  141.54    4.95
  -2  -1  -4    5.37    1.47
  -2  -1  -4    4.06    4.04
  -2  -1  -5  881.01   18.81
  -2  -1  -5  882.13   18.44
  -2  -1  -5  905.22   20.46
  -2  -1  -6   73.44    3.39
  -2  -1  -6   75.10    6.79
  -2  -1  -7  312.85    7.95
  -2  -1  -7  314.46    8.31
  -2  -1  -8  169.34    6.45
  -2  -1  -8  168.30    6.55
  -2  -1  -9  482.25   13.33
  -2  -1  -9  509.42   16.07
  -2  -1 -10   39.67    2.54
  -2  -1 -10   39.41    3.18
  -2  -1 -10   37.54    2.41
  -2  -1 -10   43.46    2.57
  -2  -1 -10   39.00    2.67
   2   1  11  633.40   12.68
  -2  -1 -11  667.81   11.97
  -2  -1 -11  647.29   12.10
  -2  -1 -11  604.49   11.05
  -2  -1 -11  623.39   11.79
  -2  -1 -11  651.11   12.27
  -2  -1 -11  632.32   11.61
  -2  -1 -11  658.68   12.44
   2   1  12   56.50    3.48
  -2  -1 -12   59.23    3.50
  -2  -1 -12   55.45    3.97
  -2  -1 -12   55.61    3.38
  -2  -1 -12   58.62    3.62
  -2  -1 -12   58.72    3.74
  -2  -1 -12   56.76    3.05
  -2  -1 -12   57.29    3.74
   2   1  13   73.58    4.20
   2   1  13   79.62    5.00
   2   1  13   78.13    5.02
  -2  -1 -13   79.39    4.26
  -2  -1 -13   76.59    4.22
  -2  -1 -13   76.30    4.42
  -2  -1 -13   78.42    4.60
  -2  -1 -13   80.69    4.64
   2   1  14    2.25    1.28
   2   1  14    4.43    2.83
   2   1  14    5.98    2.61
  -2  -1 -14    3.50    1.26
  -2  -1 -14    5.15    1.75
  -2  -1 -14    4.14    1.82
  -2  -1 -14    3.77    2.03
  -2  -1 -14    3.41    1.76
   2   1  15   11.67    2.74
   2   1  15   12.75    3.25
   2   1  15    9.21    3.03
  -2  -1 -15   11.17    1.95
  -2  -1 -15   12.60    2.63
  -2  -1 -15   12.83    2.88
  -2  -1 -15   11.10    2.97
  -2  -1 -15   11.89    2.55
   2   1  16    3.34    2.21
   2   1  16    0.91    2.23
  -2  -1 -16    0.45    1.48
  -2  -1 -16   -0.71    1.60
  -2  -1 -16   -0.07    1.63
  -2  -1 -16    0.15    1.28
   2   1  17    6.37    2.86
   2   1  17    7.50    3.39
  -2  -1 -17    5.85    2.30
  -2  -1 -17    2.42    1.84
  -2  -1 -17    2.28    1.80
  -2  -1 -17    5.47    1.83
   2   1  18    0.86    1.74
   2   1  18    0.89    2.42
  -2  -1 -18    1.14    1.50
  -2  -1 -18    2.48    2.03
  -2  -1 -18   -0.87    1.87
  -2  -1 -18    0.24    1.25
   2   1  19    8.63    2.85
   2   1  19    8.66    3.38
  -2  -1 -19   10.38    2.96
  -2  -1 -19    9.34    2.85
  -2  -1 -19    8.85    3.59
  -2  -1 -19    8.09    2.25
   2   1  20   26.51    3.66
   2   1  20   25.43    3.66
  -2  -1 -20   23.60    3.30
  -2  -1 -20   23.94    3.67
  -2  -1 -20   23.10    3.21
  -2  -1 -20   23.57    2.51
   2   1  21  232.73    7.31
   2   1  21  219.75    7.67
  -2  -1 -21  207.61    6.41
  -2  -1 -21  216.13    7.14
  -2  -1 -21  225.95    7.70
  -2  -1 -21  215.17    5.66
   2   1  22   26.41    3.40
   2   1  22   25.93    3.34
  -2  -1 -22   24.76    2.71
  -2  -1 -22   25.03    3.35
  -2  -1 -22   27.00    3.64
   2   1  23    0.18    1.41
   2   1  23   -0.92    1.63
   2   1  23   -0.32    1.63
  -2  -1 -23   -0.55    1.09
  -2  -1 -23    0.82    1.42
  -2  -1 -23    0.32    1.52
   2   1  24    8.47    2.16
   2   1  24    7.60    1.99
   2   1  24    7.32    2.52
  -2  -1 -24    2.49    1.12
  -2  -1 -24    8.61    2.12
  -2  -1 -24    8.21    2.35
  -2  -2  23    2.61    1.22
  -2  -2  23    0.92    0.45
  -2  -2  23    1.06    0.96
  -2  -2  22    1.97    1.62
  -2  -2  22    2.65    1.40
  -2  -2  22    0.93    1.32
  -2  -2  21    4.42    1.91
  -2  -2  21    5.75    2.08
  -2  -2  21    5.15    2.09
  -2  -2  20  502.40   11.02
  -2  -2  20  551.37   11.03
   2   2 -19    0.24    0.77
  -2  -2  19    0.99    1.84
   2   2 -18   40.34    2.83
   2   2 -18   15.87    1.84
  -2  -2  18   45.84    4.13
   2   2 -17    0.72    0.93
   2   2 -17   -0.15    0.87
  -2  -2  17    0.54    0.90
  -2  -2  17    0.14    0.87
  -2  -2  17    0.55    1.89
   2   2 -16  103.18    4.43
   2   2 -16  103.67    4.68
  -2  -2  16  104.89    4.47
  -2  -2  16  106.61    4.60
  -2  -2  16  106.12    5.75
   2   2 -15    5.13    1.39
   2   2 -15    5.52    1.62
  -2  -2  15    6.26    1.72
  -2  -2  15    6.94    1.82
  -2  -2  15    4.08    2.14
  -2  -2  15    5.69    2.26
   2   2 -14  320.37    7.34
  -2  -2  14  351.66    7.89
  -2  -2  14  351.13    9.56
  -2  -2  14  323.35    6.96
  -2  -2  14  336.29    8.00
   2   2 -13   -0.05    0.66
  -2  -2  13    0.31    0.93
  -2  -2  13    0.81    1.50
  -2  -2  13   -0.35    1.34
  -2  -2  12   80.46    3.72
  -2  -2  12   87.13    4.71
  -2  -2  12   82.26    4.11
   2   2 -11   12.91    1.50
  -2  -2  11   15.11    4.61
  -2  -2  11   15.01    2.44
  -2  -2  11   13.39    2.21
   2   2 -10  271.69    6.37
  -2  -2  10  263.87    7.02
  -2  -2  10  270.02    7.95
  -2  -2  10  260.65    6.67
   2   2  -9    0.63    0.67
  -2  -2   9   -0.24    1.11
  -2  -2   9   -0.07    0.77
  -2  -2   9    0.08    1.06
  -2  -2   9   -0.05    0.80
   2   2  -8 1808.76   44.30
  -2  -2   8 1691.51   43.04
  -2  -2   8 1715.60   45.11
  -2  -2   8 1635.88   41.75
  -2  -2   8 1664.87   41.55
   2   2  -7    0.38    0.62
  -2  -2   7    0.31    0.44
   2   2  -6   98.65    3.80
  -2  -2   6  105.71    4.12
   2   2  -5    7.07    0.95
  -2  -2   5    7.71    1.36
   2   2  -4 1314.19   27.63
  -2  -2   4 1360.00   28.45
   2   2  -3    0.15    0.20
   2   2  -3   -0.21    0.25
  -2  -2   3    0.44    0.95
   2   2  -2 1440.94   28.91
   2   2  -2 1142.47   22.93
   2   2  -2 1342.62   28.63
  -2  -2   2 1308.37   27.55
   2   2  -1   51.00    3.00
  -2  -2   1   50.75    2.87
   2   2   0  874.77   18.93
  -2  -2   0  873.93   19.12
   2   2   1   18.27    2.33
  -2  -2  -1   16.43    2.02
   2   2   2  777.14   15.85
   2   2   2  859.08   19.16
  -2  -2  -2  894.38   18.16
  -2  -2  -2  870.21   19.13
   2   2   3   20.58    1.08
   2   2   3   19.24    3.96
  -2  -2  -3   18.11    1.02
   2   2   4   11.05    0.93
   2   2   4   11.91    1.83
  -2  -2  -4   12.03    1.14
  -2  -2  -4    9.98    2.10
   2   2   5   39.83    1.62
  -2  -2  -5   39.79    1.66
  -2  -2  -5   39.87    2.54
  -2  -2  -6  988.52   20.88
  -2  -2  -6 1014.36   22.30
  -2  -2  -7  155.65    5.78
  -2  -2  -7  153.95    6.22
  -2  -2  -8 3815.33   16.72
  -2  -2  -8 3759.61   92.45
  -2  -2  -9   62.02    2.73
  -2  -2  -9   60.26    5.68
  -2  -2 -10   37.80    2.33
  -2  -2 -10   42.66    2.52
  -2  -2 -10   43.07    3.20
  -2  -2 -10   37.58    2.47
  -2  -2 -10   36.78    6.20
  -2  -2 -10   39.76    2.65
  -2  -2 -11   12.39    1.91
  -2  -2 -11   11.46    1.97
  -2  -2 -11   12.41    1.94
  -2  -2 -11   11.42    1.55
  -2  -2 -11   11.70    1.68
  -2  -2 -11   12.78    2.09
  -2  -2 -11    8.44    3.13
  -2  -2 -11   12.43    2.04
  -2  -2 -12   12.74    2.09
  -2  -2 -12   13.51    1.75
  -2  -2 -12   10.49    2.20
  -2  -2 -12   11.87    1.69
  -2  -2 -12   12.63    1.89
  -2  -2 -12   12.86    2.25
  -2  -2 -12    8.59    3.54
  -2  -2 -12   11.06    2.19
  -2  -2 -13   11.22    2.24
  -2  -2 -13   11.30    1.72
  -2  -2 -13   11.59    1.88
  -2  -2 -13   11.93    2.12
  -2  -2 -13   12.92    2.51
  -2  -2 -13   11.79    2.06
   2   2  14   92.82    4.74
   2   2  14   92.65    5.21
  -2  -2 -14   93.46    4.42
  -2  -2 -14   87.29    4.23
  -2  -2 -14   88.50    4.69
  -2  -2 -14   93.81    5.07
  -2  -2 -14   94.07    4.83
   2   2  15    5.50    2.76
   2   2  15    2.19    2.10
   2   2  15    4.55    2.96
  -2  -2 -15    3.77    1.39
  -2  -2 -15    1.82    1.18
  -2  -2 -15    2.12    1.47
  -2  -2 -15    3.08    1.75
  -2  -2 -15    5.57    2.36
   2   2  16    2.49    2.22
   2   2  16    1.31    2.14
   2   2  16    1.12    2.16
  -2  -2 -16    0.43    1.17
  -2  -2 -16    0.60    1.53
  -2  -2 -16    1.72    1.75
  -2  -2 -16    1.04    1.26
   2   2  17    0.65    1.59
   2   2  17   -0.82    1.96
   2   2  17    0.85    2.13
  -2  -2 -17   -0.13    1.21
  -2  -2 -17    0.96    1.62
  -2  -2 -17   -0.52    1.70
  -2  -2 -17    0.56    1.22
   2   2  18   16.77    3.58
   2   2  18   14.51    3.25
   2   2  18   17.17    4.31
  -2  -2 -18   14.06    2.42
  -2  -2 -18   14.91    3.38
  -2  -2 -18   18.31    3.59
  -2  -2 -18   17.42    2.48
   2   2  19    1.04    1.74
   2   2  19    0.36    2.08
   2   2  19    1.40    2.32
  -2  -2 -19    0.74    1.36
  -2  -2 -19    2.15    2.61
  -2  -2 -19   -0.18    1.90
  -2  -2 -19    0.49    1.09
   2   2  20    1.10    1.70
   2   2  20    2.00    2.01
   2   2  20    2.02    2.19
  -2  -2 -20    2.74    1.46
  -2  -2 -20    3.04    1.90
  -2  -2 -20    3.84    2.68
  -2  -2 -20    3.20    1.60
   2   2  21    0.73    1.62
   2   2  21    1.32    1.88
   2   2  21    0.40    2.11
  -2  -2 -21    0.04    1.23
  -2  -2 -21    0.32    1.69
  -2  -2 -21    0.23    1.81
  -2  -2 -21   -0.24    0.80
   2   2  22    5.83    2.84
   2   2  22    4.65    2.48
   2   2  22    5.12    2.91
  -2  -2 -22    4.46    1.71
  -2  -2 -22    3.40    1.72
  -2  -2 -22    1.74    1.80
   2   2  23   -0.11    1.39
   2   2  23    3.54    2.20
   2   2  23    3.55    1.91
  -2  -2 -23    1.87    1.10
  -2  -2 -23    2.22    1.92
  -2  -2 -23    2.51    2.25
   2   2  24    0.73    1.14
   2   2  24    0.65    1.22
   2   2  24    1.48    1.50
  -2  -2 -24    1.83    1.20
  -2  -2 -24    2.29    1.58
  -2  -2 -24    3.21    1.82
  -2  -3  22   22.83    2.49
  -2  -3  22   10.98    4.62
  -2  -3  22   25.12    2.60
  -2  -3  21  214.51   10.96
  -2  -3  21  203.56   10.38
  -2  -3  21  217.85   11.19
  -2  -3  20    5.49    2.66
  -2  -3  20    7.29    2.58
  -2  -3  20    5.86    2.64
  -2  -3  19   63.86    4.59
  -2  -3  19   62.70    4.96
  -2  -3  19   66.79    4.53
   2   3 -18    8.36    3.19
  -2  -3  18   12.07    3.89
  -2  -3  18   12.96    3.77
  -2  -3  18   12.63    2.32
   2   3 -17  453.82    9.40
  -2  -3  17  464.50   11.20
  -2  -3  17  456.84   11.41
  -2  -3  17  451.43    8.73
   2   3 -16   -0.21    1.03
  -2  -3  16    0.43    2.24
  -2  -3  16    0.45    2.12
  -2  -3  16   -0.21    1.03
   2   3 -15   -0.43    0.98
  -2  -3  15    0.35    1.03
  -2  -3  15    0.20    1.08
  -2  -3  15    0.05    2.14
  -2  -3  15   -0.66    2.19
   2   3 -14    1.68    1.14
  -2  -3  14    1.42    1.09
  -2  -3  14    1.74    1.22
  -2  -3  14   -0.22    2.00
  -2  -3  14    4.43    2.99
   2   3 -13   58.33    3.60
  -2  -3  13   62.13    3.55
  -2  -3  13   62.80    3.98
  -2  -3  13   64.45    4.85
  -2  -3  13   62.47    4.72
  -2  -3  13   60.51    4.03
   2   3 -12    5.53    1.64
  -2  -3  12    5.18    1.50
  -2  -3  12    6.01    1.87
  -2  -3  12    4.33    2.87
  -2  -3  12    7.56    2.77
  -2  -3  12    5.38    2.06
   2   3 -11  187.54    6.73
  -2  -3  11  198.96    6.70
  -2  -3  11  199.48    6.95
  -2  -3  11  193.80    7.84
  -2  -3  11  200.91    7.79
  -2  -3  11  193.11    6.91
   2   3 -10   -0.38    0.70
  -2  -3  10    0.09    0.77
  -2  -3  10    0.65    1.02
  -2  -3  10    0.30    1.51
  -2  -3  10    1.01    1.49
  -2  -3  10    0.84    1.14
   2   3  -9   13.01    1.82
  -2  -3   9   12.39    1.66
  -2  -3   9   12.98    2.17
  -2  -3   9   12.79    2.47
  -2  -3   9   12.00    2.26
  -2  -3   9   12.36    2.00
   2   3  -8    9.12    1.54
  -2  -3   8   10.19    1.43
  -2  -3   8   10.12    1.77
  -2  -3   8    9.82    2.15
  -2  -3   8   10.29    1.93
  -2  -3   8    9.98    1.57
  -2  -3   7 1330.83   34.52
  -2  -3   7 1378.88   36.07
  -2  -3   7 1357.21   35.46
  -2  -3   7 1334.91   33.87
  -2  -3   6   61.69    3.28
  -2  -3   6   65.71    3.14
  -2  -3   6   62.56    3.41
  -2  -3   6   63.36    2.35
  -2  -3   6   62.42    2.82
  -2  -3   5  790.47   20.23
   2   3  -4    0.23    1.56
  -2  -3   4    1.02    1.21
   2   3  -3 2504.11   52.36
  -2  -3   3 2388.56   49.33
   2   3  -2   29.74    2.85
  -2  -3   2   25.22    2.06
   2   3  -1 1173.29   25.73
  -2  -3   1 1124.19   24.32
   2   3   0    1.27    0.92
  -2  -3   0    1.17    1.25
   2   3   1  500.66   14.53
  -2  -3  -1  489.03   11.85
   2   3   2   29.15    3.42
  -2  -3  -2   28.25    2.36
   2   3   3 1539.32   33.41
   2   3   4    0.56    0.77
  -2  -3  -4    0.18    0.15
   2   3   5   17.68    2.21
  -2  -3  -5   17.26    0.86
  -2  -3  -5   16.51    2.09
   2   3   6    1.58    1.67
  -2  -3  -6    0.32    0.38
  -2  -3  -6    0.36    1.22
  -2  -3  -7  208.39    6.00
  -2  -3  -7  217.81    7.30
  -2  -3  -8    0.32    0.56
  -2  -3  -8   -0.01    1.09
  -2  -3  -9   72.08    3.31
  -2  -3  -9   74.33    2.66
  -2  -3  -9   69.47    3.27
  -2  -3  -9   73.89    3.37
  -2  -3  -9   75.57    3.61
  -2  -3 -10   16.33    2.72
  -2  -3 -10   13.72    1.57
  -2  -3 -10   12.66    2.82
  -2  -3 -10   13.40    1.74
  -2  -3 -10   12.86    2.03
  -2  -3 -10   15.77    2.31
  -2  -3 -10   14.50    2.28
  -2  -3 -11   49.02    2.94
  -2  -3 -11   50.75    2.63
  -2  -3 -11   59.68    3.44
  -2  -3 -11   48.02    2.87
  -2  -3 -11   49.97    3.18
  -2  -3 -11   49.74    3.94
  -2  -3 -11   48.79    3.03
  -2  -3 -12    0.79    1.07
  -2  -3 -12    0.44    0.72
  -2  -3 -12    1.17    0.98
  -2  -3 -12    1.69    1.19
  -2  -3 -12    0.49    0.53
  -2  -3 -12    0.90    1.14
  -2  -3 -13   22.16    2.75
  -2  -3 -13   19.33    1.87
  -2  -3 -13   24.15    2.60
  -2  -3 -13   20.11    2.37
  -2  -3 -13   21.31    2.97
  -2  -3 -13   21.58    2.78
   2   3  14    3.40    1.75
  -2  -3 -14   -0.59    1.20
  -2  -3 -14    0.43    0.75
  -2  -3 -14    0.49    1.11
  -2  -3 -14    1.91    1.58
  -2  -3 -14    0.43    1.17
   2   3  15    0.78    1.83
  -2  -3 -15    1.32    1.43
  -2  -3 -15    0.28    0.88
  -2  -3 -15    1.17    1.38
  -2  -3 -15    3.22    2.35
  -2  -3 -15    0.37    1.31
   2   3  16   15.76    3.24
   2   3  16   14.10    3.03
   2   3  16   16.48    3.61
  -2  -3 -16   14.51    2.47
  -2  -3 -16   16.90    3.21
  -2  -3 -16   14.28    2.92
  -2  -3 -16   15.93    2.53
   2   3  17  134.55    5.98
   2   3  17  132.07    6.02
   2   3  17  135.13    6.75
  -2  -3 -17  125.40    5.02
  -2  -3 -17  129.47    5.71
  -2  -3 -17  131.15    6.21
  -2  -3 -17  138.82    5.61
   2   3  18    0.40    1.74
   2   3  18    1.22    1.83
   2   3  18    1.06    2.25
  -2  -3 -18    1.27    1.18
  -2  -3 -18    1.78    1.70
  -2  -3 -18    0.86    1.89
  -2  -3 -18    1.44    1.27
   2   3  19   45.14    4.34
   2   3  19   44.57    4.29
   2   3  19   46.88    4.97
  -2  -3 -19   41.61    3.32
  -2  -3 -19   45.06    4.17
  -2  -3 -19   43.19    4.53
  -2  -3 -19   43.76    3.44
   2   3  20    0.96    1.71
   2   3  20    3.33    1.75
   2   3  20    1.41    2.10
  -2  -3 -20    0.78    1.18
  -2  -3 -20    2.01    1.76
  -2  -3 -20    1.75    1.91
  -2  -3 -20    1.18    1.11
   2   3  21    9.68    2.49
   2   3  21   11.61    3.26
  -2  -3 -21    3.14    1.27
  -2  -3 -21   10.46    2.89
  -2  -3 -21   12.94    3.32
  -2  -3 -21    8.70    1.70
   2   3  22    5.87    2.00
   2   3  22    6.73    2.73
  -2  -3 -22    7.30    1.79
  -2  -3 -22    6.05    2.24
  -2  -3 -22    8.51    2.62
   2   3  23   16.11    2.30
   2   3  23   18.02    3.27
  -2  -3 -23   13.69    1.86
  -2  -3 -23   15.33    2.64
  -2  -3 -23   14.93    2.41
   2   3  24   -0.36    0.78
   2   3  24   -0.19    1.27
  -2  -3 -24   -0.13    0.57
  -2  -3 -24    0.28    1.03
  -2  -4  21    2.11    1.27
  -2  -4  21    0.83    0.80
  -2  -4  21    0.49    0.80
  -2  -4  20   53.48    4.19
  -2  -4  20   37.06   11.18
  -2  -4  20   50.10    3.69
   2   4 -19    0.20    0.66
  -2  -4  19    0.67    1.47
  -2  -4  19    0.32    0.95
  -2  -4  19    0.62    0.71
  -2  -4  19    0.57    1.09
   2   4 -18    0.18    0.86
  -2  -4  18    0.66    1.68
  -2  -4  18    0.07    1.76
  -2  -4  18   -0.63    0.93
  -2  -4  18    0.06    0.64
   2   4 -17    2.05    1.56
  -2  -4  17    6.98    2.80
  -2  -4  17    5.54    3.17
  -2  -4  17    5.10    1.92
  -2  -4  17    2.06    2.16
   2   4 -16    0.87    0.76
  -2  -4  16    0.63    1.89
  -2  -4  16    1.63    2.23
  -2  -4  16    0.69    1.28
  -2  -4  16    0.31    0.91
   2   4 -15   -0.01    1.12
  -2  -4  15    2.47    2.06
  -2  -4  15   -1.11    2.19
  -2  -4  15    0.93    1.21
   2   4 -14   56.54    9.37
  -2  -4  14   56.52    4.49
  -2  -4  14   57.74    5.55
  -2  -4  14   59.45    3.80
   2   4 -13    2.01    1.43
  -2  -4  13    4.01    1.90
  -2  -4  13    4.84    3.24
  -2  -4  13    5.97    1.90
   2   4 -12   17.83    6.41
  -2  -4  12   16.53    3.04
  -2  -4  12   18.08    3.80
  -2  -4  12   18.31    2.38
   2   4 -11    0.89    0.69
  -2  -4  11    2.71    2.40
  -2  -4  11    1.99    2.12
  -2  -4  11    0.34    1.13
   2   4 -10    0.37    1.14
   2   4 -10    0.06    1.47
  -2  -4  10   -0.39    0.98
  -2  -4  10   -0.90    1.96
  -2  -4  10    0.31    1.50
  -2  -4  10    0.39    0.66
   2   4  -9    9.59    3.12
   2   4  -9    9.35    2.31
  -2  -4   9   10.69    2.08
  -2  -4   9    9.47    2.73
  -2  -4   9    8.38    2.14
  -2  -4   9   10.28    4.97
   2   4  -8  333.70    8.66
   2   4  -8  347.51    8.87
  -2  -4   8  331.14    7.35
  -2  -4   8  329.59    9.00
  -2  -4   8  337.21    8.19
  -2  -4   8  334.45    7.99
   2   4  -7    3.47    1.27
   2   4  -7    4.44    2.41
  -2  -4   7    3.15    1.02
  -2  -4   7    5.18    2.17
  -2  -4   7    2.88    1.20
  -2  -4   7    4.11    1.64
   2   4  -6  713.43   13.51
   2   4  -6  747.32   14.49
  -2  -4   6  680.05   13.10
  -2  -4   6  734.83   13.32
  -2  -4   6  711.54   11.75
  -2  -4   6  705.17   13.45
   2   4  -5    1.57    1.13
   2   4  -5    0.80    1.62
  -2  -4   5    1.96    1.01
  -2  -4   5    0.19    0.78
  -2  -4   5    1.57    0.83
  -2  -4   5    1.38    1.22
   2   4  -4  349.03   11.16
   2   4  -4  326.54   10.30
  -2  -4   4  325.80   10.15
  -2  -4   4  330.94    9.81
  -2  -4   4  331.39   10.09
   2   4  -3    9.48    2.58
  -2  -4   3    8.55    1.85
  -2  -4   3    7.51    1.36
   2   4  -2 1463.58   37.94
  -2  -4   2 1355.74   34.17
   2   4  -1   20.85    9.04
  -2  -4   1   19.50    2.08
   2   4   0 1332.52   34.28
  -2  -4   0 1248.43   31.70
   2   4   1   11.13    3.61
  -2  -4  -1    9.04    2.25
   2   4   2    4.06    1.79
  -2  -4  -2    2.78    1.40
   2   4   3    3.20    0.95
   2   4   4  248.71    8.63
   2   4   5    1.28    1.49
  -2  -4  -5    0.73    0.86
  -2  -4  -5   -0.06    1.20
   2   4   6  728.22   20.44
  -2  -4  -6  731.75   19.88
  -2  -4  -6  698.15   19.16
  -2  -4  -6  732.65   19.98
  -2  -4  -6  688.54   18.64
  -2  -4  -7    0.76    0.97
  -2  -4  -7    0.56    0.89
  -2  -4  -7    0.93    0.96
  -2  -4  -7    0.86    1.13
   2   4   8   67.92    3.34
  -2  -4  -8   70.29    3.60
  -2  -4  -8   69.64    3.64
  -2  -4  -8   68.29    3.53
  -2  -4  -8   66.97    3.55
   2   4   9    0.75    0.76
  -2  -4  -9    2.03    1.52
  -2  -4  -9    0.25    0.29
  -2  -4  -9    2.14    1.50
  -2  -4  -9    1.24    1.00
  -2  -4  -9    2.48    1.33
  -2  -4  -9    0.89    1.16
   2   4  10  340.40   11.26
  -2  -4 -10  352.35   12.06
  -2  -4 -10  339.10   11.59
  -2  -4 -10  353.98   11.97
  -2  -4 -10  361.88   11.83
  -2  -4 -10  352.28   11.83
  -2  -4 -10  364.18   12.36
   2   4  11    0.38    0.80
  -2  -4 -11   -0.03    1.12
  -2  -4 -11    0.56    0.70
  -2  -4 -11    0.93    1.30
  -2  -4 -11    0.61    0.87
  -2  -4 -11   -0.12    0.78
  -2  -4 -11    1.33    1.31
   2   4  12    2.18    1.33
  -2  -4 -12    0.96    1.12
  -2  -4 -12    4.40    1.66
  -2  -4 -12    1.14    1.35
  -2  -4 -12    0.36    0.43
  -2  -4 -12    0.93    0.81
  -2  -4 -12    0.62    1.18
   2   4  13   14.07    2.03
   2   4  13   12.88    2.37
  -2  -4 -13   14.74    2.59
  -2  -4 -13   15.95    2.92
  -2  -4 -13   15.32    2.63
   2   4  14  257.31    7.77
   2   4  14  277.14    8.62
  -2  -4 -14  266.87    8.84
  -2  -4 -14  267.24    8.59
  -2  -4 -14  265.18    8.57
   2   4  15    3.82    1.52
  -2  -4 -15    4.89    2.34
  -2  -4 -15    2.87    1.87
  -2  -4 -15    5.30    2.29
  -2  -4 -15    2.63    2.02
   2   4  16   16.46    2.86
   2   4  16   13.43    2.02
  -2  -4 -16   16.61    2.95
  -2  -4 -16   16.58    2.80
  -2  -4 -16   15.87    3.56
  -2  -4 -16   16.55    2.43
   2   4  17    0.56    1.74
   2   4  17    0.02    1.35
   2   4  17   -0.47    0.90
   2   4  17    0.33    2.19
  -2  -4 -17    1.29    1.93
  -2  -4 -17   -0.35    1.43
  -2  -4 -17    0.34    1.27
   2   4  18    0.26    1.74
   2   4  18    0.25    1.30
   2   4  18   -0.03    0.84
   2   4  18   -0.61    2.07
  -2  -4 -18   -0.63    1.89
  -2  -4 -18    0.89    1.53
  -2  -4 -18    0.09    1.22
   2   4  19   -0.25    1.21
   2   4  19    0.42    0.79
   2   4  19   -1.17    1.88
  -2  -4 -19    0.45    1.78
  -2  -4 -19    0.37    1.49
  -2  -4 -19    1.32    1.09
   2   4  20   77.33    4.19
   2   4  20   75.02    4.88
  -2  -4 -20   77.68    4.53
  -2  -4 -20   73.63    4.84
  -2  -4 -20   77.62    3.78
   2   4  21   -0.50    0.93
   2   4  21   -0.95    1.72
  -2  -4 -21   -0.01    1.35
  -2  -4 -21   -0.31    0.62
   2   4  22    0.53    1.51
  -2  -4 -22   -0.41    1.15
   2   4  23   -0.16    1.23
  -2  -4 -23    0.41    1.10
  -2  -4 -24   46.31    2.77
  -2  -5  19   -0.51    0.94
  -2  -5  19   -0.19    0.67
  -2  -5  19   -0.45    0.85
  -2  -5  18    1.96    1.23
  -2  -5  18    0.89    1.10
  -2  -5  18    0.89    1.22
  -2  -5  18    2.10    1.22
  -2  -5  18    2.68    1.70
   2   5 -17   20.75    2.61
  -2  -5  17   20.99    2.95
  -2  -5  17   19.09    5.58
  -2  -5  17   19.07    2.28
  -2  -5  17   19.31    2.52
   2   5 -16    0.65    1.14
  -2  -5  16   -0.37    1.37
  -2  -5  16    0.25    0.51
  -2  -5  16    1.04    1.23
  -2  -5  16    0.47    1.35
   2   5 -15    0.17    1.25
  -2  -5  15    0.84    1.45
  -2  -5  15    0.53    1.44
  -2  -5  15   -0.49    1.49
   2   5 -14    0.15    1.34
  -2  -5  14   -0.02    1.50
  -2  -5  14    0.15    1.52
  -2  -5  14    0.88    1.50
   2   5 -13    8.37    3.06
  -2  -5  13    7.63    2.60
  -2  -5  13    4.00    2.28
   2   5 -12    6.25    2.45
  -2  -5  12    5.05    2.21
  -2  -5  12    5.34    2.33
   2   5 -11  166.49    6.88
  -2  -5  11  162.87    6.23
  -2  -5  11  151.97    6.23
   2   5 -10   20.65    3.41
  -2  -5  10   17.55    2.72
  -2  -5  10   18.32    3.10
   2   5  -9    0.76    1.39
  -2  -5   9    2.08    1.42
  -2  -5   9   -0.06    1.28
   2   5  -8   17.46    2.72
  -2  -5   8   16.30    2.42
  -2  -5   8   17.26    2.64
  -2  -5   8   17.00    2.53
   2   5  -7    7.27    2.37
   2   5  -7    6.38    1.85
  -2  -5   7    6.43    1.88
  -2  -5   7    9.25    2.83
  -2  -5   7    7.30    1.70
  -2  -5   7    1.58    1.27
   2   5  -6   34.68    3.16
   2   5  -6   34.80    3.43
  -2  -5   6   37.36    3.26
  -2  -5   6   43.49   13.79
  -2  -5   6   32.50    3.00
  -2  -5   6   35.56    2.93
   2   5  -5  167.30    5.97
   2   5  -5  166.21    6.35
  -2  -5   5  161.54    5.54
  -2  -5   5  163.55    6.45
  -2  -5   5  152.51    5.14
  -2  -5   5  156.31    4.66
  -2  -5   5  153.81    5.15
   2   5  -4   31.73   12.13
  -2  -5   4   41.64    3.29
  -2  -5   4   39.23    2.98
  -2  -5   4   37.28    5.31
  -2  -5   4   36.72    3.17
  -2  -5   4   37.21    2.71
  -2  -5   4   38.50    3.17
   2   5  -3 1232.11   36.30
  -2  -5   3 1213.06   35.36
  -2  -5   3 1203.64   34.13
  -2  -5   3 1249.49   22.28
  -2  -5   3 1237.70   35.11
  -2  -5   3 1335.48   14.27
  -2  -5   3 1253.12   14.93
   2   5  -2  109.56    5.05
  -2  -5   2  112.28    4.62
  -2  -5   2  111.00    4.59
  -2  -5   2  110.99    5.53
  -2  -5   2  106.90    4.50
  -2  -5   2  119.56    4.86
  -2  -5   2  104.42    4.67
   2   5  -1  468.07   10.39
   2   5  -1  471.22   10.88
  -2  -5   1  462.97   10.17
  -2  -5   1  458.87   10.07
  -2  -5   1  458.68   10.27
  -2  -5   1  508.46   10.83
  -2  -5   1  461.97   11.11
   2   5   0   12.46    2.05
   2   5   0   13.64    4.69
  -2  -5   0   13.39    2.21
  -2  -5   0   12.67    1.87
  -2  -5   0   10.78    1.87
  -2  -5   0   13.21    2.22
  -2  -5   0   14.04    2.54
   2   5   1 1662.77   25.69
   2   5   1 1669.77   22.58
  -2  -5  -1 1654.86   28.70
  -2  -5  -1 1669.15   16.53
  -2  -5  -1 1631.45   25.65
  -2  -5  -1 1681.00   15.88
   2   5   2    0.51    0.57
   2   5   2    0.66    1.02
  -2  -5  -2    1.18    1.02
  -2  -5  -2    1.16    1.17
  -2  -5  -2    0.97    1.42
  -2  -5  -2    0.91    1.22
   2   5   3  123.71    5.28
   2   5   3  112.73    4.40
   2   5   3  112.07    4.58
  -2  -5  -3  115.09    4.83
  -2  -5  -3  111.36    4.38
  -2  -5  -3  106.88    4.43
  -2  -5  -3  117.76    4.64
   2   5   4    0.52    0.95
   2   5   4    0.77    0.78
   2   5   4    0.23    1.04
  -2  -5  -4    0.40    1.01
  -2  -5  -4    0.71    1.03
   2   5   5   37.98    3.40
   2   5   5   33.33    2.72
   2   5   5   32.76    2.64
  -2  -5  -5   35.65    3.08
  -2  -5  -5   34.09    2.95
  -2  -5  -5   31.39    2.87
  -2  -5  -5   32.65    2.66
   2   5   6   -0.59    1.25
   2   5   6    0.50    0.88
   2   5   6   -0.36    0.89
  -2  -5  -6    0.54    1.12
  -2  -5  -6    0.74    1.09
  -2  -5  -6    0.65    1.16
  -2  -5  -6    0.55    1.06
   2   5   7   14.94    2.49
   2   5   7   14.03    1.90
   2   5   7   14.94    2.28
  -2  -5  -7   14.59    2.44
  -2  -5  -7   15.55    2.56
  -2  -5  -7   15.41    2.33
  -2  -5  -7   14.06    2.20
   2   5   8   13.37    1.88
   2   5   8   14.40    2.10
  -2  -5  -8   14.88    2.62
  -2  -5  -8   13.25    2.31
  -2  -5  -8   13.72    2.20
  -2  -5  -8   15.32    2.52
   2   5   9   -0.17    0.79
   2   5   9   -0.22    1.04
  -2  -5  -9    0.19    1.26
  -2  -5  -9   -0.20    1.29
  -2  -5  -9    0.32    0.98
  -2  -5  -9    0.43    1.14
  -2  -5  -9   -0.01    1.34
   2   5  10    3.49    1.26
   2   5  10    3.67    1.60
  -2  -5 -10    3.64    1.97
  -2  -5 -10    6.92    2.16
  -2  -5 -10    5.40    1.68
  -2  -5 -10    4.04    1.97
  -2  -5 -10    5.39    2.04
   2   5  11  335.97   10.12
  -2  -5 -11  323.53   10.08
  -2  -5 -11  321.93   10.63
  -2  -5 -11  324.66   10.11
  -2  -5 -11  332.31   10.11
  -2  -5 -11  337.88   10.62
   2   5  12   10.91    2.42
  -2  -5 -12   13.57    3.28
  -2  -5 -12    9.62    2.93
  -2  -5 -12    6.16    1.40
  -2  -5 -12   10.51    2.18
  -2  -5 -12    8.23    2.53
   2   5  13  447.47    9.19
  -2  -5 -13  427.78    8.60
  -2  -5 -13  425.89    9.36
  -2  -5 -13  435.86   10.64
  -2  -5 -13  470.68   10.05
   2   5  14    1.34    1.64
  -2  -5 -14    1.44    1.61
  -2  -5 -14    2.35    1.86
  -2  -5 -14    1.50    1.44
   2   5  15  913.65   14.35
  -2  -5 -15  932.52   15.42
  -2  -5 -15  917.74   15.37
  -2  -5 -15  904.99   14.52
   2   5  16    3.21    1.37
  -2  -5 -16    3.06    2.15
  -2  -5 -16    1.97    1.97
  -2  -5 -16    2.37    1.70
  -2  -5 -16    2.56    2.02
   2   5  17  468.92    9.11
   2   5  17  515.30   11.67
  -2  -5 -17  468.52   10.23
  -2  -5 -17  469.72   10.57
  -2  -5 -17  479.14    9.83
  -2  -5 -17  470.64    9.53
   2   5  18    1.81    1.91
   2   5  18    0.89    1.02
  -2  -5 -18    1.52    1.50
  -2  -5 -18    0.09    1.14
   2   5  19  174.67    6.68
   2   5  19  171.50    5.23
  -2  -5 -19  174.00    6.01
  -2  -5 -19  176.19    5.69
   2   5  20    3.38    1.67
   2   5  20    2.21    0.87
  -2  -5 -20    6.00    2.43
  -2  -5 -20    1.78    0.94
   2   5  21  111.07    4.88
  -2  -5 -21  117.49    4.87
   2   5  22    1.36    1.22
  -2  -5 -22    0.07    1.09
   2   5  23    0.25    0.96
   2   5  23   -0.42    0.82
  -2  -5 -23    0.06    0.86
   2   6 -17    3.38    1.76
  -2  -6  17    5.26    1.29
  -2  -6  17    4.42    1.41
  -2  -6  16    0.98    0.98
  -2  -6  16    1.27    0.84
  -2  -6  16    0.07    0.96
  -2  -6  16    0.02    1.17
  -2  -6  15    0.83    1.21
  -2  -6  15    0.01    0.81
  -2  -6  15    0.52    1.47
  -2  -6  15    1.81    1.21
  -2  -6  15    1.04    1.40
  -2  -6  14   39.72    3.52
  -2  -6  14   36.11    2.83
  -2  -6  14   39.61   12.95
  -2  -6  14   36.93    3.17
  -2  -6  14   38.44    3.62
   2   6 -13    4.62    1.20
  -2  -6  13    7.66    2.22
  -2  -6  13    6.57    1.97
  -2  -6  13    8.28    3.07
  -2  -6  13    6.31    2.21
  -2  -6  13    2.11    1.75
  -2  -6  12   13.67    2.57
  -2  -6  12   10.97    2.30
  -2  -6  12   14.48    3.72
  -2  -6  12   11.67    2.87
   2   6 -11    0.64    1.70
  -2  -6  11    0.01    1.06
  -2  -6  11   -0.42    2.21
  -2  -6  11    0.95    1.56
  -2  -6  11    0.17    1.62
  -2  -6  10    2.09    1.70
  -2  -6  10    0.32    1.04
  -2  -6  10   -0.25    1.25
  -2  -6   9   54.89    4.07
  -2  -6   9   58.13    9.61
  -2  -6   8  858.99   15.16
  -2  -6   8  839.91   24.94
  -2  -6   8  851.50   15.07
  -2  -6   7   74.97    4.90
  -2  -6   7   79.24   12.33
  -2  -6   7   75.26    4.94
  -2  -6   6  347.86    8.86
  -2  -6   6  359.20   10.85
  -2  -6   6  356.30    9.26
  -2  -6   5   16.51    2.87
  -2  -6   5   15.24    2.25
  -2  -6   5   18.30    4.01
  -2  -6   5   15.65    3.14
  -2  -6   5   16.01    3.28
   2   6  -4  230.20    8.82
  -2  -6   4  240.58    8.37
  -2  -6   4  243.21    8.02
  -2  -6   4  243.90    9.38
  -2  -6   4  247.85    8.57
  -2  -6   4  216.03    6.92
   2   6  -3   11.38    2.75
   2   6  -3    7.30    2.95
  -2  -6   3   10.65    2.36
  -2  -6   3   10.59    2.48
  -2  -6   3   12.10    2.63
  -2  -6   3    9.22    1.72
  -2  -6   3    9.22    2.98
   2   6  -2  249.76    9.30
   2   6  -2  246.89    9.19
  -2  -6   2  248.57    8.55
  -2  -6   2  252.74    9.56
  -2  -6   2  255.95    9.09
  -2  -6   2  267.63    8.94
  -2  -6   2  250.06    9.35
   2   6  -1   40.53    3.88
   2   6  -1   30.07    9.12
  -2  -6   1   39.93    3.59
  -2  -6   1   40.44    3.44
  -2  -6   1   41.73    3.50
  -2  -6   1   42.19    3.48
  -2  -6   1   41.95    4.23
   2   6   0   69.88    4.38
   2   6   0   70.01    8.18
  -2  -6   0   72.29    4.35
  -2  -6   0   71.24    4.36
  -2  -6   0   69.73    4.09
  -2  -6   0   71.53    4.28
  -2  -6   0   69.62    4.67
   2   6   1    0.46    0.76
   2   6   1   -0.12    1.29
   2   6   1   -0.29    1.39
  -2  -6  -1    0.94    1.44
  -2  -6  -1   -0.13    1.27
  -2  -6  -1    0.25    1.29
  -2  -6  -1   -0.53    1.32
   2   6   2   84.44    8.51
   2   6   2   89.31    4.70
   2   6   2   90.20    4.76
  -2  -6  -2   86.79    4.67
  -2  -6  -2   91.18    4.65
  -2  -6  -2   80.95    4.00
  -2  -6  -2   87.17    4.40
   2   6   3   11.08    3.76
   2   6   3   13.88    2.47
   2   6   3   14.71    2.59
  -2  -6  -3   13.67    2.58
  -2  -6  -3   15.29    2.52
  -2  -6  -3   11.93    1.96
  -2  -6  -3   14.53    2.63
   2   6   4   24.67    2.79
   2   6   4   20.13    6.89
   2   6   4   25.66    2.99
  -2  -6  -4   30.12    3.35
  -2  -6  -4   28.63    3.31
   2   6   5   12.12    2.61
   2   6   5   13.95    2.48
   2   6   5   13.75    2.52
  -2  -6  -5   12.90    3.03
  -2  -6  -5   11.84    2.50
  -2  -6  -5   13.20    2.34
  -2  -6  -5   11.89    2.38
   2   6   6    4.20    1.91
   2   6   6    5.12    2.13
   2   6   6    4.31    2.06
  -2  -6  -6    4.97    2.27
  -2  -6  -6    5.64    2.14
  -2  -6  -6    1.63    1.24
  -2  -6  -6    5.00    2.13
   2   6   7    9.31    2.50
   2   6   7   11.74    2.41
   2   6   7   11.31    2.39
  -2  -6  -7   12.02    2.51
  -2  -6  -7   12.11    2.61
  -2  -6  -7   10.18    1.91
  -2  -6  -7   11.30    2.44
   2   6   8    5.33    2.02
   2   6   8    3.31    2.09
  -2  -6  -8    4.53    2.40
  -2  -6  -8    4.69    2.42
  -2  -6  -8    1.79    1.12
  -2  -6  -8    4.92    2.21
   2   6   9    3.53    1.42
   2   6   9    1.79    1.47
  -2  -6  -9    3.52    1.73
  -2  -6  -9    3.44    2.40
  -2  -6  -9    2.68    1.42
  -2  -6  -9    2.36    2.09
  -2  -6  -9    1.96    1.68
   2   6  10  275.77    7.75
   2   6  10  286.03    7.93
  -2  -6 -10  286.33    7.99
  -2  -6 -10  288.59    7.99
  -2  -6 -10  290.50    8.23
  -2  -6 -10  285.55    8.37
   2   6  11    1.04    1.10
   2   6  11    1.31    1.52
  -2  -6 -11    1.38    1.70
  -2  -6 -11    0.48    1.35
  -2  -6 -11    1.17    1.84
  -2  -6 -11    1.17    1.75
   2   6  12  408.16   11.32
   2   6  12  405.55   10.34
  -2  -6 -12  402.22   11.00
  -2  -6 -12  407.09   10.37
  -2  -6 -12  393.97   10.56
  -2  -6 -12  414.81   11.32
   2   6  13    1.16    1.34
  -2  -6 -13    0.43    1.04
  -2  -6 -13    1.66    1.82
  -2  -6 -13    0.49    0.98
  -2  -6 -13    2.08    1.77
   2   6  14 1300.43   18.25
  -2  -6 -14 1286.76   22.10
  -2  -6 -14 1295.25   19.15
  -2  -6 -14 1280.29   18.14
   2   6  15    3.51    1.93
  -2  -6 -15    1.41    1.64
  -2  -6 -15    3.08    2.63
  -2  -6 -15    3.83    2.22
   2   6  16  107.10    4.80
  -2  -6 -16  103.04    4.82
   2   6  17    1.22    1.68
   2   6  17   -0.01    1.11
  -2  -6 -17    2.75    2.16
  -2  -6 -17    0.68    1.19
   2   6  18  653.52   11.93
   2   6  18  632.79   10.63
  -2  -6 -18  625.81   10.82
  -2  -6 -18  610.10   10.35
   2   6  19    0.76    1.37
   2   6  19    1.98    1.33
  -2  -6 -19    1.80    1.94
  -2  -6 -19    1.63    1.00
   2   6  20  102.01    4.28
   2   6  20  102.39    3.71
  -2  -6 -20  105.13    4.44
  -2  -6 -20  102.59    3.63
   2   6  21    1.13    1.27
   2   6  21    1.48    0.92
   2   6  21    0.85    0.79
  -2  -6 -21    0.68    1.03
   2   6  22    0.78    1.05
  -2  -6 -22    0.42    0.73
   2   7 -15   43.18    3.23
  -2  -7  15   38.35    3.13
  -2  -7  15   40.75    2.59
   2   7 -14    0.73    1.40
  -2  -7  14   -0.64    1.33
  -2  -7  14    0.07    0.98
  -2  -7  14    0.09    0.99
   2   7 -13   23.40    3.09
  -2  -7  13   25.44    4.01
  -2  -7  13   21.57    2.67
  -2  -7  13   20.64    2.41
   2   7 -12   21.65    3.18
  -2  -7  12   25.66    4.23
  -2  -7  12   22.82    3.01
  -2  -7  12   21.41    3.01
   2   7 -11   16.29    2.11
   2   7 -11   17.52    3.11
  -2  -7  11   17.16    2.82
  -2  -7  11   17.59    3.47
  -2  -7  11   18.36    2.80
   2   7 -10    0.07    1.11
   2   7 -10    0.72    2.06
  -2  -7  10   -0.04    1.58
  -2  -7  10    0.46    2.05
  -2  -7  10   -0.06    1.50
   2   7  -9   92.39    5.04
   2   7  -9  102.93    5.85
  -2  -7   9   97.02    5.03
  -2  -7   9   98.49    6.32
  -2  -7   9   99.17    5.30
   2   7  -8    0.61    1.40
   2   7  -8   -1.07    1.99
  -2  -7   8   -0.92    1.64
  -2  -7   8    0.16    2.07
  -2  -7   8    0.33    1.71
   2   7  -7    1.23    1.62
   2   7  -7    3.05    2.22
  -2  -7   7    2.34    2.56
  -2  -7   7    5.10    2.36
  -2  -7   7    2.49    1.85
   2   7  -6    5.78    2.70
  -2  -7   6    5.66    2.73
  -2  -7   6    2.97    2.23
  -2  -7   6    1.05    1.81
   2   7  -5   49.13    4.27
  -2  -7   5   49.21    4.16
  -2  -7   5   48.72    3.59
  -2  -7   5   47.09    4.92
  -2  -7   5   50.42    4.69
   2   7  -4   48.87    4.15
  -2  -7   4   48.73    4.16
  -2  -7   4   50.77    3.79
  -2  -7   4   47.78    4.80
  -2  -7   4   49.41    4.16
   2   7  -3  302.28    9.47
  -2  -7   3  300.01    9.52
  -2  -7   3  306.98    9.32
  -2  -7   3  299.01    9.84
  -2  -7   3  306.91    9.60
   2   7  -2    1.42    1.93
  -2  -7   2    3.20    1.88
  -2  -7   2    6.18    2.40
  -2  -7   2    3.79    2.00
  -2  -7   2    7.29    2.70
   2   7  -1    4.86    2.88
   2   7  -1    2.48    2.73
  -2  -7   1    1.54    1.84
  -2  -7   1    2.58    1.82
  -2  -7   1    3.28    2.06
   2   7   0    5.08    2.09
   2   7   0    4.57    2.87
  -2  -7   0    6.80    2.91
  -2  -7   0    4.35    2.59
  -2  -7   0    5.53    2.73
   2   7   1   92.20    5.62
  -2  -7  -1   91.25    5.50
  -2  -7  -1   89.48    5.08
  -2  -7  -1   94.68    5.48
   2   7   2    3.94    2.17
  -2  -7  -2    3.32    2.61
  -2  -7  -2    2.16    1.87
  -2  -7  -2    3.99    2.63
   2   7   3    0.49    1.85
   2   7   3   -0.81    2.06
  -2  -7  -3    0.13    1.85
  -2  -7  -3   -0.32    1.86
  -2  -7  -3   -0.13    1.77
   2   7   4   -0.20    1.87
   2   7   4    0.11    1.80
  -2  -7  -4   -0.36    1.80
  -2  -7  -4    0.00    1.82
   2   7   5    4.63    2.08
   2   7   5    4.45    2.01
  -2  -7  -5    7.98    3.02
  -2  -7  -5    5.42    2.81
   2   7   6   14.11    3.12
   2   7   6   15.05    3.27
  -2  -7  -6   17.66    3.27
  -2  -7  -6   15.04    3.57
  -2  -7  -6   16.88    3.81
   2   7   7  133.24    6.43
   2   7   7  139.01    6.59
  -2  -7  -7  138.42    6.73
  -2  -7  -7  129.68    6.22
  -2  -7  -7  137.90    6.94
   2   7   8    6.22    2.68
   2   7   8    5.46    2.57
  -2  -7  -8    5.49    2.76
  -2  -7  -8    3.31    2.66
  -2  -7  -8    4.41    2.69
   2   7   9  126.69    5.80
   2   7   9  135.31    6.53
  -2  -7  -9  131.71    6.38
  -2  -7  -9  133.65    6.39
  -2  -7  -9  132.88    6.61
  -2  -7  -9  132.75    6.56
   2   7  10    5.94    2.10
   2   7  10    4.60    2.57
  -2  -7 -10    8.64    3.38
  -2  -7 -10    5.94    2.42
  -2  -7 -10    4.78    2.80
  -2  -7 -10    5.93    2.85
   2   7  11   35.42    3.51
   2   7  11   33.38    4.02
  -2  -7 -11   34.80    3.88
  -2  -7 -11   30.04    3.56
  -2  -7 -11   35.79    4.48
  -2  -7 -11   33.79    4.16
   2   7  12   12.07    2.70
   2   7  12   12.28    2.77
  -2  -7 -12   16.21    3.67
  -2  -7 -12   13.56    2.90
  -2  -7 -12   13.40    3.58
  -2  -7 -12   11.92    3.34
   2   7  13   26.97    2.89
   2   7  13   30.38    3.51
  -2  -7 -13   30.08    3.02
  -2  -7 -13   27.54    4.02
  -2  -7 -13   31.94    3.63
   2   7  14    1.48    1.57
  -2  -7 -14    1.40    1.02
  -2  -7 -14    1.59    1.47
   2   7  15  135.46    5.38
  -2  -7 -15  130.67    5.39
   2   7  16   10.19    2.46
   2   7  16   10.24    2.24
  -2  -7 -16   10.41    2.09
   2   7  17   75.44    4.25
   2   7  17   72.58    3.98
  -2  -7 -17   68.92    3.73
  -2  -7 -17   67.15    3.75
   2   7  18    2.37    1.39
   2   7  18    0.66    1.04
  -2  -7 -18    0.55    1.06
  -2  -7 -18    1.37    1.30
   2   7  19   64.66    3.71
   2   7  19   59.38    3.03
  -2  -7 -19   62.28    3.32
  -2  -7 -19   60.78    3.04
   2   7  20    6.14    1.78
   2   7  20    3.80    1.14
  -2  -7 -20    4.69    1.43
  -2  -7 -20    4.34    1.90
   2   7  21   31.72    2.51
  -2  -7 -21   30.15    2.77
   2   8 -13   16.11    2.12
  -2  -8  13   16.51    1.90
  -2  -8  13   13.45    1.76
   2   8 -12    3.39    1.69
  -2  -8  12    1.64    1.01
  -2  -8  12    3.79    1.64
  -2  -8  12    4.20    1.67
   2   8 -11   31.18    3.21
  -2  -8  11   31.76    3.21
  -2  -8  11   33.85    3.02
  -2  -8  11   32.21    2.92
   2   8 -10   97.42    3.51
   2   8 -10  126.94    5.29
  -2  -8  10  128.42    5.07
  -2  -8  10  125.81    5.48
  -2  -8  10  133.37    5.50
   2   8  -9   75.79    3.72
   2   8  -9   75.50    4.76
  -2  -8   9   73.08    4.35
  -2  -8   9   71.56    4.66
  -2  -8   9   77.31    4.56
   2   8  -8  271.09    6.96
   2   8  -8  282.10    8.01
  -2  -8   8  282.06    7.78
  -2  -8   8  260.31    8.15
  -2  -8   8  277.82    7.88
   2   8  -7   74.48    4.27
   2   8  -7   73.43    5.29
  -2  -8   7   70.64    4.52
  -2  -8   7   70.76    5.09
  -2  -8   7   71.97    4.48
   2   8  -6  270.66    9.83
   2   8  -6  264.29    8.25
  -2  -8   6  263.45    8.22
  -2  -8   6  249.60    8.10
  -2  -8   6  264.15    8.27
   2   8  -5  134.53    5.89
   2   8  -5  125.65    6.36
  -2  -8   5  135.06    6.29
  -2  -8   5  127.24    5.18
  -2  -8   5  131.72    6.43
   2   8  -4  407.38   10.01
  -2  -8   4  382.31    9.74
  -2  -8   4  379.19    8.66
  -2  -8   4  399.72   10.08
   2   8  -3   60.89    4.58
  -2  -8   3   64.99    5.01
  -2  -8   3   63.50    4.31
  -2  -8   3   62.64    4.91
   2   8  -2   10.84    3.15
  -2  -8   2   11.64    3.21
  -2  -8   2   10.70    2.69
  -2  -8   2    5.85    2.15
   2   8  -1    1.45    2.06
  -2  -8   1   -0.72    1.95
  -2  -8   1    3.80    2.60
  -2  -8   1    1.99    2.15
   2   8   0   22.48    3.66
  -2  -8   0   22.16    3.70
  -2  -8   0   22.70    3.96
  -2  -8   0   22.99    3.61
   2   8   1    1.40    2.12
   2   8   1    0.85    2.10
  -2  -8  -1    1.21    2.03
  -2  -8  -1    3.14    2.86
  -2  -8  -1    3.62    2.17
   2   8   2   -0.19    2.12
  -2  -8  -2    0.68    2.01
  -2  -8  -2    0.85    2.13
  -2  -8  -2    0.25    2.00
   2   8   3    2.84    3.04
  -2  -8  -3    2.29    2.12
  -2  -8  -3    0.36    2.12
  -2  -8  -3    2.84    2.97
   2   8   4   -1.03    2.18
   2   8   4    1.12    2.23
  -2  -8  -4   -0.40    2.00
  -2  -8  -4    0.26    2.06
   2   8   5   -0.58    2.04
   2   8   5   -0.53    2.03
  -2  -8  -5    2.36    2.27
  -2  -8  -5   -0.15    1.95
   2   8   6   29.69    3.96
   2   8   6   30.07    4.02
  -2  -8  -6   29.64    4.07
  -2  -8  -6   28.94    3.80
  -2  -8  -6   31.96    4.12
   2   8   7    1.14    2.00
   2   8   7    0.53    2.10
  -2  -8  -7    2.56    2.22
  -2  -8  -7    0.86    2.01
  -2  -8  -7    4.85    3.10
   2   8   8    8.71    2.29
   2   8   8   10.80    3.11
  -2  -8  -8   11.64    3.71
  -2  -8  -8    9.37    3.65
  -2  -8  -8    6.63    3.05
   2   8   9   34.70    3.77
   2   8   9   37.04    4.03
  -2  -8  -9   38.77    4.47
  -2  -8  -9   38.51    4.34
  -2  -8  -9   34.76    3.98
  -2  -8  -9   33.09    3.88
   2   8  10  519.92   11.08
   2   8  10  504.31   11.18
  -2  -8 -10  465.16   10.78
  -2  -8 -10  503.47   11.25
  -2  -8 -10  472.52   11.48
  -2  -8 -10  495.94   11.09
   2   8  11   47.20    4.10
   2   8  11   46.85    4.33
  -2  -8 -11   45.82    3.99
  -2  -8 -11   45.24    4.44
   2   8  12  299.95    9.04
   2   8  12  289.55    8.24
  -2  -8 -12  291.24    8.17
  -2  -8 -12  291.99    8.43
   2   8  13   33.10    3.31
   2   8  13   34.61    3.85
  -2  -8 -13   31.97    3.13
  -2  -8 -13   34.29    3.43
   2   8  14  228.75    6.15
   2   8  14  287.31    7.52
  -2  -8 -14  286.82    6.98
  -2  -8 -14  286.65    7.61
   2   8  15    2.73    1.92
  -2  -8 -15    1.63    1.22
   2   8  16   36.55    3.17
  -2  -8 -16   37.52    3.12
   2   8  17   24.01    2.58
  -2  -8 -17   20.76    2.14
   2   8  18   95.79    5.30
  -2  -8 -18   88.75    5.74
  -2  -8 -18   93.73    5.71
  -2  -8 -18   94.09    5.21
   2   8  19    5.07    1.71
   2   8  19    1.80    0.91
  -2  -8 -19    3.97    1.71
   2   9  -9   19.81    2.43
  -2  -9   9   19.24    2.29
  -2  -9   9   18.44    2.01
   2   9  -8    1.79    1.33
   2   9  -8    1.40    0.88
  -2  -9   8    1.55    1.65
  -2  -9   8    0.10    1.08
   2   9  -7   11.45    2.53
   2   9  -7    7.35    1.66
  -2  -9   7    9.38    2.07
  -2  -9   7    9.12    2.13
   2   9  -6    4.95    2.46
   2   9  -6    2.96    1.35
  -2  -9   6    2.22    2.12
  -2  -9   6    3.16    2.08
   2   9  -5   -1.21    1.63
   2   9  -5    1.40    1.26
  -2  -9   5    0.84    1.57
  -2  -9   5    2.05    1.57
   2   9  -4    4.75    2.22
   2   9  -4    4.01    2.58
  -2  -9   4    5.49    2.41
  -2  -9   4    4.78    1.54
  -2  -9   4    4.83    2.50
   2   9  -3   60.43    4.23
   2   9  -3   61.91    4.66
  -2  -9   3   54.16    4.02
  -2  -9   3   59.99    3.79
  -2  -9   3   61.44    4.52
   2   9  -2    0.47    1.74
   2   9  -2    1.86    2.90
  -2  -9   2    0.82    1.93
  -2  -9   2    2.07    1.45
  -2  -9   2   -0.96    1.83
   2   9  -1   19.08    3.33
  -2  -9   1   17.75    3.48
  -2  -9   1   17.52    2.90
  -2  -9   1   18.77    3.25
   2   9   0   21.32    3.62
  -2  -9   0   20.75    3.28
  -2  -9   0   21.60    3.48
  -2  -9   0   23.04    3.44
   2   9   1   12.49    3.23
  -2  -9  -1   10.87    3.07
  -2  -9  -1    9.51    2.83
  -2  -9  -1   11.32    3.11
   2   9   2    1.85    2.08
  -2  -9  -2   -0.03    1.91
  -2  -9  -2    0.90    1.89
  -2  -9  -2   -0.22    1.99
  -2  -9  -3   11.00    3.10
  -2  -9  -3   11.86    3.69
  -2  -9  -3    9.68    3.43
   2   9   4    1.10    2.10
  -2  -9  -4    2.23    2.02
  -2  -9  -4    0.44    2.09
  -2  -9  -4    0.78    2.14
   2   9   5   33.02    4.00
   2   9   5   31.46    3.84
  -2  -9  -5   30.99    4.03
  -2  -9  -5   27.28    3.74
   2   9   6    2.67    2.07
   2   9   6    1.87    2.23
  -2  -9  -6    2.78    2.18
  -2  -9  -6    2.06    2.09
  -2  -9  -6    3.22    2.11
   2   9   7   -0.51    1.92
   2   9   7    0.50    2.09
  -2  -9  -7    0.13    1.90
  -2  -9  -7    0.08    1.98
  -2  -9  -7    0.42    1.88
   2   9   8    1.41    1.95
   2   9   8    3.57    2.86
  -2  -9  -8    1.33    1.88
  -2  -9  -8   -0.43    1.82
   2   9   9   64.34    4.55
   2   9   9   63.66    4.72
  -2  -9  -9   63.84    4.83
  -2  -9  -9   63.38    4.77
   2   9  10    1.19    1.69
   2   9  10    0.80    1.70
  -2  -9 -10   -0.23    1.62
  -2  -9 -10    0.30    1.82
   2   9  11    8.66    2.51
   2   9  11    5.47    2.37
  -2  -9 -11    7.76    2.77
  -2  -9 -11   10.32    2.70
   2   9  12    5.29    1.83
   2   9  12    3.24    2.25
  -2  -9 -12    2.66    1.65
  -2  -9 -12    6.95    2.39
   2   9  13   -0.18    0.93
   2   9  13   -0.27    1.20
  -2  -9 -13   -0.09    0.86
  -2  -9 -13    0.12    1.20
   2   9  14    3.20    1.11
   2   9  14    5.58    1.87
  -2  -9 -14    2.26    0.97
  -2  -9 -14    6.25    1.97
   2   9  15  189.61    9.37
  -2  -9 -15  176.11    9.00
  -2  -9 -15  181.40    9.09
   2   9  16    0.03    0.89
  -2  -9 -16   -0.77    0.82
  -2  -9 -16    0.37    1.13
  -2  -9 -16   -0.25    0.66
   2   9  17    2.75    1.00
  -2  -9 -17    1.55    0.81
  -2  -9 -17    3.36    1.56
  -2  -9 -17    1.70    0.63
   2  10  -4    0.55    1.09
   2  10  -4    0.05    0.71
  -2 -10   4   -0.04    1.03
  -2 -10   4    1.92    1.53
   2  10  -3   37.47    2.56
   2  10  -3   39.21    2.97
  -2 -10   3   38.29    2.83
  -2 -10   3   37.89    2.42
  -2 -10   3   42.13    3.22
   2  10  -2  104.81    6.15
   2  10  -2  109.63    6.42
  -2 -10   2  104.27    6.09
  -2 -10   2  104.15    5.80
  -2 -10   2  105.40    6.15
   2  10  -1    1.87    1.36
   2  10  -1    2.24    1.45
  -2 -10   1    2.49    1.38
  -2 -10   1    3.23    1.52
  -2 -10   1    2.33    1.46
   2  10   0   12.08    2.27
   2  10   0   14.35    2.49
  -2 -10   0   15.97    2.75
  -2 -10   0   14.74    2.48
  -2 -10   0   16.31    2.67
   2  10   1    0.99    1.51
  -2 -10  -1    0.93    1.41
  -2 -10  -1   -0.40    1.41
  -2 -10  -1   -0.09    1.47
   2  10   2   29.22    3.27
  -2 -10  -2   27.61    2.90
  -2 -10  -2   33.33    3.34
  -2 -10  -2   29.34    3.11
   2  10   3    1.55    1.61
  -2 -10  -3    2.33    2.13
  -2 -10  -3    0.12    1.49
  -2 -10  -3    0.97    1.60
  -2 -10  -4   14.76    2.89
  -2 -10  -4   15.37    3.13
  -2 -10  -4   11.30    2.58
  -2 -10  -5   21.02    3.09
  -2 -10  -5   17.91    2.75
   2  10   6   31.40    3.36
   2  10   6   27.72    3.50
   2  10   7   17.26    3.21
   2  10   7   12.45    2.56
  -2 -10  -7   18.28    3.16
   2  10   8  157.51    8.70
   2  10   8  146.51    7.99
  -2 -10  -8  150.75    8.44
  -2 -10  -8  148.87    8.32
   2  10   9   60.51    4.49
   2  10   9   61.30    4.65
  -2 -10  -9   60.13    4.51
  -2 -10  -9   61.32    4.61
   2  10  10  166.65    8.62
  -2 -10 -10  162.56    8.44
  -2 -10 -10  170.26    8.91
   2  10  11   25.14    2.80
  -2 -10 -11   21.94    2.37
  -2 -10 -11   23.54    2.65
   2  10  12   70.08    3.40
  -2 -10 -12   68.88    3.13
  -2 -10 -12   70.80    3.44
   2  10  13   41.96    2.56
  -2 -10 -13   43.67    2.75
  -2 -10 -13   41.85    3.05
  -2 -10 -13   41.02    2.47
  -3   9   9    1.08    0.66
  -3   9   8    0.09    0.18
   3  -9  -7    2.88    0.95
  -3   9   7    2.72    1.01
   3  -9  -6   12.31    1.84
  -3   9   6   10.32    1.34
   3  -9  -5    3.07    1.24
  -3   9   5    1.92    0.71
   3  -9  -4    0.52    0.97
  -3   9   4    0.55    0.47
   3  -9  -3    1.93    1.66
  -3   9   3    0.12    0.43
   3  -9  -2   15.69    2.55
  -3   9   2    9.71    1.22
   3  -9  -1   11.78    2.44
   3  -9   0   -0.05    1.09
  -3   8  15   24.46    1.73
  -3   8  15   25.10    2.08
  -3   8  14    7.38    3.74
  -3   8  14   15.40    2.12
  -3   8  13   -0.03    0.37
  -3   8  13    0.37    0.96
  -3   8  12   36.25    8.60
  -3   8  12   45.85    3.44
  -3   8  11    0.25    0.49
  -3   8  11    0.66    1.08
  -3   8  10    1.02    0.95
  -3   8  10    2.37    1.24
  -3   8   9    3.83    1.67
  -3   8   9    1.58    1.19
   3  -8  -8  142.17    4.85
  -3   8   8  141.33    4.68
  -3   8   8  146.95    4.83
   3  -8  -7    4.60    1.71
  -3   8   7    4.01    1.72
  -3   8   7    4.93    1.35
   3  -8  -6  148.37    5.27
  -3   8   6  148.92    5.12
  -3   8   5   56.67    3.52
  -3   8   4  204.49    5.80
  -3   8   3    0.60    1.13
  -3   8   2   35.66    3.06
  -3   8   1    4.78    1.72
  -3   8   0   31.06    2.87
  -3   8  -1   -0.17    0.93
  -3   8  -2   12.07    2.31
  -3   8  -3   -0.04    1.09
  -3   8  -4    0.58    1.00
  -3   8  -5    5.94    1.55
  -3   8  -6    0.06    0.68
   3  -8   7   -0.14    0.82
  -3   8  -7   -0.15    0.51
  -3   7  17   12.42    1.70
  -3   7  16    7.07    1.70
  -3   7  16    9.31    1.93
  -3   7  15    3.97    1.74
  -3   7  15    5.63    2.05
  -3   7  14    4.12    1.71
  -3   7  14    3.65    2.00
  -3   7  13    5.93    1.54
  -3   7  13    8.24    2.40
  -3   7  12    2.87    1.50
  -3   7  12    5.23    2.42
  -3   7  11   23.97    2.82
  -3   7  11   24.12    3.39
  -3   7  10   -0.17    1.40
  -3   7  10    0.03    1.39
  -3   7   9   -0.17    1.51
  -3   7   9   -0.16    1.29
  -3   7   8    9.83    2.48
  -3   7   8    9.36    2.34
  -3   7   7  382.22    8.89
  -3   7   7  381.04    8.53
  -3   7   6  347.10    9.03
  -3   7   6  333.00    7.79
  -3   7   5  257.43    7.92
  -3   7   5  256.46    6.83
  -3   7   4    0.40    1.60
  -3   7   3    7.78    2.68
  -3   7   2    0.80    1.57
  -3   7   1    0.87    1.66
  -3   7   0   58.97    4.42
  -3   7  -1   83.85    4.92
  -3   7  -2    1.94    1.75
  -3   7  -3  156.65    6.48
  -3   7  -3  139.55    5.35
  -3   7  -4   48.58    3.93
  -3   7  -4   54.92    4.55
  -3   7  -4   53.68    3.93
  -3   7  -5   87.31    4.93
  -3   7  -5   89.93    5.24
  -3   7  -5   86.84    4.23
  -3   7  -6    0.31    1.47
  -3   7  -6    0.72    1.47
  -3   7  -6    0.75    1.16
  -3   7  -7    0.76    1.41
  -3   7  -7   -0.39    1.37
  -3   7  -7    0.17    1.16
  -3   7  -8    5.84    2.22
  -3   7  -8   10.81    2.92
  -3   7  -8    7.28    1.91
  -3   7  -9   33.59    2.98
  -3   7  -9   37.17    3.58
  -3   7  -9   33.69    2.95
  -3   7 -10    5.32    1.61
  -3   7 -10    8.70    2.11
  -3   7 -10    7.53    2.11
  -3   7 -11   25.34    2.04
  -3   7 -11   46.00    3.17
  -3   7 -11   41.61    2.77
  -3   6  19   34.45    2.59
  -3   6  19   36.29    2.80
  -3   6  18   16.08    2.14
  -3   6  18   15.46    2.50
  -3   6  17    4.83    1.94
  -3   6  16    5.81    1.43
  -3   6  15    0.71    1.11
  -3   6  15    3.35    1.79
  -3   6  14   18.00    4.87
  -3   6  14   16.76    2.87
  -3   6  13   54.62    3.91
  -3   6  13   54.04    4.19
  -3   6  12   57.44    4.03
  -3   6  12   61.35    4.51
  -3   6  11    0.59    1.59
  -3   6  11    2.10    1.76
  -3   6  10  283.94    7.83
  -3   6  10  290.56    8.24
  -3   6   9  139.26    5.98
  -3   6   9  140.22    6.09
  -3   6   8   74.54    4.91
  -3   6   8   72.42    4.52
  -3   6   7   41.27    4.00
  -3   6   7   40.39    3.91
  -3   6   6  180.11    7.00
  -3   6   6  173.69    6.35
  -3   6   5   47.07    4.30
  -3   6   5   45.08    3.49
  -3   6   4  112.75    6.01
  -3   6   4  108.12    4.78
  -3   6   3   34.67    4.10
  -3   6   2  197.33    7.27
  -3   6   1   20.65    3.55
  -3   6   0   39.91    4.19
  -3   6   0   42.24    2.97
  -3   6  -1   20.43    3.69
  -3   6  -1   20.62    3.17
  -3   6  -1   20.82    2.50
  -3   6  -2    1.06    1.96
  -3   6  -2    1.98    1.66
  -3   6  -2    0.57    1.37
  -3   6  -3   35.95    4.17
  -3   6  -3   35.52    4.13
  -3   6  -3   37.84    9.29
  -3   6  -4   17.86    3.45
  -3   6  -4   13.06    2.43
  -3   6  -4   18.32    3.91
  -3   6  -5    2.13    1.94
  -3   6  -5    0.69    1.67
  -3   6  -5    0.77    1.10
  -3   6  -6  114.55    6.03
  -3   6  -6  114.18    5.94
  -3   6  -6  109.78    7.22
  -3   6  -7   20.61    3.43
  -3   6  -7   24.50    3.45
  -3   6  -7   22.40    5.58
  -3   6  -8    8.69    2.87
  -3   6  -8    6.33    2.60
  -3   6  -8    3.67    2.69
  -3   6  -9    0.53    1.82
  -3   6  -9    0.35    1.57
  -3   6  -9    0.76    0.84
  -3   6 -10    3.77    1.84
  -3   6 -10    1.90    1.52
  -3   6 -10    2.35    1.52
  -3   6 -11   -0.17    1.40
  -3   6 -11    0.34    1.45
  -3   6 -11    0.94    0.81
  -3   6 -12  162.63    5.71
  -3   6 -12  162.36    6.24
  -3   6 -12  151.72    4.89
  -3   6 -13   75.55    5.03
  -3   6 -13   74.01    5.05
  -3   6 -14  283.24    7.95
  -3   6 -14  298.27    8.01
  -3   5  21   12.19    1.79
  -3   5  21    0.06    0.30
  -3   5  20   -0.36    0.97
  -3   5  20    0.01    0.45
  -3   5  19   -0.91    1.23
  -3   5  19    1.05    0.88
  -3   5  18    2.59    2.11
  -3   5  18    1.50    0.82
  -3   5  17    2.37    1.72
  -3   5  17    2.66    1.19
  -3   5  16    2.24    1.17
  -3   5  15    1.85    1.14
  -3   5  14   14.55    3.00
  -3   5  13   53.82    4.88
  -3   5  12    0.17    1.90
  -3   5  11   57.44    4.66
  -3   5  10  255.65    8.18
  -3   5   9  147.58    6.43
  -3   5   8 1746.68   28.21
  -3   5   7 2340.94   21.93
  -3   5   6  515.28   10.12
  -3   5   5    4.41    1.97
  -3   5   5    8.70    2.27
  -3   5   5   13.04    3.63
  -3   5   4  129.92    5.87
  -3   5   4  129.89    4.98
  -3   5   4  140.20    6.30
  -3   5   3    2.60    1.89
  -3   5   3    2.34    1.92
  -3   5   2    2.51    1.84
  -3   5   2    3.63    2.91
  -3   5   1    0.59    1.68
  -3   5   1   -1.06    1.88
  -3   5   1    0.17    1.22
  -3   5   0   10.17    2.84
  -3   5   0   12.20    3.85
  -3   5   0   10.46    2.49
  -3   5   0    8.41    2.69
  -3   5  -1   10.87    3.01
  -3   5  -1   12.20    3.93
  -3   5  -1    1.75    1.43
  -3   5  -1   10.23    3.25
  -3   5  -2    0.16    1.92
  -3   5  -2    0.75    1.41
  -3   5  -2    0.17    0.87
  -3   5  -3    4.09    2.08
  -3   5  -3    1.60    1.51
  -3   5  -3    2.70    1.27
  -3   5  -4   34.30    3.67
  -3   5  -4   32.53    3.96
  -3   5  -4   39.62    3.69
  -3   5  -4   36.32    3.18
  -3   5  -5  105.95    5.68
  -3   5  -5  104.04    6.06
  -3   5  -5  108.25    5.47
  -3   5  -5  110.52    4.87
  -3   5  -6    3.83    2.10
  -3   5  -6    0.51    2.31
  -3   5  -6    1.43    1.00
  -3   5  -6    5.66    2.25
  -3   5  -7  139.09    6.45
  -3   5  -7  144.98    7.07
  -3   5  -7  144.03    8.39
  -3   5  -7  146.30    5.73
  -3   5  -8   17.19    3.49
  -3   5  -8   19.23    4.31
  -3   5  -8   18.92    5.10
  -3   5  -8   19.50    2.86
  -3   5  -9   14.72    3.34
  -3   5  -9   13.99    3.11
  -3   5  -9    2.44    2.73
  -3   5  -9   16.96    3.38
  -3   5 -10   15.08    3.12
  -3   5 -10   13.08    3.06
  -3   5 -10   15.15    3.12
  -3   5 -11  333.74    8.88
  -3   5 -11  336.14   10.24
  -3   5 -11  342.08    8.23
  -3   5 -12  168.91    6.63
  -3   5 -12  166.20   10.43
  -3   5 -12  172.12    6.14
  -3   5 -13  243.13    7.41
  -3   5 -13  239.52    7.20
  -3   5 -14   23.11    3.21
  -3   5 -14   21.55    5.47
  -3   5 -15   30.15    3.15
  -3   5 -15   23.18    6.28
  -3   5 -15   29.54    8.79
  -3   5 -16    6.29    2.00
  -3   5 -16    6.32    1.88
  -3   5 -16    4.83    2.21
   3  -4 -22   -0.10    1.06
  -3   4  22   -0.04    0.49
  -3   4  22    0.46    0.61
   3  -4 -21   71.59    4.62
  -3   4  21   68.97    4.28
  -3   4  21   53.06    3.35
  -3   4  20   35.22    3.03
  -3   4  20   35.97    3.09
  -3   4  20   36.51    2.48
  -3   4  19   15.56    2.62
  -3   4  19   15.47    2.93
  -3   4  19   14.40    1.93
  -3   4  18    3.29    2.10
  -3   4  18    1.95    1.73
  -3   4  18    0.79    0.97
  -3   4  17    6.60    2.43
  -3   4  17    4.77    2.56
  -3   4  17    4.35    1.62
  -3   4  16   54.13    3.90
  -3   4  16   56.89    4.56
  -3   4  16   54.57    3.42
  -3   4  15   39.54    6.34
  -3   4  15   39.26    2.97
  -3   4  14    2.68    1.37
  -3   4  14    3.68    1.63
  -3   4  13   87.31    4.77
  -3   4  13   93.16    5.57
  -3   4  12   30.76    3.64
  -3   4  12   32.97    4.14
  -3   4  11   93.04    4.84
  -3   4  11   99.33    5.58
  -3   4  10   24.97    3.12
  -3   4  10   30.55    3.80
  -3   4   9  101.49    5.21
  -3   4   9  110.63    5.63
   3  -4  -8  545.76   14.78
  -3   4   8  523.71   13.35
  -3   4   8  537.97   13.84
   3  -4  -7  606.62   16.89
  -3   4   7  583.41   15.31
  -3   4   7  610.81   15.93
   3  -4  -6   29.24    3.94
  -3   4   6   44.76    3.49
  -3   4   6   46.65    3.31
  -3   4   6   45.85    3.62
  -3   4   5   81.47    4.67
   3  -4  -4    0.23    1.46
  -3   4   4   -0.39    0.88
  -3   4   4    0.75    1.11
  -3   4   4   -0.49    1.16
   3  -4  -3   28.80    3.62
  -3   4   3   24.18    2.30
  -3   4   3   27.64    3.00
  -3   4   3   23.97    3.10
   3  -4  -2   -0.99    1.53
   3  -4  -1   60.74    4.56
  -3   4   1   58.42    7.34
  -3   4   1   63.73    3.66
   3  -4   0   47.79    4.49
  -3   4   0   49.91    3.90
  -3   4   0   53.76    3.53
   3  -4   1    1.88    1.78
  -3   4  -1    2.01    1.44
  -3   4  -1    1.16    1.01
  -3   4  -1    5.03    1.36
  -3   4  -2   11.92    2.27
  -3   4  -2   11.50    1.68
   3  -4   3    0.01    1.60
  -3   4  -3   -0.16    0.52
  -3   4  -3   -0.18    0.78
   3  -4   4    2.17    1.72
  -3   4  -4   24.90    3.77
  -3   4  -4   22.32    6.14
  -3   4  -4   21.13    2.19
   3  -4   5    1.87    2.19
  -3   4  -5    1.08    1.52
  -3   4  -5    1.75    1.09
  -3   4  -5    0.99    1.03
  -3   4  -6    0.05    1.36
  -3   4  -6    0.77    0.86
  -3   4  -6    1.34    1.22
  -3   4  -7   82.40    5.15
  -3   4  -7   81.12    5.60
  -3   4  -7   75.79    4.18
  -3   4  -8   29.40    3.92
  -3   4  -8   29.73    3.48
  -3   4  -8   29.25    3.21
  -3   4  -9   38.23    3.92
  -3   4  -9   35.30    3.48
  -3   4  -9   34.50    3.47
  -3   4 -10    0.34    1.50
  -3   4 -10    1.39    1.70
  -3   4 -10    0.45    1.44
  -3   4 -11   83.73    4.57
  -3   4 -11   86.43    5.19
  -3   4 -11   82.47    4.68
  -3   4 -12  350.51    8.12
  -3   4 -12  360.61    9.09
  -3   4 -12  323.12    8.29
  -3   4 -13   65.74    4.86
  -3   4 -14   12.71    3.05
  -3   4 -15    6.92    2.39
  -3   4 -15    7.22    2.65
  -3   4 -16  183.80    6.14
  -3   4 -16  183.46    6.02
  -3   4 -16  186.86    5.62
  -3   4 -17    1.58    1.46
  -3   4 -17    2.19    1.15
  -3   4 -17    3.37    1.46
  -3   4 -18   22.17    2.45
  -3   4 -18    7.60    3.29
  -3   4 -18   16.12    5.20
   3  -3 -22   12.01    1.92
  -3   3  22    4.78    2.30
  -3   3  22   10.94    1.71
   3  -3 -21    2.69    1.42
  -3   3  21    4.11    1.59
  -3   3  21    2.91    1.27
   3  -3 -20   -0.48    1.46
  -3   3  20    1.13    1.66
  -3   3  20    0.81    1.07
  -3   3  19   21.23    2.67
  -3   3  19   19.51    2.87
  -3   3  19   20.46    2.63
  -3   3  18  121.22    5.20
  -3   3  18  124.36    5.54
  -3   3  18  124.81    4.95
  -3   3  17    2.33    2.25
  -3   3  17    4.28    2.46
  -3   3  17    3.68    1.72
  -3   3  16   88.13    8.21
  -3   3  16   87.20    5.19
  -3   3  16   88.20    4.45
  -3   3  15   25.46    8.94
  -3   3  15   18.98    3.10
  -3   3  15   18.10    2.35
  -3   3  14    2.45    1.53
  -3   3  14    2.87    1.44
  -3   3  13   26.00    2.98
  -3   3  13   27.97    2.66
  -3   3  12   12.35    2.61
  -3   3  12   12.48    2.75
  -3   3  12   12.74    2.15
  -3   3  11   64.45    4.05
  -3   3  11   67.73    4.58
   3  -3 -10  351.95   11.23
  -3   3  10  328.60   10.01
  -3   3  10  332.37   10.60
   3  -3  -9  416.43   12.56
  -3   3   9  372.30   10.74
  -3   3   9  394.67   11.66
   3  -3  -8  376.24    9.52
  -3   3   8  364.48    8.27
  -3   3   7   17.90    2.34
  -3   3   7   20.16    2.56
   3  -3  -6    7.15    2.51
   3  -3  -6   -0.46    0.89
  -3   3   6    1.62    1.19
  -3   3   6    4.44    1.27
   3  -3  -5  158.96    7.71
   3  -3  -5  138.29    6.28
  -3   3   5  136.51    5.88
  -3   3   5  133.98    5.69
  -3   3   5  137.23    6.09
   3  -3  -4  195.82    8.70
   3  -3  -4  172.46    7.26
  -3   3   4  170.73    6.68
  -3   3   4  173.88    6.92
  -3   3   4  181.93    7.43
   3  -3  -3   22.61    3.25
   3  -3  -3   18.59    2.61
  -3   3   3   19.95    2.09
  -3   3   3   20.60    2.47
  -3   3   3   19.81    2.37
   3  -3  -2   51.14    5.78
  -3   3   2   31.13    2.97
  -3   3   2   31.10    2.81
  -3   3   2   34.31    2.90
   3  -3  -1    0.16    2.41
  -3   3   1    0.13    1.18
  -3   3   1    0.78    1.04
  -3   3   1    0.22    1.21
   3  -3   0  115.69    7.62
  -3   3   0   75.20    4.07
  -3   3   0   75.18    4.12
  -3   3   0   80.69    4.20
   3  -3   1  165.21    9.69
  -3   3  -1  102.84    5.13
  -3   3  -1  109.18    5.59
  -3   3  -1  117.32    5.57
  -3   3  -2   14.36    5.57
  -3   3  -2   17.40    2.35
  -3   3  -2   17.49    2.48
  -3   3  -2   20.10    2.12
  -3   3  -3   65.20    4.09
  -3   3  -3   65.42    4.22
  -3   3  -3   60.77    6.61
  -3   3  -3   68.34    3.71
   3  -3   4   76.80    7.33
  -3   3  -4   48.10    6.08
  -3   3  -4   52.86    4.23
  -3   3  -4   43.46   11.27
  -3   3  -4   53.14    4.04
  -3   3  -4   57.20    3.61
   3  -3   5    8.67    4.03
  -3   3  -5    7.49    3.61
  -3   3  -5   11.57    2.50
  -3   3  -5   12.36    1.93
  -3   3  -5   11.49    2.45
  -3   3  -5   13.37    2.17
   3  -3   6    1.80    2.43
  -3   3  -6    0.51    0.63
  -3   3  -6    0.26    1.38
  -3   3  -6   -0.36    1.00
  -3   3  -6    0.22    1.39
  -3   3  -6    0.52    1.15
  -3   3  -7   71.10    4.18
  -3   3  -7   72.32    4.79
  -3   3  -7   72.61    4.74
  -3   3  -7   71.70    4.16
  -3   3  -7   77.08    4.49
  -3   3  -8  120.94    5.44
  -3   3  -8  125.30    6.11
  -3   3  -8  130.82    6.35
  -3   3  -8  119.31    5.51
  -3   3  -8  130.41    5.90
  -3   3  -9  248.07    7.32
  -3   3  -9  260.45    7.74
  -3   3  -9  255.00    7.28
  -3   3  -9  278.33    7.96
   3  -3  10 1543.15   27.82
  -3   3 -10 1602.52   27.55
  -3   3 -10 1566.86   25.42
  -3   3 -10 1593.27   26.21
  -3   3 -10 1748.63   28.07
   3  -3  11 1587.94   21.04
  -3   3 -11 1660.46   23.09
  -3   3 -11 1599.55   20.30
  -3   3 -11 1633.79   18.27
   3  -3  12  227.68    6.99
  -3   3 -12  228.24    7.78
  -3   3 -12  223.41    6.62
  -3   3 -12  231.08    7.40
   3  -3  13   28.83    2.75
   3  -3  13   28.19    3.63
  -3   3 -13   27.70    3.81
  -3   3 -13   29.95    3.69
  -3   3 -13   29.25    2.86
   3  -3  14    7.08    1.88
   3  -3  14    5.92    1.99
  -3   3 -14    7.05    2.70
  -3   3 -14    6.03    2.39
  -3   3 -14    8.02    2.05
   3  -3  15   18.99    2.38
   3  -3  15   15.78    2.88
  -3   3 -15   18.34    3.12
  -3   3 -15   19.22    3.00
  -3   3 -15   21.17    2.72
  -3   3 -15   17.78    2.66
   3  -3  16   24.82    2.54
   3  -3  16   23.38    3.05
  -3   3 -16   25.13    3.25
  -3   3 -16   21.83    2.56
  -3   3 -16   22.05    2.66
   3  -3  17    0.12    0.86
   3  -3  17    1.33    1.13
  -3   3 -17    0.64    1.40
  -3   3 -17    0.57    0.84
  -3   3 -17    1.48    1.22
   3  -3  18   32.95    2.41
   3  -3  18   35.32    3.00
  -3   3 -18   36.90    3.22
  -3   3 -18   35.02    2.68
  -3   3 -18   35.45    2.91
   3  -3  19   14.66    1.54
   3  -3  19   17.15    2.12
  -3   3 -19   16.99    2.36
  -3   3 -19    6.80    3.15
  -3   3 -19   18.28    2.04
  -3   3 -20    0.24    0.36
  -3   3 -20    0.08    0.46
   3  -2 -23   43.11    2.40
  -3   2  23   41.60    2.27
   3  -2 -22    2.75    1.44
  -3   2  22    1.42    0.82
  -3   2  22    3.90    1.36
   3  -2 -21   19.65    2.61
  -3   2  21   10.86    3.51
  -3   2  21   16.03    2.36
   3  -2 -20    4.05    2.10
  -3   2  20    2.66    1.64
  -3   2  20    1.64    1.63
  -3   2  19   61.04    3.91
  -3   2  19   64.15    3.63
  -3   2  18   21.04    2.65
  -3   2  18   21.96    3.17
  -3   2  18   22.88    2.79
  -3   2  17   12.35    2.50
  -3   2  17    7.71    2.47
  -3   2  17   11.36    2.23
  -3   2  16    1.25    1.44
  -3   2  16    5.15    2.60
  -3   2  16    5.11    2.24
  -3   2  15   37.76    4.65
  -3   2  15   35.42    3.95
  -3   2  15   33.33    2.83
  -3   2  14    0.70    0.53
  -3   2  14    1.26    1.63
  -3   2  14    2.36    1.63
  -3   2  13   17.06    4.88
  -3   2  13   18.83    2.41
   3  -2 -12    1.25    1.11
  -3   2  12    0.08    1.17
  -3   2  12   -0.61    0.81
   3  -2 -11   25.93    2.88
  -3   2  11   22.62    2.77
  -3   2  11   23.75    3.27
  -3   2  11   23.45    2.24
   3  -2 -10    7.48    2.12
  -3   2  10    7.46    1.84
  -3   2  10    5.93    2.01
   3  -2  -9    7.36    2.04
  -3   2   9    6.95    1.76
  -3   2   9    6.61    1.61
   3  -2  -8    8.48    2.22
  -3   2   8    6.52    1.64
  -3   2   8    8.34    2.18
   3  -2  -7    0.96    1.45
   3  -2  -7   -0.04    0.61
  -3   2   7    1.13    0.99
  -3   2   7    0.37    0.98
   3  -2  -6   15.35    2.45
   3  -2  -6   24.42    3.70
  -3   2   6   13.91    1.78
  -3   2   6   14.71    1.98
   3  -2  -5  161.26    5.91
  -3   2   5  152.43    5.05
  -3   2   5  154.10    5.06
   3  -2  -4    3.51    2.29
   3  -2  -4    0.29    1.51
  -3   2   4    2.06    1.24
  -3   2   4    1.79    1.01
   3  -2  -3  425.80   13.45
   3  -2  -3  419.59   13.12
  -3   2   3  394.30   12.17
  -3   2   3  373.08   11.37
   3  -2  -2  299.71   10.54
  -3   2   2  270.70    8.84
  -3   2   2  268.39    8.87
  -3   2   2  300.12    9.63
   3  -2  -1  211.42    8.38
  -3   2   1  204.21    7.30
  -3   2   1  198.00    7.20
  -3   2   1  216.24    7.59
   3  -2   0    5.68    3.14
  -3   2   0    5.36    1.26
  -3   2   0    4.99    1.83
  -3   2   0    2.46    1.41
   3  -2   1  134.00    6.83
  -3   2  -1  117.35    4.99
  -3   2  -1  123.61    5.44
  -3   2  -1  137.39    5.63
  -3   2  -2  172.57    6.95
  -3   2  -2  169.31    6.35
  -3   2  -2  170.37    6.93
  -3   2  -3   67.18    3.51
  -3   2  -3   63.05    3.34
  -3   2  -3   61.50    2.92
   3  -2   4   -0.28    1.83
  -3   2  -4    0.08    0.97
  -3   2  -4   -0.17    1.09
  -3   2  -4   -0.52    1.14
  -3   2  -4   -0.04    0.70
   3  -2   5   11.68    4.04
  -3   2  -5    6.26    2.08
  -3   2  -5    7.98    1.87
  -3   2  -5    7.21    2.00
  -3   2  -5    6.29    2.00
  -3   2  -5    7.54    1.63
   3  -2   6   70.78    5.36
  -3   2  -6   64.93    7.70
  -3   2  -6   68.42    3.87
  -3   2  -6   70.07    4.47
  -3   2  -6   64.49    3.55
  -3   2  -6   64.42    4.05
  -3   2  -6   66.24    3.89
   3  -2   7  387.81   14.05
  -3   2  -7  362.94   12.79
  -3   2  -7  360.64   12.62
  -3   2  -7  365.60   12.94
  -3   2  -7  347.72   11.48
  -3   2  -7  348.01   12.08
  -3   2  -7  365.96   12.50
   3  -2   8  152.45    8.14
  -3   2  -8   96.21    4.31
  -3   2  -8  101.37    4.32
  -3   2  -8   99.59    4.85
  -3   2  -8   93.48    4.12
  -3   2  -8   94.85    4.41
  -3   2  -8   95.31    4.40
   3  -2   9  250.82   10.80
  -3   2  -9  312.71    9.47
  -3   2  -9  329.87   10.32
  -3   2  -9  315.17    9.57
  -3   2  -9  315.15    9.87
  -3   2  -9  323.52   10.00
   3  -2  10  921.67   20.49
  -3   2 -10  861.47   19.06
  -3   2 -10  888.52   19.93
  -3   2 -10  910.36   20.25
  -3   2 -10  883.23   19.55
  -3   2 -10  886.40   20.03
   3  -2  11  451.39   10.48
  -3   2 -11  444.27    9.65
  -3   2 -11  452.85    9.52
  -3   2 -11  442.33    9.53
  -3   2 -11  446.54    9.65
   3  -2  12   68.99    3.62
   3  -2  12   74.00    4.99
   3  -2  12   72.97    4.34
  -3   2 -12   73.23    4.30
  -3   2 -12   73.20    4.60
  -3   2 -12   73.62    4.92
  -3   2 -12   75.37    4.24
   3  -2  13  530.00   10.01
   3  -2  13  560.22   11.86
   3  -2  13  542.64   11.66
  -3   2 -13  568.12   12.18
  -3   2 -13  560.61   13.08
  -3   2 -13  568.60   11.05
   3  -2  14   49.46    3.45
   3  -2  14   48.73    4.15
   3  -2  14   47.93    3.89
  -3   2 -14   52.58    4.51
  -3   2 -14   50.59    4.24
  -3   2 -14   50.28    3.72
  -3   2 -14   49.70    4.10
   3  -2  15   10.86    2.40
   3  -2  15    5.39    2.61
   3  -2  15    7.49    2.62
  -3   2 -15    9.35    2.85
  -3   2 -15    7.02    2.65
  -3   2 -15    7.87    2.26
  -3   2 -15   11.55    3.48
   3  -2  16   54.08    3.44
   3  -2  16   53.46    4.39
   3  -2  16   51.33    4.14
  -3   2 -16   53.87    4.22
  -3   2 -16   55.01    4.17
  -3   2 -16   54.41    3.78
  -3   2 -16   58.83    4.49
   3  -2  17    5.84    2.02
   3  -2  17    3.92    1.87
   3  -2  17    3.72    2.07
  -3   2 -17    5.92    2.76
  -3   2 -17    7.61    2.74
  -3   2 -17    5.85    2.01
  -3   2 -17    5.92    2.47
   3  -2  18    0.56    0.99
   3  -2  18    1.17    1.53
   3  -2  18   -0.08    1.26
  -3   2 -18    0.90    1.66
  -3   2 -18    0.39    1.36
  -3   2 -18    0.36    0.93
  -3   2 -18    0.12    1.31
   3  -2  19    0.31    0.93
   3  -2  19    0.75    1.34
   3  -2  19    1.89    1.59
  -3   2 -19    2.74    2.01
  -3   2 -19   -0.19    1.16
  -3   2 -19   -0.22    0.81
  -3   2 -19    1.25    1.01
   3  -2  20    6.66    1.56
   3  -2  20    3.26    1.22
   3  -2  20    5.58    1.83
  -3   2 -20    6.95    2.12
  -3   2 -20    4.99    1.59
  -3   2 -20    6.22    1.36
  -3   2 -20    6.21    1.65
   3  -2  21    8.41    1.36
   3  -2  21    8.37    1.93
   3  -2  21    5.83    1.61
  -3   2 -21    8.74    2.28
  -3   2 -21    7.62    1.44
  -3   2 -21    7.67    1.34
  -3   2 -21    6.92    1.32
   3  -1 -23    0.07    0.45
  -3   1  23   -0.23    0.68
   3  -1 -22   24.56    2.14
  -3   1  22   23.42    1.97
  -3   1  22   24.77    2.42
   3  -1 -21   10.75    2.06
  -3   1  21    8.75    1.68
  -3   1  21    8.38    1.54
  -3   1  21    8.56    1.93
   3  -1 -20   85.67    4.17
  -3   1  20   79.86    4.03
  -3   1  20   76.88    3.68
  -3   1  20   81.32    4.18
   3  -1 -19    3.47    1.82
  -3   1  19    3.79    2.17
  -3   1  19    4.55    1.48
  -3   1  19    3.63    1.49
   3  -1 -18   10.77    2.17
  -3   1  18   10.60    2.17
  -3   1  18   13.94    2.82
  -3   1  18   11.42    2.27
  -3   1  17    1.19    1.35
  -3   1  17    0.53    1.21
  -3   1  17    1.47    1.58
  -3   1  17    2.35    1.51
  -3   1  16  165.88    6.22
  -3   1  16  173.74    5.77
  -3   1  16  168.69    6.51
  -3   1  16  173.53    5.96
  -3   1  15    2.01    1.54
  -3   1  15    3.48    1.81
  -3   1  15    5.96    2.89
  -3   1  15    2.96    1.77
  -3   1  14    3.45    1.47
  -3   1  14    5.49    1.45
  -3   1  14    5.73    2.94
  -3   1  14    4.38    1.81
   3  -1 -13   18.33    2.46
  -3   1  13   18.05    2.81
  -3   1  13   20.82    6.36
  -3   1  13   17.27    2.84
  -3   1  13   18.07    2.22
   3  -1 -12   36.79    2.92
  -3   1  12   40.76    3.37
  -3   1  12   37.35    3.05
  -3   1  12   38.67    2.90
   3  -1 -11   17.49    2.23
  -3   1  11   18.09    2.22
  -3   1  11   16.77    2.16
  -3   1  11   17.78    1.95
   3  -1 -10  199.47    6.07
  -3   1  10  185.57    5.78
  -3   1  10  186.80    5.58
  -3   1  10  182.18    5.91
  -3   1  10  190.12    5.08
   3  -1  -9   51.39    3.60
  -3   1   9   48.11    3.25
  -3   1   9   47.42    2.99
  -3   1   9   47.93    3.51
   3  -1  -8    0.01    0.97
  -3   1   8    0.48    0.83
  -3   1   8   -0.23    0.72
  -3   1   8    0.40    1.04
   3  -1  -7   -0.17    1.06
   3  -1  -7    1.12    1.45
  -3   1   7   -0.04    0.66
  -3   1   7    0.04    0.89
  -3   1   7   -0.17    0.71
   3  -1  -6    1.84    1.14
   3  -1  -6    0.37    0.89
  -3   1   6    5.00    1.18
  -3   1   6    4.54    1.34
   3  -1  -5    5.04    1.26
   3  -1  -5   -0.34    1.03
  -3   1   5    5.18    1.17
   3  -1  -4  291.59    9.61
   3  -1  -3   35.42    2.71
   3  -1  -3   95.13    8.18
  -3   1   2   58.90    3.01
  -3   1   1  356.77   10.52
   3  -1   1   19.86    7.90
  -3   1  -1    6.19    3.13
  -3   1  -2  680.79   18.33
  -3   1  -2  635.18   18.85
  -3   1  -3  125.44    4.96
   3  -1   4    8.43    7.40
  -3   1  -4    4.15    1.35
  -3   1  -4    3.50    1.54
  -3   1  -4    1.82    1.91
   3  -1   5   64.00   11.01
  -3   1  -5   21.48    6.45
  -3   1  -5   22.42    2.08
  -3   1  -5   23.27    2.54
  -3   1  -5   20.45    5.45
  -3   1  -5   23.01    2.03
   3  -1   6   15.42    7.23
  -3   1  -6    7.16    1.76
  -3   1  -6    7.20    1.57
  -3   1  -6    8.54    1.85
  -3   1  -6    7.47    1.67
  -3   1  -6    8.22    1.54
   3  -1   7    1.62    4.55
  -3   1  -7    3.59    1.16
  -3   1  -7    3.26    1.42
  -3   1  -7    3.38    1.61
  -3   1  -7    2.38    0.69
  -3   1  -7    3.82    1.46
  -3   1  -8  165.99    6.68
  -3   1  -8  169.12    7.01
  -3   1  -8  161.31    6.64
  -3   1  -8  164.61    7.05
  -3   1  -8  161.85    6.74
   3  -1   9  176.87    6.92
   3  -1   9  160.14    5.49
  -3   1  -9  153.35    5.35
  -3   1  -9  151.13    4.96
  -3   1  -9  154.98    5.05
  -3   1  -9  150.77    5.19
  -3   1  -9  159.48    5.61
  -3   1  -9  155.92    5.57
   3  -1  10   94.74    5.67
   3  -1  10  123.15    5.52
  -3   1 -10  128.24    5.66
  -3   1 -10  125.20    5.25
  -3   1 -10  123.97    5.21
  -3   1 -10  125.88    5.46
  -3   1 -10  124.87    5.57
  -3   1 -10  126.90    5.61
   3  -1  12  272.56    6.65
   3  -1  12  273.93    8.20
   3  -1  12  270.38    7.81
  -3   1 -12  276.14    7.24
  -3   1 -12  282.64    7.45
  -3   1 -12  269.54    7.47
  -3   1 -12  281.91    7.12
   3  -1  13  143.33    5.40
   3  -1  13  148.76    7.01
   3  -1  13  142.09    6.21
  -3   1 -13  142.28    6.14
  -3   1 -13  144.79    6.03
  -3   1 -13  144.47    5.70
   3  -1  14    1.12    1.09
   3  -1  14    0.99    2.15
   3  -1  14    0.28    1.53
  -3   1 -14    0.25    1.55
  -3   1 -14    0.93    1.49
  -3   1 -14    0.63    1.23
  -3   1 -14    1.32    1.69
   3  -1  15   17.98    2.52
   3  -1  15   18.55    3.74
   3  -1  15   16.77    2.97
  -3   1 -15   16.83    2.90
  -3   1 -15   16.43    3.20
  -3   1 -15   16.84    3.06
  -3   1 -15   17.35    3.50
   3  -1  16   -0.20    1.15
   3  -1  16    1.13    2.24
   3  -1  16    0.86    1.73
  -3   1 -16    0.49    1.65
  -3   1 -16   -0.05    1.51
  -3   1 -16    0.31    1.39
  -3   1 -16   -0.07    1.65
   3  -1  17    4.34    1.86
   3  -1  17    3.87    2.99
   3  -1  17    3.75    1.93
  -3   1 -17    5.32    2.34
  -3   1 -17    5.68    2.36
  -3   1 -17    6.46    2.43
  -3   1 -17    4.67    2.55
   3  -1  18   12.79    2.45
   3  -1  18   14.87    3.68
   3  -1  18   17.41    3.54
  -3   1 -18    5.09    1.83
  -3   1 -18   14.04    2.52
  -3   1 -18   15.54    2.88
  -3   1 -18   16.84    3.14
   3  -1  19   65.48    3.70
   3  -1  19   63.68    4.99
   3  -1  19   71.76    4.66
  -3   1 -19   65.53    4.04
  -3   1 -19   65.98    3.96
  -3   1 -19   65.30    3.78
  -3   1 -19   73.87    4.30
   3  -1  20   12.53    1.99
   3  -1  20   11.41    2.97
   3  -1  20   13.06    2.99
  -3   1 -20   11.46    2.36
  -3   1 -20    9.70    2.06
  -3   1 -20   12.98    2.21
  -3   1 -20   10.88    1.83
   3  -1  21   15.50    1.80
   3  -1  21   17.78    2.68
   3  -1  21   16.72    2.60
  -3   1 -21   18.16    2.26
  -3   1 -21   14.56    1.94
  -3   1 -21   18.00    2.08
  -3   1 -21   16.48    1.73
   3  -1  22    6.40    1.49
   3  -1  22    5.42    1.74
   3  -1  22    7.81    1.82
  -3   1 -22    7.77    1.67
  -3   1 -22    6.98    1.56
  -3   1 -22    6.56    1.39
  -3   1 -22    5.92    1.00
  -3   0  23    1.25    0.92
  -3   0  23    0.12    0.46
  -3   0  22    3.19    1.60
  -3   0  22    2.97    1.43
   3   0 -21   30.50    2.26
  -3   0  21   34.40    3.10
  -3   0  21   31.29    2.37
  -3   0  21   34.55    2.90
   3   0 -20    0.39    0.81
  -3   0  20    1.28    1.48
  -3   0  20    0.19    0.91
  -3   0  20    0.67    1.33
   3   0 -19   14.97    2.34
  -3   0  19   17.39    3.11
  -3   0  19   14.46    5.18
  -3   0  19   16.01    2.59
   3   0 -18   -0.22    1.07
  -3   0  18    0.32    1.68
  -3   0  18   -0.08    1.24
  -3   0  18    0.06    1.42
   3   0 -17    6.83    1.85
  -3   0  17    4.58    1.89
  -3   0  17    2.41    2.28
  -3   0  17    6.06    2.21
   3   0 -16    0.26    1.18
  -3   0  16    0.97    1.87
  -3   0  16    0.79    0.81
  -3   0  16    0.50    1.47
  -3   0  15   53.85    4.43
  -3   0  15   50.35    3.26
  -3   0  15   54.68    3.91
  -3   0  15   55.72    3.68
  -3   0  14    6.91    2.56
  -3   0  14    7.79    1.72
  -3   0  14    7.56    2.43
  -3   0  14    7.81    2.01
  -3   0  13  135.43    5.95
  -3   0  13  132.62    4.73
  -3   0  13  126.56    5.51
  -3   0  13  132.83    5.01
   3   0 -12    0.09    0.75
  -3   0  12    4.59    2.10
  -3   0  12    2.60    1.18
  -3   0  12    2.01    2.10
  -3   0  12    3.45    1.45
   3   0 -11  347.55    9.89
  -3   0  11  334.07   10.53
  -3   0  11  335.00   11.34
  -3   0  11  331.43    9.79
   3   0 -10    0.00    0.79
  -3   0  10    0.15    1.19
  -3   0  10    0.28    0.28
  -3   0  10    0.78    0.77
   3   0  -9   44.18    3.03
  -3   0   9   38.46    3.19
  -3   0   9   39.03    2.50
  -3   0   9   40.99    3.27
  -3   0   9   38.53    2.50
   3   0  -8   25.34    2.19
  -3   0   8   22.83    2.31
  -3   0   8   24.73    2.48
   3   0  -7    7.03    1.52
  -3   0   7    7.24    1.55
  -3   0   7    8.32    1.83
   3   0  -6   13.09    1.71
   3   0  -6    2.74    2.39
  -3   0   6   12.31    1.68
  -3   0   6   11.93    1.68
   3   0  -5   34.46    2.29
  -3   0   5   31.19    2.22
   3   0  -4   -0.33    0.77
  -3   0   4    0.26    0.86
   3   0  -3  240.96    7.76
  -3   0   3  241.45    7.54
   3   0  -2  104.76    4.73
   3   0  -2   88.25    2.06
  -3   0   2   99.97    4.28
  -3   0   1 1532.17   38.05
  -3   0   1 1399.42   35.22
  -3   0   0  329.93    9.45
  -3   0   0  334.68   10.22
  -3   0  -1  285.99    8.62
  -3   0  -1  283.86    9.06
  -3   0  -2    1.11    1.20
  -3   0  -2    8.24    2.65
  -3   0  -3   82.12    3.18
  -3   0  -4   -0.41    0.89
  -3   0  -5   26.13    2.28
  -3   0  -5   25.04    2.27
  -3   0  -5   25.28    2.58
  -3   0  -5   24.52    2.51
  -3   0  -6    7.95    1.55
  -3   0  -6    9.97    1.71
  -3   0  -6    9.12    1.85
  -3   0  -6    8.78    1.98
  -3   0  -6    8.71    1.72
  -3   0  -7   22.13    2.04
  -3   0  -7   24.36    5.34
  -3   0  -7   22.70    2.00
  -3   0  -7   23.51    2.66
  -3   0  -7   20.79    2.32
  -3   0  -7   24.52    2.39
  -3   0  -8    0.65    1.23
  -3   0  -8    1.46    0.81
  -3   0  -8    0.09    0.69
  -3   0  -8    1.19    1.02
  -3   0  -8   -0.07    1.05
  -3   0  -8   -0.36    0.97
  -3   0  -9   34.59    2.51
  -3   0  -9   39.82    9.28
  -3   0  -9   33.20    2.39
  -3   0  -9   34.28    2.90
  -3   0  -9   34.88    3.03
   3   0  10   -0.63    1.15
   3   0  10   -0.34    3.55
  -3   0 -10    0.32    0.95
  -3   0 -10    0.78    1.03
  -3   0 -10    0.19    0.49
  -3   0 -10    1.28    0.91
  -3   0 -10    0.66    1.26
   3   0  11   52.99    3.14
   3   0  11   56.78    4.06
  -3   0 -11   62.76    3.76
  -3   0 -11   54.19    4.12
  -3   0 -11   52.95    3.58
  -3   0 -11   54.68    3.35
  -3   0 -11   53.58    3.58
  -3   0 -11   54.77    3.33
  -3   0 -11   54.20    3.75
   3   0  12    7.57    1.74
   3   0  12    8.61    3.00
  -3   0 -12    7.83    1.84
  -3   0 -12    7.66    2.88
  -3   0 -12    7.40    1.85
  -3   0 -12    7.84    1.75
  -3   0 -12    7.69    2.18
  -3   0 -12    7.54    1.88
   3   0  13    0.93    0.97
   3   0  13    1.09    2.31
   3   0  13    0.69    1.54
  -3   0 -13    0.10    0.79
  -3   0 -13    1.52    1.28
  -3   0 -13    0.42    1.25
  -3   0 -13    1.51    1.15
   3   0  14    0.31    1.07
   3   0  14   -0.46    2.21
   3   0  14   -1.35    1.74
  -3   0 -14    0.51    1.32
  -3   0 -14    0.22    1.28
  -3   0 -14    0.25    1.22
  -3   0 -14    0.01    1.61
   3   0  15   19.86    2.68
   3   0  15   22.42    4.32
   3   0  15   19.92    3.72
  -3   0 -15   20.63    2.73
  -3   0 -15   21.96    2.96
  -3   0 -15   22.78    3.00
  -3   0 -15   21.22    3.13
   3   0  16    9.14    2.41
   3   0  16   11.80    3.67
   3   0  16    7.10    3.06
  -3   0 -16    8.17    2.45
  -3   0 -16    7.92    2.30
  -3   0 -16   10.90    2.90
  -3   0 -16   10.01    3.35
   3   0  17   14.39    2.66
   3   0  17   15.55    3.83
   3   0  17   12.87    3.49
  -3   0 -17   13.06    2.61
  -3   0 -17   15.98    3.01
  -3   0 -17   16.09    3.07
  -3   0 -17   14.22    2.81
   3   0  18   28.69    2.89
   3   0  18   33.65    4.09
   3   0  18   26.46    3.74
  -3   0 -18   29.07    3.08
  -3   0 -18   29.65    3.27
  -3   0 -18   28.06    3.31
  -3   0 -18   30.91    3.44
   3   0  19  108.99    4.61
   3   0  19  104.54    5.91
   3   0  19  114.02    5.98
  -3   0 -19  106.17    4.83
  -3   0 -19  110.30    5.07
  -3   0 -19  112.24    5.37
  -3   0 -19  109.82    4.77
   3   0  20   10.93    2.43
   3   0  20    6.04    2.93
   3   0  20    9.45    3.37
  -3   0 -20    8.56    2.21
  -3   0 -20    7.01    1.96
  -3   0 -20    8.88    2.42
  -3   0 -20   11.45    2.51
   3   0  21    0.13    0.92
   3   0  21   -0.13    1.54
   3   0  21    0.08    1.63
  -3   0 -21    0.34    1.09
  -3   0 -21    1.55    1.66
  -3   0 -21    0.71    1.08
  -3   0 -21    0.07    0.93
   3   0  22    1.88    1.13
   3   0  22    2.18    1.37
  -3   0 -22    1.94    1.07
  -3   0 -22    0.46    0.84
  -3   0 -22    1.02    0.93
  -3   0 -22    1.76    0.94
  -3  -1  22    9.07    2.13
  -3  -1  22    5.56    2.28
  -3  -1  21    0.48    1.48
  -3  -1  21   -0.32    1.18
  -3  -1  20  174.20    6.32
  -3  -1  20  161.44    4.75
  -3  -1  20  174.82    5.50
  -3  -1  19    4.10    2.80
  -3  -1  19    3.06    1.31
  -3  -1  19    3.50    1.56
  -3  -1  18   14.84    2.52
  -3  -1  18   15.04    2.70
  -3  -1  18   16.67    2.97
  -3  -1  17   12.30    3.71
  -3  -1  17   10.33    2.40
  -3  -1  17    9.23    2.31
  -3  -1  16  230.79    8.28
  -3  -1  16  232.68    9.39
  -3  -1  16  239.56    7.11
  -3  -1  15    0.13    2.07
  -3  -1  15   -0.19    1.06
  -3  -1  15    1.27    1.54
  -3  -1  14   15.25    3.64
  -3  -1  14   17.39    7.08
  -3  -1  14   14.95    2.38
  -3  -1  13    1.44    1.93
  -3  -1  13    0.66    0.96
  -3  -1  13    1.07    1.26
  -3  -1  12    7.26    2.67
  -3  -1  12    3.42    2.62
  -3  -1  12    4.80    1.38
  -3  -1  11   30.40    3.32
  -3  -1  11   30.23    3.28
  -3  -1  11   30.07    2.66
  -3  -1  10   10.45    2.47
  -3  -1  10    7.68    2.08
  -3  -1  10   10.52    1.86
  -3  -1   9    2.65    1.46
  -3  -1   9    2.82    1.28
  -3  -1   8  121.39    5.05
  -3  -1   8  123.41    4.74
  -3  -1   8  122.06    4.04
   3   1  -7   10.55    1.25
  -3  -1   7    9.35    1.93
  -3  -1   7   11.59    1.74
   3   1  -6    0.13    0.48
  -3  -1   6    5.41    1.63
  -3  -1   6    5.65    1.40
  -3  -1   6    6.52    1.12
   3   1  -5    7.94    1.19
  -3  -1   5    7.04    1.65
  -3  -1   5    7.13    1.36
  -3  -1   5    5.56    3.12
   3   1  -4  348.68    9.79
  -3  -1   4  305.05    9.78
  -3  -1   4  345.34   10.86
   3   1  -3   35.04    2.02
   3   1  -3   30.27    1.82
  -3  -1   3   33.68    4.65
   3   1  -2  560.34   14.77
   3   1  -2  546.38   14.40
  -3  -1   2  558.86   15.17
   3   1  -1    8.64    1.65
   3   1  -1    6.97    0.96
  -3  -1   1    7.12    4.31
   3   1   0    1.12    0.25
  -3  -1   0    6.91    1.14
  -3  -1   0    6.15    3.25
  -3  -1  -1    1.01    0.62
  -3  -1  -1    4.14    1.60
  -3  -1  -2    4.41    2.47
  -3  -1  -2    5.70    1.77
  -3  -1  -3    4.05    1.59
  -3  -1  -3    3.52    2.39
  -3  -1  -4   25.13    1.95
  -3  -1  -5    0.65    0.89
  -3  -1  -5    2.27    1.04
  -3  -1  -5    2.51    1.44
  -3  -1  -5    1.74    1.81
  -3  -1  -6   -0.01    0.65
  -3  -1  -6    0.49    1.04
  -3  -1  -6   -0.89    0.99
  -3  -1  -6   -0.63    1.24
  -3  -1  -6    0.13    0.77
  -3  -1  -7   22.68    1.96
  -3  -1  -7   22.78    2.26
  -3  -1  -7   23.19    2.50
  -3  -1  -7   25.94    3.65
  -3  -1  -7   24.25    2.30
  -3  -1  -8  165.54    4.92
  -3  -1  -8  142.95    5.35
  -3  -1  -8  156.51    5.58
  -3  -1  -8  167.72    5.64
  -3  -1  -8  155.36    5.34
  -3  -1  -9   11.37    1.65
  -3  -1  -9   11.61    2.22
  -3  -1  -9   13.02    2.25
  -3  -1  -9   11.10    2.34
   3   1  10   14.42    1.66
  -3  -1 -10   16.26    2.02
  -3  -1 -10   14.35    1.74
  -3  -1 -10   14.74    2.32
  -3  -1 -10   15.61    2.02
  -3  -1 -10   13.45    2.08
  -3  -1 -10   13.77    2.32
   3   1  11    0.60    0.79
  -3  -1 -11    3.63    1.34
  -3  -1 -11    2.72    1.21
  -3  -1 -11    5.46    1.97
  -3  -1 -11    4.70    1.58
  -3  -1 -11    3.50    1.34
   3   1  12   26.00    2.42
  -3  -1 -12   30.11    2.61
  -3  -1 -12   27.26    2.62
  -3  -1 -12   25.68    2.60
  -3  -1 -12   28.03    2.46
   3   1  13    7.52    1.73
   3   1  13    9.06    3.05
  -3  -1 -13    8.31    1.75
  -3  -1 -13    6.18    1.46
  -3  -1 -13    7.92    1.92
  -3  -1 -13    7.45    1.82
  -3  -1 -13    6.25    2.12
   3   1  14   32.82    3.06
   3   1  14   32.99    4.52
  -3  -1 -14   33.26    3.02
  -3  -1 -14   33.81    3.12
  -3  -1 -14   34.77    3.24
  -3  -1 -14   36.86    3.97
   3   1  15    4.69    1.76
   3   1  15    6.53    3.19
  -3  -1 -15    3.68    1.39
  -3  -1 -15    1.60    1.34
  -3  -1 -15    7.12    2.40
  -3  -1 -15    7.50    3.05
   3   1  16   33.16    3.14
   3   1  16   32.61    4.35
   3   1  16   33.46    4.23
  -3  -1 -16   34.10    3.06
  -3  -1 -16   36.26    3.34
  -3  -1 -16   34.74    3.82
  -3  -1 -16   35.39    3.87
   3   1  17   73.70    4.21
   3   1  17   78.39    5.92
   3   1  17   79.92    5.94
  -3  -1 -17   75.19    4.25
  -3  -1 -17   73.23    4.35
  -3  -1 -17   75.18    4.68
  -3  -1 -17   75.83    4.72
   3   1  18  220.27    6.55
   3   1  18  220.87    7.68
   3   1  18  225.83    8.28
  -3  -1 -18  214.28    6.44
  -3  -1 -18  221.68    6.86
  -3  -1 -18  216.99    7.00
  -3  -1 -18  223.55    6.89
   3   1  19    1.86    1.40
   3   1  19    4.46    3.10
   3   1  19    6.26    3.21
  -3  -1 -19    2.14    1.31
  -3  -1 -19    4.73    2.29
  -3  -1 -19    5.24    2.23
  -3  -1 -19    7.10    2.54
   3   1  20   40.88    3.37
   3   1  20   39.54    3.92
   3   1  20   40.38    4.51
  -3  -1 -20   38.88    3.17
  -3  -1 -20   39.37    3.19
  -3  -1 -20   40.42    3.61
  -3  -1 -20   41.01    3.27
   3   1  21   22.89    2.63
   3   1  21   22.95    3.17
   3   1  21   20.24    3.24
  -3  -1 -21   20.58    2.42
  -3  -1 -21   22.02    2.56
  -3  -1 -21   20.73    2.74
  -3  -1 -21   24.28    2.53
   3   1  22   -0.75    0.91
   3   1  22   -1.15    1.48
   3   1  22   -0.15    1.41
  -3  -1 -22    0.56    0.80
  -3  -1 -22    0.81    0.90
  -3  -1 -22   -0.13    1.05
  -3  -1 -22   -0.27    0.79
   3   1  23    0.25    0.67
   3   1  23   -0.11    1.05
   3   1  23   -0.33    1.18
  -3  -1 -23    0.19    0.57
  -3  -1 -23    0.06    0.52
  -3  -1 -23    0.21    0.80
  -3  -1 -23    0.26    0.35
  -3  -2  21    1.08    1.39
  -3  -2  21    0.92    0.71
  -3  -2  20    1.18    1.70
  -3  -2  20    2.13    1.69
  -3  -2  19  290.73    8.28
  -3  -2  19  273.47    7.54
  -3  -2  19  295.87   10.54
  -3  -2  18    4.13    2.15
  -3  -2  18    2.31    1.23
  -3  -2  18    2.13    1.26
  -3  -2  18    3.52    1.66
  -3  -2  17   46.84    4.81
  -3  -2  17   49.86    3.67
  -3  -2  17   47.67    4.95
  -3  -2  17   48.22    3.78
  -3  -2  16   14.83    3.54
  -3  -2  16   16.19    2.62
  -3  -2  16   13.80    4.32
  -3  -2  16   15.27    3.08
  -3  -2  15   17.32    3.69
  -3  -2  15   17.41    3.29
  -3  -2  15   17.02    2.77
  -3  -2  15   17.04    2.69
  -3  -2  14    6.87    3.20
  -3  -2  14    7.92    2.97
  -3  -2  14    7.11    2.29
  -3  -2  14    6.29    1.67
  -3  -2  13   11.22    3.17
  -3  -2  13    9.82    2.50
  -3  -2  13    9.22    2.49
  -3  -2  13   11.95    2.30
  -3  -2  12    8.77    3.00
  -3  -2  12    9.64    3.07
  -3  -2  12   11.14    2.83
  -3  -2  12    9.61    2.14
  -3  -2  11  712.39   17.67
  -3  -2  11  739.13   18.59
  -3  -2  11  752.25   17.90
  -3  -2  11  743.12   16.54
  -3  -2  10   35.93    3.49
  -3  -2  10   35.78    5.00
  -3  -2  10   33.88    4.74
  -3  -2  10   35.23    2.84
  -3  -2   9  110.97    4.70
  -3  -2   9  122.15    7.94
  -3  -2   9  115.69    4.26
  -3  -2   8   35.98   10.81
  -3  -2   8   38.22    2.73
  -3  -2   7  880.64   16.38
  -3  -2   7  910.32   16.29
  -3  -2   7  884.87   14.38
  -3  -2   6    2.70    1.35
  -3  -2   6    1.16    0.88
  -3  -2   6    1.63    0.65
  -3  -2   5   20.53    2.60
  -3  -2   5   22.01    2.10
  -3  -2   5   21.33    2.66
   3   2  -4   -0.52    1.08
  -3  -2   4   -0.09    0.72
  -3  -2   4   -0.02    0.78
   3   2  -3   -0.30    1.01
  -3  -2   3   -0.13    0.36
  -3  -2   3   -0.16    0.48
   3   2  -2   12.51    1.75
  -3  -2   2   14.31    1.68
   3   2  -1  184.42    6.24
  -3  -2   1  188.77    7.09
   3   2   0   27.19    4.25
  -3  -2   0   29.03    2.39
   3   2   1    0.17    0.38
  -3  -2  -1    0.03    0.59
   3   2   2    0.03    0.37
  -3  -2  -2   -1.62    1.25
   3   2   3  235.77    6.90
  -3  -2  -3  240.41    8.50
  -3  -2  -3  201.08    7.08
  -3  -2  -3  268.15   12.26
  -3  -2  -4   91.01    3.76
  -3  -2  -5  436.35   13.09
  -3  -2  -5  437.82   13.03
  -3  -2  -5  423.25   12.26
  -3  -2  -6    0.64    1.01
  -3  -2  -6   -0.04    0.95
  -3  -2  -6   -0.96    1.18
  -3  -2  -6    0.01    0.77
  -3  -2  -7  111.67    4.39
  -3  -2  -7  106.25    4.52
  -3  -2  -7  112.81    4.67
  -3  -2  -7  107.96    4.27
  -3  -2  -8    5.27    1.46
  -3  -2  -8    6.65    1.89
  -3  -2  -8    4.67    1.89
  -3  -2  -8    5.60    1.97
  -3  -2  -9    6.82    1.23
  -3  -2  -9    9.31    2.59
  -3  -2  -9    6.88    2.07
  -3  -2  -9    7.81    1.61
  -3  -2  -9    3.97    1.96
  -3  -2  -9    7.43    1.84
  -3  -2 -10    1.57    0.97
  -3  -2 -10    1.16    0.80
  -3  -2 -10    2.39    1.54
  -3  -2 -10    1.40    0.83
  -3  -2 -10    1.07    1.06
  -3  -2 -10    0.49    1.25
   3   2  11    7.23    1.71
  -3  -2 -11    9.24    2.48
  -3  -2 -11    7.50    1.73
  -3  -2 -11    7.54    1.89
  -3  -2 -11    4.53    2.04
   3   2  12    0.48    0.92
  -3  -2 -12    1.85    1.75
  -3  -2 -12    3.60    1.61
  -3  -2 -12    1.75    1.59
  -3  -2 -12    4.49    1.59
   3   2  13    0.41    1.07
  -3  -2 -13   -0.96    1.77
  -3  -2 -13    0.39    0.92
  -3  -2 -13    0.04    1.13
  -3  -2 -13    0.50    1.51
   3   2  14   -0.07    1.05
  -3  -2 -14    0.01    1.86
  -3  -2 -14    0.72    0.83
  -3  -2 -14   -0.12    0.95
  -3  -2 -14    0.11    1.25
  -3  -2 -14    2.24    1.87
   3   2  15   21.16    2.93
   3   2  15   20.92    3.83
   3   2  15   23.59    4.74
  -3  -2 -15   20.22    2.35
  -3  -2 -15   21.13    2.69
  -3  -2 -15   21.41    2.95
  -3  -2 -15   21.58    3.62
   3   2  16   25.82    3.10
   3   2  16   27.11    4.27
   3   2  16   28.19    4.88
  -3  -2 -16   27.29    2.69
  -3  -2 -16   27.34    2.85
  -3  -2 -16   26.35    3.35
  -3  -2 -16   26.03    3.35
   3   2  17  352.97    9.49
   3   2  17  347.21    9.85
  -3  -2 -17  341.32    7.51
  -3  -2 -17  346.41    8.09
  -3  -2 -17  348.27    8.73
  -3  -2 -17  364.23    9.28
   3   2  18   42.12    3.54
   3   2  18   42.22    4.23
   3   2  18   45.38    4.63
  -3  -2 -18   45.27    3.25
  -3  -2 -18   42.90    3.39
  -3  -2 -18   46.33    3.93
  -3  -2 -18   43.15    3.91
   3   2  19    1.06    1.37
   3   2  19   -0.16    2.10
   3   2  19    1.05    2.18
  -3  -2 -19    0.77    1.04
  -3  -2 -19   -0.11    1.34
  -3  -2 -19    0.74    1.51
  -3  -2 -19    1.27    1.44
   3   2  20    7.67    2.55
   3   2  20    9.90    3.08
   3   2  20    9.13    3.05
  -3  -2 -20    5.96    1.75
  -3  -2 -20    6.84    2.10
  -3  -2 -20    5.81    2.39
  -3  -2 -20    7.46    2.45
   3   2  21    4.58    1.83
   3   2  21    4.08    1.81
   3   2  21    4.11    2.44
  -3  -2 -21    3.07    1.24
  -3  -2 -21    5.38    1.72
  -3  -2 -21    4.34    2.06
  -3  -2 -21    4.30    1.51
   3   2  22   18.11    2.32
   3   2  22   19.46    3.11
  -3  -2 -22   15.80    1.67
  -3  -2 -22   16.76    2.05
  -3  -2 -22   18.09    2.53
  -3  -2 -22   14.88    1.76
   3   2  23   34.08    2.48
   3   2  23   33.25    2.83
  -3  -2 -23   33.16    2.29
  -3  -2 -23   33.85    2.83
  -3  -3  21    0.45    0.65
  -3  -3  20   42.15    3.37
  -3  -3  20   40.04    3.07
  -3  -3  19    8.99    2.71
  -3  -3  19   11.35    3.82
  -3  -3  18  110.67   10.12
  -3  -3  18  112.80    6.54
  -3  -3  17    2.91    1.10
  -3  -3  17    0.18    1.38
  -3  -3  16  235.92   11.14
  -3  -3  16  245.67   11.85
  -3  -3  15   -0.53    2.15
  -3  -3  15   -0.22    1.52
  -3  -3  15    0.39    0.72
  -3  -3  15    0.80    1.11
  -3  -3  14   42.18    4.41
  -3  -3  14   43.81    4.17
  -3  -3  14   42.17   12.65
  -3  -3  14   49.23    8.22
  -3  -3  13   -1.04    2.15
  -3  -3  13   -0.33    1.71
  -3  -3  13   -0.04    1.68
  -3  -3  13    0.60    1.53
  -3  -3  12  548.20   13.64
  -3  -3  12  569.79   12.82
  -3  -3  12  562.91   15.59
  -3  -3  12  571.38   12.96
  -3  -3  11    0.86    2.06
  -3  -3  11    0.22    1.58
  -3  -3  11    1.32    1.29
  -3  -3  11    2.17    1.47
  -3  -3  10    5.74    2.11
  -3  -3  10    2.94    1.68
  -3  -3  10    7.70    2.95
  -3  -3  10    7.23    2.00
   3   3  -9    1.88    1.40
  -3  -3   9    4.73    1.96
  -3  -3   9    3.44    1.72
  -3  -3   9    4.48    2.22
  -3  -3   9    4.58    1.62
   3   3  -8  810.04   13.17
  -3  -3   8  798.11   13.86
  -3  -3   8  769.95   17.28
  -3  -3   8  817.02   13.20
  -3  -3   8  818.84   10.85
   3   3  -7    1.36    1.39
  -3  -3   7    1.25    1.60
  -3  -3   7    0.99    1.52
  -3  -3   7    0.90    1.27
   3   3  -6  758.80   22.61
  -3  -3   6  765.84   23.28
  -3  -3   6  719.84   21.44
  -3  -3   6  779.06   23.69
  -3  -3   6  762.83   22.16
   3   3  -5    6.86    1.79
  -3  -3   5    6.95    1.68
  -3  -3   5    6.62    1.89
  -3  -3   5    7.58    1.95
  -3  -3   5    5.52    2.26
  -3  -3   5    5.59    2.11
   3   3  -4  537.63   11.24
  -3  -3   4  503.38   11.05
  -3  -3   4  506.71   10.33
  -3  -3   4  530.89   11.65
  -3  -3   4  526.02    9.84
  -3  -3   4  503.34   10.78
   3   3  -3    2.63    1.32
  -3  -3   3    2.60    1.49
  -3  -3   3    3.90    1.19
  -3  -3   3    3.21    1.63
  -3  -3   3    2.25    1.15
  -3  -3   3    2.94    1.07
  -3  -3   3    3.53    0.89
   3   3  -2  843.52   23.44
  -3  -3   2  786.12   21.02
  -3  -3   2  790.78   21.27
  -3  -3   2  781.20   21.47
  -3  -3   2  807.00   22.88
  -3  -3   2  875.52   23.15
   3   3  -1   15.58    5.16
  -3  -3   1   15.78    1.80
  -3  -3   1   16.29    1.96
  -3  -3   1   16.61    2.29
  -3  -3   1   15.37    2.05
  -3  -3   1   18.72    2.20
   3   3   0   10.79    3.18
  -3  -3   0   11.92    1.87
  -3  -3   0   10.90    1.62
  -3  -3   0   12.00    2.02
   3   3   1   22.91    4.87
  -3  -3  -1   25.00    2.29
  -3  -3  -1   25.72    2.39
  -3  -3  -1   25.60    2.45
   3   3   2  321.77    9.90
  -3  -3  -2  298.17    9.75
  -3  -3  -2  308.64   10.00
  -3  -3  -2  327.15   10.44
   3   3   3    5.02    1.71
  -3  -3  -3    4.87    1.19
  -3  -3  -3    7.12    1.71
  -3  -3  -3    5.37    1.99
  -3  -3  -3    6.74    1.29
   3   3   4  187.18    6.31
  -3  -3  -4  176.48    6.48
  -3  -3  -4  183.81    6.65
  -3  -3  -5   -0.34    0.94
  -3  -3  -5   -0.54    0.91
  -3  -3  -5    0.09    0.87
  -3  -3  -6  449.00    9.57
  -3  -3  -6  471.65   10.38
  -3  -3  -6  476.19   10.09
  -3  -3  -6  472.31   10.06
  -3  -3  -7   38.95    5.51
  -3  -3  -7   45.34    3.04
  -3  -3  -7   43.21    3.28
  -3  -3  -7   43.39    2.65
  -3  -3  -7   42.96    5.08
  -3  -3  -7   45.84    3.23
  -3  -3  -8   31.93    5.61
  -3  -3  -8   39.60    3.27
  -3  -3  -8   35.11    2.98
  -3  -3  -8   32.40    2.32
  -3  -3  -8   33.42    4.69
  -3  -3  -8   32.66    2.87
  -3  -3  -9   58.00    8.19
  -3  -3  -9   67.07    6.31
  -3  -3  -9   62.61    4.06
  -3  -3  -9   59.27    3.47
  -3  -3  -9   55.11    9.12
  -3  -3  -9   60.16    3.99
  -3  -3 -10  625.19   10.23
  -3  -3 -10  654.38   11.35
  -3  -3 -10  624.69   10.95
  -3  -3 -10  614.32   10.13
  -3  -3 -10  638.66   10.74
  -3  -3 -10  616.92   10.94
  -3  -3 -11    0.33    0.86
  -3  -3 -11   -0.35    1.17
  -3  -3 -11    0.75    1.11
  -3  -3 -11   -0.59    1.04
  -3  -3 -11   -0.06    0.75
  -3  -3 -12   19.71    2.53
  -3  -3 -12   23.53    3.10
  -3  -3 -12   21.28    2.89
  -3  -3 -12   19.98    2.71
  -3  -3 -12    8.46    4.42
  -3  -3 -13   -0.96    1.04
  -3  -3 -13    0.84    1.54
  -3  -3 -13   -0.01    0.94
  -3  -3 -13   -0.38    1.22
  -3  -3 -13    0.21    1.61
   3   3  14   45.16    3.53
  -3  -3 -14   42.28    3.14
  -3  -3 -14   44.95    3.60
  -3  -3 -14   49.81    4.43
   3   3  15    5.25    3.23
  -3  -3 -15    5.87    2.61
  -3  -3 -15    5.60    2.53
   3   3  16   98.16    4.91
   3   3  16  100.79    5.78
  -3  -3 -16   98.02    4.52
  -3  -3 -16   99.66    5.21
  -3  -3 -16  105.12    5.55
   3   3  17    1.86    1.51
   3   3  17    3.06    2.26
  -3  -3 -17    2.58    1.61
  -3  -3 -17    5.84    2.96
  -3  -3 -17    5.17    2.62
   3   3  18   33.99    3.48
   3   3  18   32.55    3.75
  -3  -3 -18   32.99    3.01
  -3  -3 -18   35.16    3.70
  -3  -3 -18   33.90    3.57
   3   3  19    3.56    1.60
   3   3  19    4.55    2.84
  -3  -3 -19    4.51    2.10
  -3  -3 -19    5.41    2.27
  -3  -3 -19    2.28    1.50
   3   3  20   30.35    3.31
   3   3  20   29.81    3.56
  -3  -3 -20   28.35    2.65
  -3  -3 -20   29.86    3.46
  -3  -3 -20   28.96    2.96
   3   3  21   -0.31    1.16
   3   3  21   -0.66    1.34
   3   3  21   -0.90    1.69
  -3  -3 -21   -0.10    0.87
  -3  -3 -21   -0.22    1.26
  -3  -3 -21    0.23    0.96
   3   3  22   12.80    2.24
   3   3  22   12.58    2.33
   3   3  22    8.91    1.98
  -3  -3 -22   10.28    1.58
  -3  -3 -22    9.48    2.27
  -3  -3 -22    9.54    1.55
   3   3  23    5.75    1.67
   3   3  23    4.77    1.36
   3   3  23    6.88    2.12
  -3  -3 -23    6.74    1.89
  -3  -4  19  108.53    6.32
  -3  -4  19  114.37    6.56
  -3  -4  19  105.22    5.78
  -3  -4  18   -0.05    1.56
  -3  -4  18    0.82    1.26
  -3  -4  18   -0.18    1.03
  -3  -4  17   23.30    3.72
  -3  -4  17   17.46    4.99
  -3  -4  17   16.97    2.39
  -3  -4  16    0.21    1.92
  -3  -4  16    0.05    0.66
  -3  -4  16    0.43    1.39
  -3  -4  15  190.03    7.40
  -3  -4  15  193.76    8.14
  -3  -4  15  188.92    6.03
  -3  -4  14    5.94    2.93
  -3  -4  14    1.83    1.10
  -3  -4  14    1.52    1.12
  -3  -4  13   13.10    3.32
  -3  -4  13   13.28    3.40
  -3  -4  13   12.50    4.41
  -3  -4  12    1.19    2.17
  -3  -4  12   -0.22    1.19
  -3  -4  12   -0.35    1.38
  -3  -4  11  722.72   14.42
  -3  -4  11  736.03   16.24
  -3  -4  11  717.89   14.42
  -3  -4  10    7.65    2.20
  -3  -4  10    9.76    3.82
  -3  -4  10    9.49    4.09
  -3  -4   9   35.60    3.72
  -3  -4   9   35.81    4.10
  -3  -4   9   40.82   12.57
  -3  -4   9   38.27    3.04
   3   4  -8   -0.02    1.18
  -3  -4   8    0.15    1.69
  -3  -4   8    0.87    1.83
  -3  -4   8   -0.83    1.78
  -3  -4   8   -0.20    1.11
   3   4  -7  285.64    9.83
  -3  -4   7  276.71    9.61
  -3  -4   7  259.78    8.90
  -3  -4   7  289.32   10.26
  -3  -4   7  282.25    8.87
   3   4  -6    7.56    2.10
  -3  -4   6    7.06    2.25
  -3  -4   6    7.92    2.10
  -3  -4   6    0.92    0.93
   3   4  -5   56.33    3.62
  -3  -4   5   60.66    3.96
  -3  -4   5   58.38    4.49
  -3  -4   5   51.84    2.94
   3   4  -4   15.74    2.52
  -3  -4   4   17.86    2.82
  -3  -4   4   18.56    3.34
  -3  -4   4   16.26    1.80
  -3  -4   4   15.59    1.83
   3   4  -3   12.37    3.97
  -3  -4   3    9.72    2.06
  -3  -4   3   10.83    1.72
  -3  -4   3   10.39    2.54
  -3  -4   3   10.37    1.81
  -3  -4   3   12.27    1.83
   3   4  -2   37.81    5.83
  -3  -4   2   40.94    3.35
  -3  -4   2   40.85    3.09
  -3  -4   2   41.27    3.80
  -3  -4   2   42.88    3.11
  -3  -4   2   41.78    2.92
   3   4  -1 1015.80   31.73
  -3  -4   1  995.19   30.50
  -3  -4   1 1033.38   29.77
  -3  -4   1 1025.49   31.46
  -3  -4   1 1065.59   30.36
   3   4   0    0.92    1.01
   3   4   0    0.66    0.57
  -3  -4   0    0.75    1.02
  -3  -4   0    0.27    1.19
  -3  -4   0    0.65    1.03
   3   4   1  679.78   12.50
   3   4   1  763.13   17.75
  -3  -4  -1  706.67   14.67
  -3  -4  -1  749.85   13.90
  -3  -4  -1  739.70   14.23
   3   4   2    1.44    1.04
  -3  -4  -2    1.92    1.01
  -3  -4  -2    2.93    1.68
  -3  -4  -2    2.26    1.36
  -3  -4  -2    2.13    1.23
   3   4   3  460.08   10.13
  -3  -4  -3  412.82    9.69
  -3  -4  -3  436.89   10.76
  -3  -4  -3  447.76   10.65
  -3  -4  -3  406.73    9.07
   3   4   4   52.91    3.50
  -3  -4  -4   45.10    3.07
  -3  -4  -4   46.47    3.68
  -3  -4  -4   48.92    3.06
  -3  -4  -4   48.05    3.06
  -3  -4  -4   50.39    3.77
  -3  -4  -4   46.86    3.28
   3   4   5  383.06   12.82
   3   4   5  350.25   11.91
  -3  -4  -5  364.55   12.01
  -3  -4  -5  385.53   12.28
  -3  -4  -5  389.60   12.44
  -3  -4  -5  382.29   12.70
  -3  -4  -6    4.64    1.30
  -3  -4  -6    5.45    1.89
  -3  -4  -6    2.63    1.47
  -3  -4  -6    3.97    1.32
  -3  -4  -6    4.56    1.93
  -3  -4  -6    6.18    1.89
  -3  -4  -7  579.37   17.69
  -3  -4  -7  543.10   16.83
  -3  -4  -7  555.46   17.66
  -3  -4  -7  579.24   17.69
  -3  -4  -7  578.61   18.07
  -3  -4  -7  566.09   17.73
  -3  -4  -8   20.22    5.08
  -3  -4  -8   22.04    2.49
  -3  -4  -8   19.97    2.89
  -3  -4  -8   21.21    2.16
  -3  -4  -8   19.93    2.32
  -3  -4  -8   25.69    3.17
  -3  -4  -9    0.92    0.73
  -3  -4  -9    0.70    0.74
  -3  -4  -9   -0.46    1.27
  -3  -4  -9    0.40    1.06
  -3  -4  -9    0.35    0.78
  -3  -4  -9    0.78    1.42
  -3  -4 -10   18.93    4.28
  -3  -4 -10   19.63    4.18
  -3  -4 -10   17.88    2.75
  -3  -4 -10   18.60    2.47
  -3  -4 -10    9.77    4.74
  -3  -4 -10   14.32    2.45
  -3  -4 -11   13.63    2.85
  -3  -4 -11   13.67    3.14
  -3  -4 -11   12.54    2.59
  -3  -4 -11   12.34    2.45
  -3  -4 -11    5.42    3.16
  -3  -4 -12    4.14    1.75
  -3  -4 -12    3.09    1.89
  -3  -4 -12    1.57    1.31
  -3  -4 -12    2.40    1.39
  -3  -4 -13    4.95    2.35
  -3  -4 -13    5.12    2.11
  -3  -4 -13    6.62    2.44
  -3  -4 -13    5.91    2.35
  -3  -4 -13    6.37    2.54
  -3  -4 -14    0.23    1.23
  -3  -4 -14    0.13    1.30
  -3  -4 -14   -0.39    0.93
  -3  -4 -14    0.43    1.44
  -3  -4 -14    0.09    1.69
   3   4  15    1.20    1.93
  -3  -4 -15   -0.20    1.55
  -3  -4 -15    0.52    1.70
   3   4  16   -0.27    1.49
   3   4  16    0.62    1.74
  -3  -4 -16    0.50    1.66
  -3  -4 -16    2.06    1.97
   3   4  17   25.52    3.06
   3   4  17   29.13    4.47
  -3  -4 -17   28.22    3.65
  -3  -4 -17   30.53    3.69
   3   4  18   14.80    2.92
   3   4  18   16.29    3.17
   3   4  18   16.36    3.78
  -3  -4 -18   15.50    3.28
  -3  -4 -18   15.27    3.02
   3   4  19    2.91    1.99
   3   4  19    2.25    2.09
   3   4  19    4.52    2.93
  -3  -4 -19    2.33    2.23
  -3  -4 -19    2.39    2.07
   3   4  20    1.26    1.41
   3   4  20    0.00    1.12
   3   4  20   -1.30    1.90
  -3  -4 -20   -0.03    1.33
  -3  -4 -20    0.21    1.11
   3   4  21   47.66    3.30
   3   4  21   47.72    3.14
   3   4  21   48.29    3.77
  -3  -4 -21   47.87    3.48
  -3  -4 -21   46.46    2.75
   3   4  22   21.05    2.31
   3   4  22   20.42    2.01
   3   4  22   19.34    2.68
  -3  -4 -22   19.87    2.47
  -3  -4 -22   19.01    1.78
   3   4  23   24.12    2.18
  -3  -4 -23   26.69    2.35
  -3  -5  18   88.48    3.71
  -3  -5  18   97.23    4.41
  -3  -5  18   96.42    4.28
  -3  -5  17    1.03    1.11
  -3  -5  17    0.89    1.28
  -3  -5  17    0.83    1.10
  -3  -5  16    2.05    1.46
  -3  -5  16    1.55    1.64
  -3  -5  16    0.10    1.26
  -3  -5  15    2.47    1.62
  -3  -5  15    2.14    1.78
  -3  -5  15    1.32    1.55
  -3  -5  14    5.35    2.97
  -3  -5  14    9.20    3.22
  -3  -5  14    7.31    2.36
  -3  -5  13    0.92    1.77
  -3  -5  13    0.58    2.01
  -3  -5  13    0.19    1.36
  -3  -5  12  155.79    6.56
  -3  -5  12  163.88    7.68
  -3  -5  12  156.58    6.05
  -3  -5  11    2.65    1.97
  -3  -5  11    3.49    2.10
  -3  -5  11    1.14    1.46
  -3  -5  10  148.59    6.41
  -3  -5  10  162.30    7.80
  -3  -5  10  149.34    6.05
  -3  -5   9   13.83    3.25
  -3  -5   9   13.28    3.61
  -3  -5   9    1.75    1.51
  -3  -5   8   28.32    3.37
  -3  -5   8   32.71    4.24
  -3  -5   8   30.63    3.30
  -3  -5   7    0.81    1.55
  -3  -5   7    0.06    2.07
  -3  -5   7    0.03    1.48
  -3  -5   6   42.50    3.83
  -3  -5   6   44.61    4.51
  -3  -5   6   45.72    3.56
   3   5  -5   -0.75    1.21
  -3  -5   5   -0.29    1.36
  -3  -5   5   -0.84    1.94
  -3  -5   5   -0.06    1.28
   3   5  -4  268.90    9.42
  -3  -5   4  265.27    8.64
  -3  -5   4  278.49    8.40
  -3  -5   4  270.00    8.08
  -3  -5   4  279.78   10.02
  -3  -5   4  279.30    8.83
   3   5  -3    2.64    1.22
  -3  -5   3    3.58    1.34
  -3  -5   3    4.61    1.94
  -3  -5   3    4.41    2.00
  -3  -5   3    4.61    1.40
  -3  -5   3    4.28    1.30
  -3  -5   3    2.03    1.16
   3   5  -2   35.96    3.14
   3   5  -2   23.23    8.83
  -3  -5   2   33.42    2.93
  -3  -5   2   34.43    3.12
  -3  -5   2   34.47    3.84
  -3  -5   2   31.85    2.55
  -3  -5   2   31.88    2.77
  -3  -5   2   34.90    2.82
   3   5  -1   10.02    2.13
   3   5  -1    6.78    2.13
  -3  -5   1    8.18    1.93
  -3  -5   1    9.91    2.36
  -3  -5   1    9.41    2.20
  -3  -5   1   10.18    1.92
  -3  -5   1    8.94    1.71
  -3  -5   1   10.43    1.89
   3   5   0   -0.06    0.58
   3   5   0   -0.03    1.06
  -3  -5   0   -0.21    0.96
  -3  -5   0   -0.59    1.33
  -3  -5   0    0.49    0.88
  -3  -5   0    0.48    0.97
  -3  -5   0    0.70    0.91
   3   5   1    1.59    0.65
   3   5   1    1.11    1.05
  -3  -5  -1    4.15    1.55
  -3  -5  -1    2.79    1.51
  -3  -5  -1    3.50    1.37
  -3  -5  -1    1.83    1.09
  -3  -5  -1    3.56    1.38
   3   5   2  419.74    9.55
   3   5   2  414.12    8.65
  -3  -5  -2  401.18    8.56
  -3  -5  -2  424.05    9.71
  -3  -5  -2  434.86    8.79
  -3  -5  -2  416.24    9.34
  -3  -5  -2  429.72    8.61
   3   5   3    2.82    1.42
   3   5   3    4.31    1.53
  -3  -5  -3    3.57    1.42
  -3  -5  -3    4.80    2.64
  -3  -5  -3    5.52    1.66
  -3  -5  -3    3.07    1.69
  -3  -5  -3    3.87    1.78
   3   5   4   46.15    3.10
   3   5   4   48.81    3.47
   3   5   4   43.87    2.97
  -3  -5  -4   47.68    3.86
  -3  -5  -4   44.17    2.97
  -3  -5  -4   49.54    3.34
  -3  -5  -4   46.55    3.45
  -3  -5  -4   50.43    3.29
  -3  -5  -4   47.95    3.52
   3   5   5    0.40    0.91
   3   5   5    0.38    0.94
   3   5   5    0.21    0.84
  -3  -5  -5    0.48    0.89
  -3  -5  -5   -0.45    1.07
  -3  -5  -5    0.05    1.09
  -3  -5  -5    1.23    1.29
   3   5   6  119.48    5.32
   3   5   6  111.73    5.12
   3   5   6  115.52    4.93
  -3  -5  -6  127.89    6.17
  -3  -5  -6  121.25    5.12
  -3  -5  -6  126.17    5.62
  -3  -5  -6  124.44    5.69
  -3  -5  -6  126.56    5.53
  -3  -5  -6  124.20    5.83
   3   5   7    0.36    0.80
   3   5   7    0.22    0.80
  -3  -5  -7   -0.12    0.94
  -3  -5  -7    1.11    1.17
  -3  -5  -7    0.58    1.18
  -3  -5  -7    0.07    1.14
  -3  -5  -7    2.78    2.35
  -3  -5  -7    1.17    1.40
  -3  -5  -8  163.99    6.38
  -3  -5  -8  150.01    5.56
  -3  -5  -8  158.89    6.74
  -3  -5  -8  162.45    6.40
  -3  -5  -8  161.79    6.50
  -3  -5  -8  157.31    6.77
  -3  -5  -9    0.35    0.72
  -3  -5  -9   -0.08    0.85
  -3  -5  -9   -0.94    1.50
  -3  -5  -9    0.31    1.20
  -3  -5  -9    0.13    0.85
  -3  -5  -9   -0.24    1.62
  -3  -5 -10  381.81   12.43
  -3  -5 -10  379.92    7.95
  -3  -5 -10  383.09    9.26
  -3  -5 -10  383.35    8.86
  -3  -5 -11    0.51    1.29
  -3  -5 -11    0.99    1.01
  -3  -5 -11   -0.21    1.30
  -3  -5 -11   -0.46    1.37
  -3  -5 -12  146.57   15.05
  -3  -5 -12  130.32    5.71
  -3  -5 -12  134.46    5.93
  -3  -5 -12  130.89    5.71
  -3  -5 -13   14.31    2.93
  -3  -5 -13   11.77    2.17
  -3  -5 -13   12.76    2.42
  -3  -5 -13   14.41    3.17
  -3  -5 -13   12.23    2.88
   3   5  14  255.76    7.30
  -3  -5 -14  256.72    7.77
  -3  -5 -14  252.99    7.25
  -3  -5 -14  256.74    7.95
  -3  -5 -14  260.68    8.46
   3   5  15    0.58    1.33
  -3  -5 -15    1.12    1.44
  -3  -5 -15   -0.23    1.66
  -3  -5 -15    0.40    1.75
   3   5  16   80.88    4.26
  -3  -5 -16   83.54    4.73
  -3  -5 -16   82.89    5.11
  -3  -5 -16   82.04    4.92
   3   5  17   -0.13    1.41
   3   5  17    0.27    1.03
   3   5  17    3.36    2.25
  -3  -5 -17    0.31    1.61
  -3  -5 -17    0.91    1.61
   3   5  18   12.99    2.50
   3   5  18   14.49    3.49
  -3  -5 -18   12.30    3.09
  -3  -5 -18   13.49    2.89
   3   5  19    2.50    2.05
   3   5  19    0.32    1.79
  -3  -5 -19    1.77    1.55
  -3  -5 -19    1.30    1.27
   3   5  20   -0.43    1.23
   3   5  20    1.02    1.64
  -3  -5 -20   -0.16    1.29
  -3  -5 -20    0.22    0.97
   3   5  21    0.31    1.08
   3   5  21    0.51    1.40
  -3  -5 -21    0.05    1.12
  -3  -5 -21   -0.42    0.74
   3   5  22   10.40    2.10
   3   5  22   10.84    2.32
  -3  -5 -22   12.32    2.18
  -3  -5 -22    9.05    1.16
  -3  -6  16    2.27    0.96
  -3  -6  16    2.22    1.56
   3   6 -15  105.57    6.43
  -3  -6  15   95.48    5.39
  -3  -6  15  100.92    6.44
   3   6 -14    9.92    1.75
  -3  -6  14    8.79    1.92
  -3  -6  14    8.14    3.24
  -3  -6  14    5.48    1.63
  -3  -6  13   24.33    2.63
  -3  -6  13   29.45    4.40
  -3  -6  13   25.47    3.56
  -3  -6  12    1.65    1.29
  -3  -6  12    1.99    2.07
  -3  -6  12    1.45    1.60
  -3  -6  11    1.12    1.29
  -3  -6  11    0.65    2.09
  -3  -6  11    1.23    1.67
  -3  -6  10    2.82    1.46
  -3  -6  10    2.56    1.42
  -3  -6  10    2.58    2.22
  -3  -6  10    3.77    1.79
  -3  -6  10    1.33    1.64
  -3  -6   9   68.63    3.88
  -3  -6   9   60.04    3.97
  -3  -6   9   65.97    3.86
  -3  -6   9   58.60    4.29
  -3  -6   8    3.95    1.69
  -3  -6   8    2.82    1.35
  -3  -6   8    1.94    1.23
  -3  -6   8    3.52    2.00
  -3  -6   7    8.94    2.01
  -3  -6   7    7.93    2.03
  -3  -6   7   11.59    2.38
  -3  -6   7    2.69    1.84
  -3  -6   6   45.33    3.57
  -3  -6   6   42.43    3.40
  -3  -6   6   47.77    3.60
   3   6  -5   20.42    3.67
  -3  -6   5   19.37    2.54
  -3  -6   5   20.64    2.75
  -3  -6   5   15.81    2.38
   3   6  -4    3.24    1.93
  -3  -6   4    2.22    1.31
  -3  -6   4    0.62    1.20
  -3  -6   4    1.85    1.30
  -3  -6   4    2.05    1.54
   3   6  -3  453.24   11.58
  -3  -6   3  445.44   10.68
  -3  -6   3  437.57   10.77
  -3  -6   3  437.45   10.51
  -3  -6   3  409.96   10.98
   3   6  -2   10.52    2.71
  -3  -6   2   11.18    2.46
  -3  -6   2   10.73    2.16
  -3  -6   2    8.80    2.09
   3   6  -1  809.09   13.26
  -3  -6   1  796.23   13.15
  -3  -6   1  794.85   14.36
  -3  -6   1  796.89   14.37
   3   6   0   -0.12    1.44
  -3  -6   0   -0.65    1.45
  -3  -6   0    0.42    1.19
  -3  -6   0   -1.02    1.18
   3   6   1  126.48    5.60
  -3  -6  -1  128.08    5.99
  -3  -6  -1  125.88    5.41
  -3  -6  -1  129.03    5.37
   3   6   2    0.28    0.35
   3   6   2    0.08    1.56
   3   6   2    1.49    1.37
  -3  -6  -2   -0.36    1.23
  -3  -6  -2    0.36    1.25
  -3  -6  -2    0.68    1.64
   3   6   3  473.70   10.22
   3   6   3  493.57   10.40
  -3  -6  -3  491.34   10.04
  -3  -6  -3  471.95   10.65
  -3  -6  -3  490.75   10.18
   3   6   4    0.38    0.96
   3   6   4    0.31    1.42
   3   6   4   -0.76    1.37
  -3  -6  -4   -0.19    1.28
  -3  -6  -4    0.00    1.35
  -3  -6  -4   -0.76    1.70
   3   6   5   83.28    4.55
   3   6   5   49.55    3.38
   3   6   5   76.94    4.41
  -3  -6  -5   84.74    4.66
  -3  -6  -5   85.07    4.81
  -3  -6  -5   79.08    4.86
   3   6   6    0.56    1.21
   3   6   6    0.06    1.22
  -3  -6  -6   -0.33    1.33
  -3  -6  -6   -0.18    1.30
  -3  -6  -6   -0.36    1.62
   3   6   7  402.28    8.83
   3   6   7  405.57   10.05
  -3  -6  -7  409.49    9.35
  -3  -6  -7  413.99   10.30
  -3  -6  -7  414.83    9.45
  -3  -6  -7  397.55    9.56
   3   6   8    1.06    1.14
   3   6   8    1.27    1.21
  -3  -6  -8    0.32    1.40
  -3  -6  -8    2.28    1.97
  -3  -6  -8    3.04    2.15
  -3  -6  -8    0.71    1.79
   3   6   9  181.06    6.39
   3   6   9  176.88    6.21
  -3  -6  -9  185.45    6.83
  -3  -6  -9  188.47    7.48
  -3  -6  -9  195.70    7.27
  -3  -6  -9  189.08    7.49
   3   6  10    5.04    1.62
  -3  -6 -10    5.31    2.63
  -3  -6 -10    6.30    2.77
  -3  -6 -10    6.61    2.16
   3   6  11  387.20    8.75
  -3  -6 -11  395.93   10.07
  -3  -6 -11  405.09   10.03
  -3  -6 -11  404.63    9.74
   3   6  12    7.64    1.94
  -3  -6 -12    7.44    2.26
  -3  -6 -12   10.27    2.99
  -3  -6 -12    8.36    2.05
  -3  -6 -12    7.34    2.62
   3   6  13    0.87    0.83
  -3  -6 -13    0.99    1.31
  -3  -6 -13    0.34    1.67
  -3  -6 -13    0.89    1.43
  -3  -6 -13    1.48    1.87
  -3  -6 -14    0.92    1.43
  -3  -6 -14    0.95    1.09
  -3  -6 -14    0.45    1.62
  -3  -6 -14    0.26    1.71
  -3  -6 -15   44.22    3.89
  -3  -6 -15   44.63    4.18
  -3  -6 -15   46.66    4.16
  -3  -6 -16    6.32    2.24
  -3  -6 -16    3.31    1.74
  -3  -6 -16    5.80    2.35
   3   6  17   85.76    4.60
   3   6  17   90.09    5.29
  -3  -6 -17   84.27    4.67
  -3  -6 -17   85.83    4.60
   3   6  18    0.67    1.35
   3   6  18    0.43    1.68
  -3  -6 -18   -0.28    1.44
  -3  -6 -18   -0.05    1.21
   3   6  19  147.19    5.11
   3   6  19  139.57    5.20
  -3  -6 -19  146.50    5.29
  -3  -6 -19  151.50    4.95
   3   6  20   -0.35    1.05
   3   6  20    1.41    1.57
  -3  -6 -20   -0.25    1.08
  -3  -6 -20   -0.04    0.78
   3   6  21   93.55    3.77
   3   6  21   88.55    3.88
  -3  -6 -21   90.00    3.81
   3   7 -13   15.83    1.75
   3   7 -13   14.63    2.37
   3   7 -12   78.71    3.51
   3   7 -12   83.94    4.55
   3   7 -11   17.02    2.50
   3   7 -11   20.79    3.55
   3   7 -10   20.61    3.30
   3   7 -10   23.18    3.12
  -3  -7  10   19.09    1.99
  -3  -7  10   19.91    2.12
   3   7  -9    2.83    1.72
   3   7  -9    3.27    2.03
  -3  -7   9    3.27    1.49
  -3  -7   9    3.35    2.06
  -3  -7   9    3.94    1.52
   3   7  -8    2.54    1.86
   3   7  -8    7.38    3.30
  -3  -7   8    5.69    2.12
  -3  -7   8    3.61    2.22
  -3  -7   8    6.29    2.13
   3   7  -7   33.43    3.70
   3   7  -7   31.49    3.91
  -3  -7   7   28.42    2.91
  -3  -7   7   29.95    4.14
  -3  -7   7   29.33    2.89
   3   7  -6  360.39   10.38
   3   7  -6  342.64    9.33
  -3  -7   6  332.09    8.33
  -3  -7   6  347.29   10.53
  -3  -7   6  325.82    8.09
   3   7  -5   41.11    4.12
   3   7  -5   36.30    4.07
  -3  -7   5   36.17    3.14
  -3  -7   5   38.40    5.32
  -3  -7   5   36.47    3.22
   3   7  -4  119.70    6.27
   3   7  -4  119.92    5.87
  -3  -7   4  121.74    5.47
  -3  -7   4  119.73    5.33
  -3  -7   4  113.27    5.18
   3   7  -3    0.13    1.93
  -3  -7   3   -0.42    1.30
  -3  -7   3    0.47    1.38
  -3  -7   3    0.62    1.45
   3   7  -2  108.82    5.97
  -3  -7   2  104.12    5.31
  -3  -7   2  101.55    5.10
  -3  -7   2  104.38    5.26
   3   7  -1   22.57    3.84
  -3  -7   1   20.24    3.40
  -3  -7   1   19.21    2.85
  -3  -7   1   20.10    2.91
   3   7   0  315.46   10.63
   3   7   0  307.55    9.07
  -3  -7   0  309.43    8.79
  -3  -7   0  306.33    9.25
  -3  -7   0  314.81    8.89
   3   7   1    2.74    2.07
   3   7   1   16.03    3.30
  -3  -7  -1   14.36    2.75
  -3  -7  -1   13.31    3.09
  -3  -7  -1   15.21    3.20
   3   7   2   67.24    4.60
   3   7   2   75.70    5.27
  -3  -7  -2   76.98    4.79
  -3  -7  -2   68.35    4.89
  -3  -7  -2   75.12    4.56
   3   7   3    5.15    2.17
  -3  -7  -3    8.31    2.50
  -3  -7  -3    6.64    3.10
  -3  -7  -3    7.00    2.43
   3   7   4    6.61    2.76
   3   7   4    5.25    2.61
  -3  -7  -4    5.60    2.40
  -3  -7  -4    7.68    3.74
  -3  -7  -4    8.36    3.08
   3   7   5    0.27    1.54
   3   7   5    0.04    1.63
  -3  -7  -5    0.72    1.68
  -3  -7  -5    1.18    1.64
  -3  -7  -5   -0.41    1.82
   3   7   6  194.47    7.24
   3   7   6  194.12    7.08
  -3  -7  -6  203.32    7.49
  -3  -7  -6  202.72    7.40
  -3  -7  -6  186.82    7.59
   3   7   7    6.17    1.88
   3   7   7    5.97    2.26
  -3  -7  -7    5.25    2.49
  -3  -7  -7    3.34    2.19
  -3  -7  -7    5.38    2.50
  -3  -7  -7    4.15    2.20
   3   7   8  198.00    6.84
   3   7   8  197.75    6.95
  -3  -7  -8  201.38    7.39
  -3  -7  -8  195.88    7.76
  -3  -7  -8  194.79    7.13
  -3  -7  -8  194.10    7.50
   3   7   9   10.97    2.25
   3   7   9   12.89    2.80
  -3  -7  -9   14.75    3.26
  -3  -7  -9   16.72    3.84
  -3  -7  -9   14.46    3.38
  -3  -7  -9   14.02    3.27
   3   7  10  199.58    6.35
   3   7  10  199.32    6.41
  -3  -7 -10  205.60   11.81
  -3  -7 -10  203.73    7.66
  -3  -7 -10  196.68    6.91
   3   7  11    1.52    1.19
  -3  -7 -11    2.57    1.77
  -3  -7 -11    0.75    1.64
  -3  -7 -11    1.29    0.59
   3   7  12   94.66    4.65
  -3  -7 -12   97.24    5.29
  -3  -7 -12  100.20    5.32
  -3  -7 -12   99.78    7.19
  -3  -7 -12   89.98    5.18
   3   7  13    0.44    0.94
  -3  -7 -13    0.03    1.17
  -3  -7 -13   -0.09    1.48
  -3  -7 -13   -0.13    0.55
  -3  -7 -13    0.92    1.74
   3   7  14  241.87    6.16
  -3  -7 -14  244.76    6.77
  -3  -7 -14  255.13    7.49
  -3  -7 -14  253.99    7.35
  -3  -7 -14  260.02    8.04
  -3  -7 -15    1.56    1.38
  -3  -7 -15    0.82    0.87
  -3  -7 -15    2.59    2.29
  -3  -7 -15    2.26    1.70
  -3  -7 -16  431.74    8.75
  -3  -7 -16  442.55    9.19
  -3  -7 -16  443.68    8.81
   3   7  17   -0.33    1.33
  -3  -7 -17    0.85    1.39
  -3  -7 -17   -0.77    1.19
   3   7  18   66.81    3.58
   3   7  18   67.90    3.99
  -3  -7 -18   69.30    4.06
  -3  -7 -18   67.02    3.48
   3   7  19    1.85    1.05
   3   7  19    1.67    0.97
  -3  -7 -19    1.26    1.15
  -3  -7 -19    1.66    1.14
  -3  -7 -20   63.62    3.34
   3   8 -11    7.63    1.26
   3   8 -10    5.01    1.38
   3   8 -10    5.10    1.96
   3   8  -9  155.66    5.54
   3   8  -9  156.90    5.15
  -3  -8   9  148.21    4.33
  -3  -8   9  150.57    4.32
   3   8  -8    1.80    1.73
   3   8  -8    0.65    1.27
  -3  -8   8   -0.08    0.83
  -3  -8   8    0.26    0.92
   3   8  -7   12.74    2.84
   3   8  -7   14.30    2.53
  -3  -8   7   12.94    2.17
  -3  -8   7   13.01    2.20
   3   8  -6    0.00    1.84
   3   8  -6    1.70    1.62
  -3  -8   6    1.17    1.12
  -3  -8   6    0.62    1.19
   3   8  -5   38.78    3.85
   3   8  -5   38.26    3.55
  -3  -8   5   36.27    3.00
  -3  -8   5   36.51    3.19
   3   8  -4   -0.17    1.74
   3   8  -4    0.58    1.99
  -3  -8   4    1.42    1.53
  -3  -8   4    0.41    0.93
  -3  -8   4    0.43    1.29
   3   8  -3   18.49    3.27
   3   8  -3   21.75    3.36
  -3  -8   3   15.62    2.67
  -3  -8   3   18.00    2.86
  -3  -8   3   16.84    2.86
   3   8  -2    1.06    2.00
  -3  -8   2    0.86    1.51
  -3  -8   2    0.52    1.55
  -3  -8   2    0.33    1.43
   3   8  -1   10.43    3.03
  -3  -8   1    6.36    2.34
  -3  -8   1    9.17    2.75
  -3  -8   1    9.41    2.72
   3   8   0    0.14    1.86
  -3  -8   0    0.17    1.77
  -3  -8   0   -0.87    1.43
  -3  -8   0   -0.16    1.44
   3   8   1   19.80    3.93
   3   8   1   18.92    3.44
  -3  -8  -1   18.36    3.23
  -3  -8  -1   20.18    3.71
  -3  -8  -1   19.59    3.42
   3   8   2   -0.17    1.89
   3   8   2    0.92    1.81
  -3  -8  -2    0.47    1.52
  -3  -8  -2    0.85    1.88
  -3  -8  -2    0.02    1.59
   3   8   3   93.48    5.44
   3   8   3  100.13    5.80
  -3  -8  -3  104.40    5.55
  -3  -8  -3   94.31    5.82
  -3  -8  -3   98.42    5.53
   3   8   4    7.35    2.91
   3   8   4    5.36    2.60
  -3  -8  -4    7.30    3.08
  -3  -8  -4    7.78    3.19
  -3  -8  -4    8.37    3.21
  -3  -8  -4    8.63    2.76
   3   8   5    9.55    3.09
   3   8   5    9.01    2.79
  -3  -8  -5    8.22    2.69
  -3  -8  -5    9.58    3.66
  -3  -8  -5   10.29    2.79
  -3  -8  -5    9.32    2.92
   3   8   6    0.54    1.65
   3   8   6    2.31    1.92
  -3  -8  -6    0.48    1.66
  -3  -8  -6   -0.75    1.62
  -3  -8  -6    0.56    1.86
   3   8   7  123.63    5.89
   3   8   7  123.49    5.86
  -3  -8  -7  123.68    5.82
  -3  -8  -7  122.14    6.42
  -3  -8  -7  120.27    5.84
  -3  -8  -7  113.06    5.91
   3   8   8   13.11    2.58
   3   8   8    8.23    2.44
  -3  -8  -8   10.65    2.70
  -3  -8  -8   10.77    3.10
  -3  -8  -8   12.83    2.80
  -3  -8  -8   10.47    2.98
   3   8   9   20.06    2.91
   3   8   9   23.73    3.19
  -3  -8  -9   20.70    3.38
  -3  -8  -9   19.46    3.72
  -3  -8  -9   20.99    3.52
  -3  -8  -9   23.73    3.79
   3   8  10    0.13    1.23
   3   8  10   -0.03    1.24
  -3  -8 -10    0.24    1.60
  -3  -8 -10   -0.12    1.67
  -3  -8 -10    0.47    1.66
   3   8  11  278.27    7.12
   3   8  11  325.89    7.84
  -3  -8 -11  348.40   22.99
  -3  -8 -11  322.08    8.71
  -3  -8 -11  318.42    8.50
   3   8  12    7.54    1.81
  -3  -8 -12   10.90    2.75
  -3  -8 -12    9.23    2.78
  -3  -8 -12    7.77    1.79
  -3  -8 -12    5.39    2.50
   3   8  13   44.69    2.82
  -3  -8 -13   48.89    3.84
  -3  -8 -13   48.72    3.81
  -3  -8 -13   44.99    3.76
  -3  -8 -13   48.44    3.98
   3   8  14    0.23    0.72
  -3  -8 -14    0.01    0.84
  -3  -8 -14    0.22    1.36
  -3  -8 -14    0.21    1.20
  -3  -8 -14    3.07    2.11
   3   8  15    7.75    1.46
  -3  -8 -15    8.60    2.44
  -3  -8 -15    8.06    2.16
  -3  -8 -15   10.98    2.61
   3   8  16    5.64    1.70
  -3  -8 -16    5.78    2.06
  -3  -8 -16    6.43    2.28
  -3  -8 -16    7.42    1.89
   3   8  17  286.83    7.47
   3   8  17  283.99    7.32
  -3  -8 -17  288.70    7.78
  -3  -8 -17  286.14    7.57
   3   8  18    0.81    0.84
  -3  -8 -18    1.62    1.36
  -3  -8 -18    2.11    0.97
   3   9  -7   35.25    3.04
   3   9  -7   32.60    2.37
  -3  -9   7   34.36    2.23
  -3  -9   7   31.51    2.15
   3   9  -6   31.22    3.15
   3   9  -6   30.08    2.61
  -3  -9   6   27.90    2.21
  -3  -9   6   28.47    2.25
   3   9  -5   11.24    2.46
   3   9  -5   16.61    2.44
  -3  -9   5   14.67    2.04
  -3  -9   5   14.16    2.07
   3   9  -4   22.49    3.04
   3   9  -4   23.07    2.70
  -3  -9   4   21.57    2.26
  -3  -9   4   22.44    2.27
   3   9  -3    0.99    1.48
   3   9  -3    0.80    1.60
  -3  -9   3    2.06    1.67
  -3  -9   3   -0.12    0.72
  -3  -9   3    0.04    1.14
  -3  -9   3   -0.16    0.64
   3   9  -2    4.80    2.56
   3   9  -2    2.92    1.65
  -3  -9   2    3.68    1.89
  -3  -9   2    3.44    1.87
  -3  -9   2    2.88    1.75
  -3  -9   2    2.27    1.01
   3   9  -1    0.88    1.61
  -3  -9   1    0.32    1.16
  -3  -9   1    0.39    1.30
  -3  -9   1    0.05    1.29
  -3  -9   1   -0.57    1.02
   3   9   0   13.82    2.84
  -3  -9   0   12.98    2.74
  -3  -9   0   15.35    2.72
  -3  -9   0   16.66    2.77
  -3  -9   0   13.33    2.38
   3   9   1   -0.90    1.59
  -3  -9  -1    2.56    2.14
  -3  -9  -1    1.26    1.40
  -3  -9  -1   -0.61    1.48
  -3  -9  -1    2.48    1.80
   3   9   2   -0.65    1.83
   3   9   2   -0.66    1.64
  -3  -9  -2    0.09    1.56
  -3  -9  -2    1.34    1.69
  -3  -9  -2   -0.25    1.39
  -3  -9  -2    1.51    2.05
   3   9   3    2.35    1.99
   3   9   3    3.53    1.77
  -3  -9  -3    4.89    2.40
  -3  -9  -3    7.54    3.17
  -3  -9  -3    1.83    1.59
  -3  -9  -3    4.01    2.31
   3   9   4    0.29    1.77
   3   9   4    2.78    1.76
  -3  -9  -4    1.79    1.61
  -3  -9  -4    2.47    2.69
  -3  -9  -4    1.50    1.49
  -3  -9  -4   -0.27    1.60
   3   9   5   16.86    3.06
   3   9   5   20.73    3.33
  -3  -9  -5   19.73    3.18
  -3  -9  -5   21.55    3.74
  -3  -9  -5   22.00    3.35
  -3  -9  -5   18.06    3.43
   3   9   6   44.98    3.98
   3   9   6   38.04    3.56
  -3  -9  -6   41.37    3.89
  -3  -9  -6   42.35    3.78
  -3  -9  -6   40.46    4.07
   3   9   7   19.92    3.03
   3   9   7   16.74    2.90
  -3  -9  -7   19.58    2.96
  -3  -9  -7   17.41    3.13
  -3  -9  -7   21.34    3.51
   3   9   8   36.15    3.14
   3   9   8   37.22    3.44
  -3  -9  -8   33.85    3.85
  -3  -9  -8   39.57    4.02
  -3  -9  -8   34.98    3.30
  -3  -9  -8   37.96    3.90
   3   9   9    9.60    2.30
   3   9   9    8.74    2.42
  -3  -9  -9    9.43    2.31
  -3  -9  -9    8.84    3.05
  -3  -9  -9   10.30    2.72
   3   9  10    8.14    2.17
   3   9  10    8.36    1.91
  -3  -9 -10    9.10    2.00
  -3  -9 -10    9.74    2.41
  -3  -9 -10   10.83    2.79
   3   9  11    8.50    1.55
   3   9  11   11.01    2.10
  -3  -9 -11   11.11    3.15
  -3  -9 -11   12.58    2.57
  -3  -9 -11   13.24    2.67
   3   9  12   97.43    5.41
  -3  -9 -12  103.37    6.01
  -3  -9 -12   97.78    5.90
  -3  -9 -12  101.71    5.96
  -3  -9 -12   98.21    5.95
   3   9  13   16.23    1.91
  -3  -9 -13   14.95    1.89
  -3  -9 -13   17.88    2.47
  -3  -9 -13   18.22    2.25
  -3  -9 -13   18.04    2.53
  -3  -9 -15    1.74    0.77
  -3  -9 -15    2.80    1.39
  -3  -9 -15    4.73    1.86
   3  10  -1   14.10    2.00
   3  10  -1   15.63    2.10
  -3 -10   1   14.56    1.77
  -3 -10   1   13.60    1.53
  -3 -10   1   14.67    1.78
  -3 -10   1   14.23    1.52
   3  10   0   -0.51    0.98
   3  10   0    0.22    1.05
  -3 -10   0   -0.35    0.82
  -3 -10   0   -0.06    0.71
  -3 -10   0   -0.11    0.79
  -3 -10   0    0.09    0.60
   3  10   1   64.44    3.67
  -3 -10  -1   62.14    3.33
  -3 -10  -1   60.95    3.21
  -3 -10  -1   59.89    3.14
  -3 -10  -1   57.32    3.06
   3  10   2    9.48    2.22
  -3 -10  -2    9.85    2.03
  -3 -10  -2   11.33    2.03
  -3 -10  -2   10.36    2.03
  -3 -10  -2    9.92    1.82
   3  10   3   42.21    3.10
   3  10   3   43.79    3.18
  -3 -10  -3   43.25    3.09
  -3 -10  -3   39.73    2.94
  -3 -10  -3   39.88    2.87
  -3 -10  -3   38.87    2.83
   3  10   4    0.83    1.16
   3  10   4   -0.23    1.02
  -3 -10  -4    1.21    1.10
  -3 -10  -4    0.72    1.09
  -3 -10  -4    0.32    1.02
  -3 -10  -4    0.53    1.06
   3  10   5    1.83    1.61
   3  10   5    0.03    1.04
  -3 -10  -5    1.51    1.51
  -3 -10  -5    0.70    1.13
  -3 -10  -5    1.18    1.13
  -3 -10  -5    0.21    1.11
   3  10   6    1.19    1.03
   3  10   6    1.09    1.54
  -3 -10  -6    0.52    1.02
  -3 -10  -6    0.68    0.47
  -3 -10  -6    1.58    1.60
   3  10   7   29.16    2.55
   3  10   7   30.99    2.85
  -3 -10  -7   27.60    2.57
  -3 -10  -7   18.97    6.30
  -3 -10  -7   30.74    2.78
   3  10   8   26.77    2.41
  -3 -10  -8   16.51    5.50
  -3 -10  -8   28.95    3.03
  -3 -10  -8   26.08    2.58
  -3 -10  -8   28.72    2.83
  -3 -10  -9  205.18    5.91
  -3 -10  -9  221.39    6.33
  -4   8   8    0.51    0.62
  -4   8   7   -0.02    0.80
  -4   8   6   19.69    2.09
   4  -8  -5   65.52    3.00
  -4   8   5   65.04    3.29
   4  -8  -4    1.02    0.74
  -4   8   4    1.31    1.29
  -4   8   3   65.66    3.42
  -4   8   2   14.37    1.85
  -4   8   1   17.11    2.01
  -4   8   0    1.40    1.12
  -4   8  -1    5.05    1.30
  -4   7  13    4.30    1.41
  -4   7  13    4.49    1.23
  -4   7  12    1.69    0.83
  -4   7  12    2.39    1.12
  -4   7  11    0.34    0.97
  -4   7  11   -0.07    0.70
  -4   7  10    1.12    1.13
  -4   7  10    2.93    1.11
  -4   7   9    0.88    1.24
  -4   7   9    1.34    0.93
  -4   7   8    1.17    1.28
  -4   7   7   20.79    2.97
  -4   7   6   -0.49    1.34
  -4   7   5    0.69    1.45
  -4   7   4   13.03    2.99
  -4   7   3    0.18    1.41
  -4   7   2    2.50    1.56
  -4   7   1    0.07    1.36
  -4   7   0   -0.36    1.30
  -4   7  -1   -0.20    1.37
  -4   7  -2   69.22    3.95
  -4   7  -3   21.75    3.01
  -4   7  -4  129.95    7.22
  -4   7  -5    0.88    1.18
  -4   7  -6    1.05    1.10
  -4   7  -7    4.61    1.75
  -4   6  16    8.32    1.64
  -4   6  16    9.84    1.84
  -4   6  15   56.64    3.95
  -4   6  14   20.05    2.77
  -4   6  13    0.82    1.23
  -4   6  12    4.77    1.76
  -4   6  11  101.25    4.40
  -4   6  10  130.48    4.78
  -4   6   9  170.68    5.50
  -4   6   8    0.00    0.87
  -4   6   7    0.59    0.81
  -4   6  -2    1.12    1.83
  -4   6  -3   -0.40    1.75
  -4   6  -4    0.68    1.70
  -4   6  -4    0.27    0.68
  -4   6  -5    3.19    1.83
  -4   6  -5    7.31    1.70
  -4   6  -6   -1.85    1.55
  -4   6  -6   -0.03    0.76
  -4   6  -7    2.76    1.53
  -4   6  -7    1.34    0.95
  -4   6  -8    1.66    1.46
  -4   6  -8    4.15    1.33
  -4   6  -9   35.88    3.37
  -4   6  -9   37.14    2.94
  -4   6 -10   10.30    2.30
  -4   6 -10    9.44    1.66
  -4   6 -11   38.68    3.07
  -4   6 -11   37.23    2.46
  -4   5  18   63.77    3.04
  -4   5  17    3.99    1.53
  -4   5  17    5.87    1.75
  -4   5  16    2.29    1.10
  -4   5  16    3.88    1.91
  -4   5  15    6.21    1.73
  -4   5  15    6.75    2.09
  -4   5  14   43.42    9.19
  -4   5  14   40.77    3.60
  -4   5  13   75.65    4.07
  -4   5  13   77.11    4.47
  -4   5  12   21.41    2.97
  -4   5  12   22.36    3.13
  -4   5  11    0.70    1.62
  -4   5  11    0.08    1.40
  -4   5  10   48.09    3.74
  -4   5  10   45.77    3.62
  -4   5   9   86.07    4.95
  -4   5   9   77.06    4.31
  -4   5   8  112.93    5.65
  -4   5   8  109.99    4.79
  -4   5   7   76.95    4.78
  -4   5   7   71.99    3.88
  -4   5   6   -1.25    1.80
  -4   5   6    0.43    0.87
  -4   5   5   56.32    4.74
  -4   5   4   44.18    4.38
  -4   5   4   42.81    4.39
  -4   5   3    1.08    1.87
  -4   5   3    2.85    1.93
  -4   5   2   22.33    3.55
  -4   5   2   24.00    4.37
  -4   5   1   39.40    4.40
  -4   5   1   39.28    4.89
  -4   5   0    3.70    2.16
  -4   5   0    4.61    3.28
  -4   5  -1   69.98    5.34
  -4   5  -1   67.69    5.57
  -4   5  -2  549.87   11.59
  -4   5  -2  582.82   13.32
  -4   5  -3   63.15    4.65
  -4   5  -3   61.11    9.60
  -4   5  -4    1.44    1.02
  -4   5  -4    3.54    1.14
  -4   5  -5   21.57    4.45
  -4   5  -5   19.53    2.36
  -4   5  -5   20.29    4.78
  -4   5  -6   11.81    4.16
  -4   5  -6   11.79    2.28
  -4   5  -6   13.06    2.21
  -4   5  -7    5.88    3.17
  -4   5  -7    2.30    1.12
  -4   5  -7    5.25    2.18
  -4   5  -8    0.84    1.91
  -4   5  -8    0.24    0.91
  -4   5  -8    0.80    1.00
  -4   5  -9    2.28    1.31
  -4   5  -9    1.15    1.14
  -4   5 -10    0.42    0.83
  -4   5 -10    0.31    1.01
  -4   5 -11   11.37    1.88
  -4   5 -11   11.46    2.51
  -4   5 -12    0.23    0.56
  -4   5 -12   -0.31    0.88
  -4   5 -13    1.33    0.58
  -4   5 -13    1.10    0.71
  -4   4  19    1.34    0.75
  -4   4  19    1.88    1.45
  -4   4  18    0.29    0.87
  -4   4  17    2.20    1.57
  -4   4  16    5.27    1.59
  -4   4  16    5.06    1.66
  -4   4  15    7.54    2.16
  -4   4  15    9.49    2.92
  -4   4  14   98.97   10.78
  -4   4  14   98.70    5.07
  -4   4  13    0.80    1.47
  -4   4  13    3.00    1.77
  -4   4  12  437.23    9.42
  -4   4  12  421.91    9.44
  -4   4  11  837.14   12.82
  -4   4  11  827.44   13.35
  -4   4  10  200.73    6.84
  -4   4  10  195.20    6.82
  -4   4   9    6.08    2.55
  -4   4   9    2.29    1.45
  -4   4   8   12.75    2.84
  -4   4   8    9.29    2.28
  -4   4   7  338.64    9.10
  -4   4   7  316.60    8.20
  -4   4   6  315.90    8.88
  -4   4   6  302.60    7.63
  -4   4   6  308.81    7.97
  -4   4   5  204.63    7.19
  -4   4   5  193.72    5.99
  -4   4   5  201.09    6.60
  -4   4   4    4.94    2.61
  -4   4   4    3.80    1.59
  -4   4   3    8.32    2.70
  -4   4   3    6.23    2.36
  -4   4   2    7.59    2.72
  -4   4   2    8.45    2.77
  -4   4   1   12.87    3.04
  -4   4   1   14.85    3.91
  -4   4   0    1.80    1.87
  -4   4   0   -0.21    0.70
  -4   4  -1   44.10    4.17
  -4   4  -1   43.65   11.86
  -4   4  -2   30.27    3.93
  -4   4  -2   26.50   10.37
  -4   4  -3   -0.37    1.95
  -4   4  -3    0.35    0.69
  -4   4  -4   15.31    3.40
  -4   4  -4   13.23    2.10
  -4   4  -5   20.19    3.63
  -4   4  -5   21.98    5.89
  -4   4  -5   19.34    2.39
  -4   4  -6    0.08    1.92
  -4   4  -6   -0.55    2.06
  -4   4  -6    1.10    1.13
  -4   4  -7   14.12    3.79
  -4   4  -7   11.16    3.47
  -4   4  -7    1.24    1.03
  -4   4  -7   12.37    2.48
  -4   4  -8   17.17    3.38
  -4   4  -8   18.58    3.97
  -4   4  -8   19.12    2.84
  -4   4  -8   19.84    2.73
  -4   4  -9  135.26    6.15
  -4   4  -9  137.29    6.15
  -4   4  -9  123.10   11.15
  -4   4  -9  138.31    5.58
  -4   4 -10    9.74    3.03
  -4   4 -10    9.67    3.12
  -4   4 -10    7.14    2.30
  -4   4 -10   10.09    2.31
  -4   4 -11   77.64    4.88
  -4   4 -11   80.30    4.84
  -4   4 -11   69.74    8.32
  -4   4 -11   81.29    4.39
  -4   4 -12   44.53    4.27
  -4   4 -12   43.13    3.65
  -4   4 -12   27.41   10.29
  -4   4 -12   45.16    3.48
  -4   4 -13  126.65    5.32
  -4   4 -13  115.10    4.25
  -4   4 -13  129.75    4.71
  -4   4 -14    0.38    1.34
  -4   4 -14    0.28    0.57
  -4   4 -14    0.24    0.96
  -4   4 -15    5.29    1.85
  -4   4 -15    5.61    1.57
   4  -3 -20    5.54    1.42
  -4   3  20    4.47    1.69
   4  -3 -19   15.68    2.04
  -4   3  19   12.80    4.21
  -4   3  18    1.01    1.24
  -4   3  18    0.90    1.41
  -4   3  17   32.04    2.80
  -4   3  16   11.00    2.27
  -4   3  15    0.55    0.38
  -4   3  15    0.22    1.67
  -4   3  14    0.79    0.72
  -4   3  14    1.55    1.75
  -4   3  13   25.67    8.03
  -4   3  13   25.46    3.67
  -4   3  12    1.42    1.44
  -4   3  12    0.98    1.77
  -4   3  11   42.04    3.46
  -4   3  11   42.29    3.70
  -4   3  10  414.01   10.29
  -4   3  10  416.14   10.04
  -4   3   9 1226.02   17.45
  -4   3   9 1237.91   17.85
  -4   3   8  454.76   11.25
  -4   3   8  448.34   10.79
  -4   3   7   34.16    3.36
  -4   3   7   33.06    3.15
  -4   3   6  274.97    7.69
  -4   3   6  269.44    7.05
  -4   3   5   71.10    4.23
  -4   3   5   71.31    3.86
  -4   3   5   70.61    6.07
   4  -3  -4    1.24    1.07
  -4   3   4    8.37    2.46
  -4   3   4    9.43    2.59
   4  -3  -3    0.61    1.11
  -4   3   3    2.58    1.54
  -4   3   3    2.08    1.46
   4  -3  -2    0.68    1.24
  -4   3   2   26.94    3.26
  -4   3   2   24.96    3.40
  -4   3   1    0.67    1.56
  -4   3   1    0.12    1.57
  -4   3   0   82.59    4.72
  -4   3   0   78.64    5.10
  -4   3  -1   21.10    3.73
  -4   3  -1   16.65    3.26
  -4   3  -2    9.25    2.83
  -4   3  -2    6.98    3.46
  -4   3  -3    2.75    2.55
  -4   3  -3    3.15    2.00
  -4   3  -4   14.58    3.14
  -4   3  -4   13.21    1.94
  -4   3  -5    1.25    1.65
  -4   3  -5    2.87    2.71
  -4   3  -5    2.26    1.41
  -4   3  -6   18.56    3.21
  -4   3  -6   21.09    4.13
  -4   3  -6   14.99    2.34
  -4   3  -7   -0.24    1.68
  -4   3  -7    1.40    2.06
  -4   3  -7   -1.18    1.12
  -4   3  -8    9.24    2.80
  -4   3  -8    6.34    3.08
  -4   3  -8    9.22    2.48
  -4   3  -9   70.41    4.73
  -4   3  -9   75.82    5.23
  -4   3  -9   69.08    4.14
  -4   3 -10  450.52   10.27
  -4   3 -10  448.89   10.07
  -4   3 -10  428.35    9.21
  -4   3 -11  201.73    7.18
  -4   3 -11  193.03    6.68
  -4   3 -11  182.38    6.17
  -4   3 -12    3.98    1.94
  -4   3 -12    1.65    1.69
  -4   3 -12    0.74    0.77
  -4   3 -12    3.20    2.13
  -4   3 -13   36.79    4.12
  -4   3 -13   30.32    2.84
  -4   3 -13   20.57    6.54
  -4   3 -13   29.35    3.17
  -4   3 -14   52.40    4.22
  -4   3 -14   10.41    5.76
  -4   3 -14   49.41    3.51
  -4   3 -15    2.25    1.46
  -4   3 -15    0.71    0.60
  -4   3 -15    3.12    1.56
  -4   3 -16   33.17    3.00
  -4   3 -17   27.39    2.60
   4  -2 -20    5.31    1.28
  -4   2  20    3.70    1.98
   4  -2 -19    1.76    0.91
  -4   2  19    1.87    1.31
  -4   2  18    5.68    1.70
  -4   2  17   39.91    2.82
  -4   2  17   45.47    3.90
  -4   2  16    4.70    1.83
  -4   2  15    6.02    2.22
  -4   2  14   18.47    5.54
  -4   2  14   20.25    3.52
  -4   2  13    7.71    1.95
  -4   2  13    7.19    2.75
  -4   2  12   71.87    8.81
  -4   2  12   67.86    4.83
  -4   2  11   34.93    2.97
  -4   2  11   38.07    4.00
  -4   2  10  141.05    5.53
  -4   2  10  142.12    6.27
  -4   2   9  567.55   12.16
  -4   2   9  562.65   12.63
  -4   2   8  827.05   12.02
  -4   2   8  832.57   12.49
   4  -2  -7  201.76    6.86
  -4   2   7  189.17    6.05
  -4   2   7  192.50    6.17
   4  -2  -6    0.46    0.89
  -4   2   6   -0.04    1.12
  -4   2   6    0.66    1.06
   4  -2  -5   34.26    3.24
  -4   2   5   32.23    2.88
  -4   2   5   32.82    2.75
  -4   2   5   34.35    2.98
   4  -2  -4   27.47    2.82
  -4   2   4   27.99    2.91
  -4   2   4   26.38    2.47
  -4   2   4   29.10    2.87
   4  -2  -3    7.84    1.87
   4  -2  -3    0.82    1.73
  -4   2   3    9.08    2.22
  -4   2   3    7.60    1.91
   4  -2  -2    3.49    1.49
   4  -2  -2    2.31    2.73
  -4   2   2    5.26    1.82
  -4   2   2    4.15    1.77
   4  -2  -1   -0.06    1.37
  -4   2   1    4.74    1.79
  -4   2   1    8.98    2.74
   4  -2   0   85.05    5.58
  -4   2   0   87.43    4.69
  -4   2   0   90.88    5.51
  -4   2   0   94.55    4.70
   4  -2   1    1.40    1.83
  -4   2  -1    5.65    1.96
  -4   2  -1    1.78    1.52
  -4   2  -1    4.03    1.22
   4  -2   2   -0.64    1.76
  -4   2  -2   11.91    2.31
  -4   2  -2   13.32    3.48
  -4   2  -2   10.99    1.69
   4  -2   3   -0.52    1.66
  -4   2  -3    1.18    1.39
  -4   2  -3    2.21    1.75
  -4   2  -3    0.51    0.82
  -4   2  -4   48.73    6.07
  -4   2  -4   54.49    3.83
  -4   2  -4   55.37    3.41
  -4   2  -5    0.11    0.51
  -4   2  -5    0.81    0.48
  -4   2  -5   -0.31    1.29
  -4   2  -5    0.62    1.78
  -4   2  -5    0.30    1.02
  -4   2  -6  331.42    7.75
  -4   2  -6  329.85    8.30
  -4   2  -6  341.65    9.40
  -4   2  -6  350.72    8.07
  -4   2  -7  595.04   13.95
  -4   2  -7  613.33   13.41
  -4   2  -7  622.16   15.30
  -4   2  -7  603.13   12.67
  -4   2  -8   63.26    3.90
  -4   2  -8   62.55    4.32
  -4   2  -8   68.53    5.15
  -4   2  -8   71.04    4.39
   4  -2   9    5.07    5.09
  -4   2  -9   10.27    3.14
  -4   2  -9   12.73    3.57
  -4   2  -9   11.16    2.59
   4  -2  10   45.64    4.01
  -4   2 -10   47.38    4.52
  -4   2 -10   44.14    4.33
  -4   2 -10   46.72    4.30
   4  -2  11  324.28    8.40
  -4   2 -11  331.27    9.03
  -4   2 -11  339.68    8.92
  -4   2 -11  352.07    9.19
   4  -2  12  116.18    5.44
  -4   2 -12  125.98    5.91
  -4   2 -12  122.49    5.41
  -4   2 -12  129.81    5.91
   4  -2  13  106.20    5.16
  -4   2 -13  111.26    5.63
  -4   2 -13  100.03    5.93
  -4   2 -13  120.62    5.60
   4  -2  14   20.49    3.24
  -4   2 -14   21.73    3.13
  -4   2 -14   22.14    2.54
  -4   2 -14   26.32    3.67
   4  -2  15   37.89    3.39
  -4   2 -15   42.97    4.06
  -4   2 -15   41.63    3.80
   4  -2  16    0.14    1.18
  -4   2 -16    0.12    1.32
   4  -2  17   58.14    3.34
  -4   2 -17   63.13    3.67
   4  -2  18    0.37    0.90
  -4   2 -18   -0.52    1.05
  -4   2 -18    0.59    0.79
  -4   1  21    2.94    1.12
  -4   1  20    5.73    1.83
  -4   1  19    1.24    1.06
  -4   1  19    0.84    0.57
   4  -1 -18    2.90    1.23
  -4   1  18    1.11    1.20
  -4   1  18    0.43    0.67
   4  -1 -17  114.88    4.15
  -4   1  17  113.53    4.42
  -4   1  17  116.19    6.42
  -4   1  16    0.73    1.10
  -4   1  16    0.66    0.85
  -4   1  16    0.96    1.78
  -4   1  15   49.91    3.58
  -4   1  15   50.24    3.11
  -4   1  14  125.39    5.40
  -4   1  14  124.08    4.70
  -4   1  13  379.50    8.87
  -4   1  13  369.10    7.62
  -4   1  13  373.70    9.17
  -4   1  12  136.44    5.67
  -4   1  12  129.66    6.09
  -4   1  12  126.16    5.93
  -4   1  11  401.86   10.23
  -4   1  11  386.54   12.32
  -4   1  11  391.25   10.25
  -4   1  10  133.68    5.65
  -4   1  10  128.56    4.88
  -4   1  10  130.86    5.84
  -4   1   9   16.98    2.38
  -4   1   9   15.41    2.12
  -4   1   9   14.95    2.56
  -4   1   8    0.90    1.13
  -4   1   8    0.76    0.87
  -4   1   8   -0.13    1.31
  -4   1   7   55.72    3.70
  -4   1   7   52.07    3.02
  -4   1   7   53.95    3.55
   4  -1  -6  132.97    5.79
  -4   1   6  128.09    5.45
  -4   1   6  127.61    5.04
  -4   1   6  122.24    5.29
   4  -1  -5  283.77    9.07
  -4   1   5  290.61    8.98
  -4   1   5  282.08    8.37
  -4   1   5  260.04    8.04
   4  -1  -4    5.98    1.62
   4  -1  -4   -0.33    0.91
  -4   1   4    6.27    1.73
  -4   1   4    4.36    1.28
  -4   1   4    7.46    1.87
  -4   1   4    6.33    1.47
   4  -1  -3   69.42    3.76
   4  -1  -3   43.72    3.49
  -4   1   3   67.62    3.41
  -4   1   3   71.48    3.87
  -4   1   3   72.16    3.83
   4  -1  -2    3.32    1.36
   4  -1  -2    0.44    1.21
  -4   1   2    3.34    1.30
  -4   1   2    1.44    1.25
  -4   1   2    1.84    1.11
   4  -1  -1    0.00    0.87
   4  -1  -1    1.64    3.68
  -4   1   1    0.55    0.85
  -4   1   1   -0.08    1.18
  -4   1   1    0.10    0.93
   4  -1   0    6.19    4.37
  -4   1   0    2.97    1.40
  -4   1   0    2.78    1.29
  -4   1   0    0.53    0.95
   4  -1   1   12.33    6.18
  -4   1  -1   14.10    2.05
  -4   1  -1   14.65    2.24
  -4   1  -1   16.50    2.97
  -4   1  -1   12.93    2.22
   4  -1   2    1.56    4.74
  -4   1  -2   -0.39    0.91
  -4   1  -2    0.37    0.93
  -4   1  -2   -0.46    1.35
  -4   1  -2   -0.11    1.05
   4  -1   3    0.85    4.25
  -4   1  -3    1.15    0.63
  -4   1  -3    1.64    1.05
  -4   1  -3    1.50    1.57
  -4   1  -3    3.50    1.69
  -4   1  -4   -0.69    0.92
  -4   1  -4   -0.08    1.10
  -4   1  -4    0.51    0.94
  -4   1  -4    0.04    0.73
   4  -1   5   47.39    9.06
  -4   1  -5   60.11    4.11
  -4   1  -5   54.75    3.61
  -4   1  -5   43.66    2.96
  -4   1  -6   15.92    9.24
  -4   1  -6   43.78    7.50
  -4   1  -6   43.60    3.29
  -4   1  -6   43.68    4.33
  -4   1  -6   40.48    3.14
  -4   1  -7   16.94    9.79
  -4   1  -7   49.47   12.26
  -4   1  -7   46.59    3.70
  -4   1  -7   45.83    4.41
  -4   1  -7   48.35    3.55
  -4   1  -8 1219.82   18.57
  -4   1  -8 1199.21   14.89
  -4   1  -8 1214.04   16.52
  -4   1  -8 1203.55   17.50
  -4   1  -9 2508.76   36.90
  -4   1  -9 2534.81   41.34
  -4   1  -9 2537.46   39.01
  -4   1  -9 2510.70   37.21
  -4   1 -10  668.41   12.23
  -4   1 -10  679.86   12.54
  -4   1 -10  699.42   13.68
  -4   1 -10  683.60   12.66
  -4   1 -11   67.43    4.35
  -4   1 -11   65.44    4.59
  -4   1 -11   66.35    4.56
   4  -1  12  362.02   10.01
  -4   1 -12  369.91    8.92
  -4   1 -12  364.50    9.14
  -4   1 -12  350.92    8.95
  -4   1 -13   51.71    4.23
  -4   1 -13   46.12    3.73
  -4   1 -13   43.42    3.76
   4  -1  14    4.10    2.85
  -4   1 -14    9.19    2.49
  -4   1 -14    9.06    2.10
  -4   1 -14    9.20    2.60
   4  -1  15    9.24    2.90
   4  -1  15   10.44    2.17
  -4   1 -15   11.73    2.83
  -4   1 -15   10.35    2.70
   4  -1  16    1.08    1.76
   4  -1  16    1.84    1.36
  -4   1 -16    1.41    1.37
   4  -1  17   10.90    2.81
   4  -1  17    8.25    1.86
  -4   1 -17    8.41    2.05
   4  -1  18    6.97    2.20
  -4   1 -18    8.34    2.22
  -4   1 -18    7.26    2.52
   4  -1  19    1.65    1.87
  -4   1 -19    1.14    0.93
  -4   1 -19    2.76    1.37
  -4   0  21    0.29    0.47
  -4   0  21    0.20    0.26
  -4   0  20    1.63    1.18
  -4   0  20    1.28    1.13
  -4   0  20    0.29    0.48
  -4   0  19    3.36    1.51
  -4   0  19    4.69    1.91
  -4   0  19    1.45    1.15
  -4   0  18    0.55    1.20
  -4   0  18   -0.07    1.21
  -4   0  18    0.38    0.78
  -4   0  17    1.48    1.58
  -4   0  17    1.27    0.79
  -4   0  17    0.10    0.84
  -4   0  16   -0.28    1.55
  -4   0  16   -1.54    1.64
  -4   0  16    0.51    0.85
  -4   0  15    0.13    1.61
  -4   0  15   -0.24    1.00
  -4   0  15    0.04    0.80
  -4   0  14    5.91    2.42
  -4   0  14    5.85    1.37
  -4   0  13    7.67    2.56
  -4   0  12   12.40    2.79
  -4   0  12   13.18    3.39
  -4   0  11   15.42    2.71
  -4   0  11   12.05    2.73
  -4   0  10   50.34    3.84
  -4   0  10   48.69    4.09
  -4   0   9   97.07    5.11
  -4   0   9   91.30    4.84
  -4   0   8  329.02    9.95
  -4   0   8  334.94    9.70
  -4   0   7   49.47    3.86
  -4   0   7   47.76    3.61
  -4   0   6    5.66    1.89
  -4   0   6    3.01    1.47
  -4   0   5   14.68    2.32
  -4   0   5   16.37    2.23
  -4   0   3   44.64    3.33
  -4   0   3   45.97    2.73
  -4   0   3   44.35    2.92
   4   0  -2   73.99    8.21
  -4   0   2   25.80    2.45
  -4   0   2   29.40    2.71
  -4   0   1    0.76    1.24
  -4   0   1    0.45    1.08
  -4   0   1    0.45    0.96
  -4   0   0  131.33    6.05
  -4   0   0  124.61    5.99
  -4   0   0  133.87    6.06
  -4   0  -1  153.63    6.66
  -4   0  -1  154.73    7.13
  -4   0  -1  166.06    7.04
  -4   0  -2    0.61    1.21
  -4   0  -2    1.08    1.40
  -4   0  -2    0.42    1.13
  -4   0  -3  109.92    4.70
  -4   0  -3  105.27    5.05
  -4   0  -3  110.03    4.82
  -4   0  -4  156.86    5.76
  -4   0  -4  140.71    5.96
  -4   0  -4  150.89    5.56
  -4   0  -4  144.76    4.64
  -4   0  -5   -0.11    1.34
  -4   0  -5   -0.36    0.86
   4   0   6  140.48   13.74
  -4   0  -6   55.50   12.42
  -4   0  -6   52.24    4.27
  -4   0  -6   51.40    3.47
  -4   0  -7  119.38    5.62
  -4   0  -7  118.33    4.91
  -4   0  -7  121.19    6.19
  -4   0  -7  122.09    5.31
   4   0   8  443.08   19.82
  -4   0  -8  552.07   13.30
  -4   0  -8  543.40   14.70
  -4   0  -8  534.87   16.80
  -4   0  -8  533.44   13.17
   4   0  10  158.60    6.16
  -4   0 -10  168.26    6.06
  -4   0 -10  162.57    6.90
  -4   0 -10  172.72    6.93
  -4   0 -10  159.82    6.28
   4   0  11   -0.46    1.14
  -4   0 -11    0.54    1.13
  -4   0 -11    0.86    1.45
  -4   0 -11    0.06    1.65
  -4   0 -11    1.18    1.55
   4   0  12   49.57    3.81
  -4   0 -12   54.53    3.51
  -4   0 -12   57.51    4.28
  -4   0 -12   56.47    4.48
  -4   0 -12   56.23    4.45
   4   0  13   32.04    4.73
   4   0  13   33.28    3.44
  -4   0 -13   32.60    3.05
  -4   0 -13   32.39    3.27
  -4   0 -13   31.04    3.87
   4   0  14   70.99    6.03
   4   0  14   65.30    4.34
  -4   0 -14   69.35    3.92
  -4   0 -14   69.90    4.09
  -4   0 -14   70.04    4.73
   4   0  15    0.20    2.41
   4   0  15    0.74    1.38
  -4   0 -15    0.38    1.21
   4   0  16    5.00    3.13
   4   0  16    2.63    1.49
  -4   0 -16    2.75    1.37
   4   0  17    0.92    2.03
   4   0  17    0.06    1.31
  -4   0 -17   -0.09    1.01
   4   0  18   19.07    3.19
   4   0  18   20.53    2.75
  -4   0 -18   19.23    2.56
  -4   0 -18   22.77    3.14
   4   0  19   -0.18    1.58
   4   0  19    0.74    0.94
  -4   0 -19    0.38    0.76
  -4   0 -19    2.03    1.83
   4   0  20   15.57    2.42
   4   0  20   12.91    1.99
  -4   0 -20   14.33    1.72
  -4   0 -20   19.58    2.27
  -4  -1  20   -0.42    1.01
  -4  -1  20    0.07    0.33
  -4  -1  19   52.12    4.05
  -4  -1  19   52.72    3.91
  -4  -1  19   40.91    7.73
  -4  -1  18    0.86    1.45
  -4  -1  18    1.30    1.26
  -4  -1  18   -0.27    0.65
  -4  -1  17   44.86    3.75
  -4  -1  17   47.78    4.01
  -4  -1  17   45.80    4.90
  -4  -1  16    7.76    2.75
  -4  -1  16    9.19    3.31
  -4  -1  16    5.81    1.71
  -4  -1  15  223.62    7.66
  -4  -1  15  229.65    7.38
  -4  -1  15  227.31    6.05
  -4  -1  14   45.97    4.38
  -4  -1  14   43.47    5.40
  -4  -1  14   43.20    2.95
  -4  -1  13  140.82    6.72
  -4  -1  13  133.61    4.64
  -4  -1  12   31.29    3.99
  -4  -1  12   28.38    2.45
  -4  -1  11  220.82    8.04
  -4  -1  11  220.72    8.42
  -4  -1  10   61.04    4.87
  -4  -1  10   57.15    4.03
  -4  -1   9   91.05    5.21
  -4  -1   9   89.96    8.52
  -4  -1   8    3.96    1.98
  -4  -1   8    2.04    1.16
  -4  -1   7   27.43    3.25
  -4  -1   7   31.84    9.42
  -4  -1   6    0.28    1.54
  -4  -1   6    0.08    0.70
  -4  -1   5   34.89    3.25
  -4  -1   5   33.55    8.54
  -4  -1   4   -0.56    1.43
  -4  -1   4    0.10    0.51
  -4  -1   4    0.29    0.66
  -4  -1   3   45.98    3.45
  -4  -1   3   48.41    5.58
  -4  -1   3   46.78    3.11
  -4  -1   3   45.19    2.82
  -4  -1   2   57.82    4.08
  -4  -1   2   52.56    6.20
  -4  -1   2   57.04    3.81
  -4  -1   2   56.54    3.42
  -4  -1   1   16.96    2.72
  -4  -1   1   17.94    2.61
  -4  -1   1   18.98    2.45
  -4  -1   0   33.81    3.11
  -4  -1   0   35.04    3.18
  -4  -1   0   32.65    2.72
  -4  -1  -1  453.27   14.84
  -4  -1  -1  466.67   15.41
  -4  -1  -1  481.05   15.61
  -4  -1  -2   11.63    2.27
  -4  -1  -2   13.14    2.51
  -4  -1  -2   12.45    2.26
  -4  -1  -3  111.89    4.88
  -4  -1  -3  122.47    5.58
  -4  -1  -3  125.81    5.25
  -4  -1  -4  120.61    5.08
  -4  -1  -4  117.22    5.45
  -4  -1  -4  120.88    5.02
  -4  -1  -4  118.50    4.36
  -4  -1  -5  122.74    5.08
  -4  -1  -5  129.76    4.82
  -4  -1  -6  112.38    5.37
  -4  -1  -6  119.47    6.06
  -4  -1  -6  115.81    5.43
  -4  -1  -6  120.45    5.27
  -4  -1  -7  752.25   19.67
  -4  -1  -7  785.89   13.27
  -4  -1  -7  739.92   18.71
  -4  -1  -7  787.57   11.74
  -4  -1  -8  307.94    9.58
  -4  -1  -8  310.72   10.34
  -4  -1  -8  289.97    9.51
  -4  -1  -8  306.54    9.19
  -4  -1  -9  118.54    5.41
  -4  -1  -9  111.36    5.52
  -4  -1  -9  120.69    5.31
  -4  -1 -10   14.92    4.23
  -4  -1 -10   11.81    2.74
  -4  -1 -10   14.93    3.15
  -4  -1 -11   84.21   10.95
  -4  -1 -11   91.11    5.03
  -4  -1 -11   91.62    5.14
   4   1  12   69.32    4.91
  -4  -1 -12   66.93    4.75
  -4  -1 -12   66.04    4.39
  -4  -1 -12   70.73    4.72
   4   1  13   76.31    4.94
  -4  -1 -13   80.31    5.22
  -4  -1 -13   73.76    4.47
  -4  -1 -13   75.76    5.06
   4   1  14    5.01    2.53
  -4  -1 -14    2.82    1.34
  -4  -1 -14    1.66    1.85
   4   1  15    2.14    2.29
  -4  -1 -15    1.13    0.86
   4   1  16   15.72    3.43
   4   1  17   26.82    3.65
   4   1  18    4.79    2.26
  -4  -1 -18    1.95    1.53
   4   1  19    2.32    1.51
  -4  -1 -19    3.98    1.96
   4   1  20   46.10    3.76
  -4  -1 -20   46.03    3.58
   4   1  21    5.14    1.34
  -4  -1 -21    6.93    1.66
  -4  -2  19    0.79    1.25
  -4  -2  19    0.10    0.51
  -4  -2  18    5.23    2.37
  -4  -2  18    1.46    0.93
  -4  -2  17   -0.29    1.73
  -4  -2  17    0.22    1.29
  -4  -2  17    0.16    0.53
  -4  -2  16    3.58    3.00
  -4  -2  16    2.31    1.66
  -4  -2  16    1.82    0.95
  -4  -2  15    4.07    3.15
  -4  -2  15    2.71    1.85
  -4  -2  15    1.52    1.06
  -4  -2  14   10.61    3.17
  -4  -2  14    9.59    2.87
  -4  -2  14    8.43    3.28
  -4  -2  13    5.08    2.37
  -4  -2  13    2.73    1.89
  -4  -2  13    4.03    1.25
  -4  -2  12    4.89    3.43
  -4  -2  12    3.54    1.72
  -4  -2  11   11.28    3.44
  -4  -2  11    7.88    3.55
  -4  -2  10  104.99    6.30
  -4  -2  10  104.82    5.75
  -4  -2  10  101.58    4.21
  -4  -2   9   24.07    4.00
  -4  -2   9   21.79    3.18
  -4  -2   8   37.92    3.99
  -4  -2   8   41.44    3.91
  -4  -2   7    5.91    2.73
  -4  -2   7    6.30    2.29
  -4  -2   6  154.94    6.96
  -4  -2   6  156.33    6.24
  -4  -2   5    0.71    1.70
  -4  -2   5    0.20    1.15
  -4  -2   4   79.77    4.84
  -4  -2   4   84.96    4.49
  -4  -2   3   19.01    2.74
  -4  -2   3   22.29    2.56
  -4  -2   3   20.88    2.37
  -4  -2   3   12.73    5.30
  -4  -2   2  167.94    6.09
  -4  -2   2  166.43    5.20
  -4  -2   2  168.16    5.65
  -4  -2   2  159.83   11.82
  -4  -2   1   33.52    3.32
  -4  -2   1   32.51    2.54
  -4  -2   1   32.10    2.99
  -4  -2   1   31.19    4.16
  -4  -2   0    1.26    1.27
  -4  -2   0    0.82    1.29
  -4  -2  -1    8.20    2.12
  -4  -2  -1    5.47    2.33
  -4  -2  -2   29.67    3.32
  -4  -2  -2   22.15    7.93
  -4  -2  -3    1.77    1.56
  -4  -2  -3    0.74    0.60
  -4  -2  -4   60.81    4.26
  -4  -2  -4   53.48    9.14
  -4  -2  -4   56.76    3.17
  -4  -2  -5    0.54    0.93
  -4  -2  -6   47.25    5.93
  -4  -2  -6   51.77    3.46
  -4  -2  -7    2.15    1.70
  -4  -2  -7    0.66    0.78
  -4  -2  -7    2.18    1.64
  -4  -2  -8   10.39    3.17
  -4  -2  -8   11.69    2.41
  -4  -2  -8   10.86    2.69
  -4  -2  -9   70.32    4.93
  -4  -2  -9   69.83    4.41
  -4  -2 -10   41.27    4.28
  -4  -2 -10   42.51    3.96
  -4  -2 -11   39.55    4.24
  -4  -2 -11   36.76    3.54
  -4  -2 -12   14.07    2.83
  -4  -2 -12   17.11    3.46
  -4  -2 -13    1.91    1.92
  -4  -2 -13    0.40    1.26
  -4  -2 -13    0.60    1.77
   4   2  14  119.72    6.63
  -4  -2 -14  107.49    5.59
  -4  -2 -14  109.05    4.89
  -4  -2 -14  118.16    5.83
   4   2  15   22.91    4.33
   4   2  15   23.13    4.26
  -4  -2 -15   19.22    2.40
   4   2  16    0.18    0.70
   4   2  16   -1.12    2.43
   4   2  16    0.18    1.96
   4   2  17    0.44    0.77
   4   2  17    0.90    2.29
   4   2  17    0.47    1.87
  -4  -2 -17    0.43    0.85
  -4  -2 -17    0.19    1.46
   4   2  18   40.02    2.64
   4   2  18   38.09    3.86
   4   2  18   41.95    4.14
  -4  -2 -18   23.20    2.18
  -4  -2 -18   43.29    3.67
   4   2  19   13.40    1.59
   4   2  19   14.89    3.00
   4   2  19   14.38    2.69
  -4  -2 -19   14.07    2.31
   4   2  20    0.78    1.50
   4   2  20    0.78    1.40
  -4  -2 -20    2.68    1.55
   4   2  21    9.18    1.80
   4   2  21   13.00    2.50
  -4  -2 -21   11.91    1.92
  -4  -3  19   17.43    2.41
  -4  -3  19   16.78    1.68
  -4  -3  18    2.91    1.38
  -4  -3  18    0.87    0.65
  -4  -3  17   39.31    2.52
  -4  -3  16    3.70    1.57
  -4  -3  15   -0.11    0.84
  -4  -3  15   -0.31    0.97
  -4  -3  14    2.39    1.97
  -4  -3  14    9.17    2.13
  -4  -3  14    7.59    2.50
  -4  -3  13   14.61    3.32
  -4  -3  13   12.85    2.39
  -4  -3  13   12.86    3.84
  -4  -3  12   25.95    3.63
  -4  -3  12   25.18    2.90
  -4  -3  12   27.21    2.82
  -4  -3  11  431.52   10.58
  -4  -3  11  434.41    8.29
  -4  -3  10    1.92    1.44
  -4  -3  10   -0.08    0.90
  -4  -3   9   39.59    3.87
  -4  -3   9   41.64    3.79
  -4  -3   9   37.50    2.61
  -4  -3   8   12.83    2.99
  -4  -3   8   12.38    2.50
  -4  -3   8   11.78    1.67
  -4  -3   7   28.91    3.92
  -4  -3   7   29.41    3.47
  -4  -3   6    0.65    1.89
  -4  -3   6   -0.16    1.53
  -4  -3   6   -0.71    1.23
  -4  -3   5   35.65    3.79
  -4  -3   5   38.59    3.83
  -4  -3   5   38.68    3.62
  -4  -3   4   14.26    2.92
  -4  -3   4   16.18    2.65
  -4  -3   3   78.01    5.27
  -4  -3   3   77.24    4.39
  -4  -3   3   78.12    4.33
  -4  -3   3   66.27    3.74
  -4  -3   2    0.32    1.69
  -4  -3   2    0.79    1.18
  -4  -3   2    0.12    1.01
  -4  -3   2    0.75    0.65
  -4  -3   1  113.66    5.68
  -4  -3   1  104.77    4.98
  -4  -3   1  102.26    6.47
  -4  -3   0   31.50    3.39
  -4  -3   0   28.39    2.99
  -4  -3   0   17.31    8.05
  -4  -3  -1  126.73    5.87
  -4  -3  -1  125.52    5.72
  -4  -3  -1  122.11    6.35
  -4  -3  -2    2.36    1.69
  -4  -3  -2    0.57    1.32
  -4  -3  -2    0.20    0.61
  -4  -3  -3  156.08    6.58
  -4  -3  -3  154.35    6.83
  -4  -3  -3  151.66    7.46
  -4  -3  -3  152.98    5.65
  -4  -3  -4   53.76    4.18
  -4  -3  -4   54.05    4.44
  -4  -3  -4   53.93    3.69
  -4  -3  -4   52.05    3.32
  -4  -3  -5  214.15    7.83
  -4  -3  -5  184.20    7.24
  -4  -3  -5  205.65    7.40
  -4  -3  -6   38.79    3.60
  -4  -3  -6   41.93    3.39
  -4  -3  -7  195.23    7.47
  -4  -3  -7  200.11    7.97
  -4  -3  -7  178.12    8.64
  -4  -3  -7  192.14    7.07
  -4  -3  -8   36.92    8.48
  -4  -3  -8   33.87    4.04
  -4  -3  -8   33.85    3.42
  -4  -3  -9    9.20    3.19
  -4  -3  -9    7.98    3.26
  -4  -3  -9    9.02    2.78
  -4  -3 -10    1.21    1.23
  -4  -3 -10   -0.35    1.63
  -4  -3 -10   -0.65    1.49
  -4  -3 -11   33.31    8.33
  -4  -3 -11   33.50    3.98
  -4  -3 -11   33.44    3.86
  -4  -3 -12    6.84    2.90
  -4  -3 -12    8.89    2.57
  -4  -3 -12   10.65    3.51
  -4  -3 -13   63.11    4.83
  -4  -3 -13   69.65    4.93
  -4  -3 -13   67.00    4.91
   4   3  14    0.29    0.80
  -4  -3 -14    2.95    2.80
  -4  -3 -14    0.91    1.25
  -4  -3 -14    0.69    0.90
  -4  -3 -14    0.47    1.77
   4   3  15  108.12    4.17
   4   3  15  112.19    5.97
   4   3  15  121.78    6.63
  -4  -3 -15  112.06    4.87
  -4  -3 -15  112.94    4.61
   4   3  16   47.68    3.03
   4   3  16   53.51    4.63
   4   3  16   53.36    4.94
  -4  -3 -16   49.38    3.36
   4   3  17    9.54    1.76
   4   3  17   13.22    3.45
   4   3  17   11.50    3.51
  -4  -3 -17   11.30    2.03
  -4  -3 -17   14.10    2.73
   4   3  18   24.41    2.15
   4   3  18   27.41    3.58
   4   3  18   28.35    3.88
  -4  -3 -18   24.46    2.50
  -4  -3 -18   27.05    3.27
   4   3  19  120.11    3.77
   4   3  19  136.02    5.40
   4   3  19  135.96    5.76
  -4  -3 -19  131.54    4.25
  -4  -3 -19  133.58    4.89
   4   3  20    1.06    0.58
   4   3  20    3.53    1.42
   4   3  20    2.77    1.59
  -4  -3 -20    3.68    1.18
  -4  -3 -20    5.53    2.00
   4   3  21   34.09    2.81
   4   3  21   37.14    3.23
  -4  -3 -21   35.38    2.41
  -4  -4  17    1.69    1.31
  -4  -4  17    0.90    0.72
  -4  -4  16  101.47    4.78
  -4  -4  16  100.17    4.12
  -4  -4  16  107.48    4.01
  -4  -4  15   26.95    3.35
  -4  -4  15   28.42    2.96
  -4  -4  15   29.70    2.73
  -4  -4  14  150.17    6.46
  -4  -4  14  148.85    5.80
  -4  -4  14  160.12    5.48
  -4  -4  13    4.17    2.29
  -4  -4  13    4.90    2.28
  -4  -4  13    5.93    2.12
  -4  -4  12  398.31    9.85
  -4  -4  12  403.35   10.70
  -4  -4  12  384.68    8.50
  -4  -4  11   13.90    3.52
  -4  -4  11   17.39    3.47
  -4  -4  11   14.94    2.13
  -4  -4  10  323.85    9.26
  -4  -4  10  331.88    9.45
  -4  -4  10  315.10    7.69
  -4  -4   9    3.00    2.32
  -4  -4   9    3.09    1.82
  -4  -4   9    1.14    1.21
  -4  -4   8  330.18    9.87
  -4  -4   8  340.21   10.05
  -4  -4   8  358.52    8.40
  -4  -4   7   -0.84    2.04
  -4  -4   7    2.23    1.69
  -4  -4   7   -0.33    0.90
  -4  -4   6    3.67    2.93
  -4  -4   6    0.24    1.52
  -4  -4   6   -0.01    0.89
  -4  -4   5    2.99    2.90
  -4  -4   5    0.08    1.62
  -4  -4   5    0.10    0.80
  -4  -4   4  166.73    7.03
  -4  -4   3    1.70    2.00
  -4  -4   3    1.49    1.15
  -4  -4   2    9.08    2.84
  -4  -4   2    9.82    2.28
  -4  -4   2    3.76    2.14
  -4  -4   1    1.58    1.88
  -4  -4   1    0.13    1.22
  -4  -4   1    0.30    0.64
  -4  -4   0   16.69    2.89
  -4  -4   0   15.08    2.53
  -4  -4   0    9.48    4.68
  -4  -4  -1    1.06    1.74
  -4  -4  -1   -0.08    1.40
  -4  -4  -1    0.24    0.36
  -4  -4  -2  124.50    6.09
  -4  -4  -2  117.74    5.91
  -4  -4  -2  115.10    5.62
  -4  -4  -2  124.26    5.12
  -4  -4  -3   12.47    2.64
  -4  -4  -3   12.15    2.68
  -4  -4  -3    6.28    3.11
  -4  -4  -3   12.40    2.04
  -4  -4  -4   28.54    3.19
  -4  -4  -4   27.88    3.35
  -4  -4  -4   27.02    2.71
  -4  -4  -5    3.83    2.34
  -4  -4  -5    1.50    1.74
  -4  -4  -5    1.29    1.17
  -4  -4  -6  194.09    6.70
  -4  -4  -6  183.36    6.01
  -4  -4  -7   14.99    2.81
[truncated: 48,507 more chars]
