# Supplementary material for: Introduction of peripheral nitrogen atoms to cyclo-meta-phenylenes
Source: Beilstein J Org Chem. 2024 May 24;20:1207–12. doi: 10.3762/bjoc.20.103 (PMC11181282; doi:10.3762/bjoc.20.103)
Supplement: File 3 — Crystallographic data of N4-[8]CMP (3b) analysed by SHELX (CCDC 2335442). [file Beilstein_J_Org_Chem-20-1207-s003.cif]

data_shelxl
_audit_creation_date               2023-12-05
_audit_creation_method
;
Olex2 1.3-ac4
(compiled 2020.11.27 svn.r5f609507 for Rigaku Oxford Diffraction, GUI svn.r6214)
;
_shelx_SHELXL_version_number       '2018/3'
_audit_contact_author_address      ?
_audit_contact_author_email        ?
_audit_contact_author_name         None
_audit_contact_author_phone        ?
_publ_contact_author_id_orcid      ?
_publ_requested_journal            ?
_publ_section_references
;
Dolomanov, O.V., Bourhis, L.J., Gildea, R.J, Howard, J.A.K. & Puschmann, H.
 (2009), J. Appl. Cryst. 42, 339-341.

Sheldrick, G.M. (2015). Acta Cryst. A71, 3-8.

Sheldrick, G.M. (2015). Acta Cryst. C71, 3-8.
;
_chemical_name_common              ?
_chemical_name_systematic
;
 ? 
;
_chemical_formula_moiety           'C44 H28 N4, C H Cl3'
_chemical_formula_sum              'C45 H29 Cl3 N4'
_chemical_formula_weight           732.07
_chemical_melting_point            ?
loop_
  _atom_type_symbol
  _atom_type_description
  _atom_type_scat_dispersion_real
  _atom_type_scat_dispersion_imag
  _atom_type_scat_source
 'C' 'C' 0.0181 0.0091 'International Tables Vol C Tables 4.2.6.8 and 6.1.1.4'
 'H' 'H' 0.0000 0.0000 'International Tables Vol C Tables 4.2.6.8 and 6.1.1.4'
 'Cl' 'Cl' 0.3639 0.7018 'International Tables Vol C Tables 4.2.6.8 and 6.1.1.4'
 'N' 'N' 0.0311 0.0180 'International Tables Vol C Tables 4.2.6.8 and 6.1.1.4'

_shelx_space_group_comment
;
The symmetry employed for this shelxl refinement is uniquely defined
by the following loop, which should always be used as a source of
symmetry information in preference to the above space-group names.
They are only intended as comments.
;
_space_group_crystal_system        'monoclinic'
_space_group_IT_number             15
_space_group_name_H-M_alt          'C 1 2/c 1'
_space_group_name_Hall             '-C 2yc'
loop_
  _space_group_symop_operation_xyz
 'x, y, z'
 '-x, y, -z+1/2'
 'x+1/2, y+1/2, z'
 '-x+1/2, y+1/2, -z+1/2'
 '-x, -y, -z'
 'x, -y, z-1/2'
 '-x+1/2, -y+1/2, -z'
 'x+1/2, -y+1/2, z-1/2'

_cell_length_a                     23.783(15)
_cell_length_b                     5.771(3)
_cell_length_c                     26.322(15)
_cell_angle_alpha                  90
_cell_angle_beta                   108.62(2)
_cell_angle_gamma                  90
_cell_volume                       3424(3)
_cell_formula_units_Z              4
_cell_measurement_reflns_used      1724
_cell_measurement_temperature      93(2)
_cell_measurement_theta_max        70.10
_cell_measurement_theta_min        25.40
_shelx_estimated_absorpt_T_max     0.947
_shelx_estimated_absorpt_T_min     0.638
_exptl_absorpt_coefficient_mu      2.743
_exptl_absorpt_correction_T_max    0.9472
_exptl_absorpt_correction_T_min    0.6380
_exptl_absorpt_correction_type     multi-scan
_exptl_absorpt_process_details     'REQAB (Rigaku, 1998)'
_exptl_absorpt_special_details     ?
_exptl_crystal_colour              colourless
_exptl_crystal_colour_primary      colourless
_exptl_crystal_density_diffrn      1.420
_exptl_crystal_density_meas        ?
_exptl_crystal_density_method      'not measured'
_exptl_crystal_description         Prism
_exptl_crystal_F_000               1512
_exptl_crystal_size_max            0.18
_exptl_crystal_size_mid            0.03
_exptl_crystal_size_min            0.02
_exptl_special_details
;
 ? 
;
_exptl_transmission_factor_max     ?
_exptl_transmission_factor_min     ?
_diffrn_reflns_av_R_equivalents    0.0530
_diffrn_reflns_av_unetI/netI       0.0461
_diffrn_reflns_Laue_measured_fraction_full  0.992
_diffrn_reflns_Laue_measured_fraction_max  0.980
_diffrn_reflns_limit_h_max         26
_diffrn_reflns_limit_h_min         -28
_diffrn_reflns_limit_k_max         6
_diffrn_reflns_limit_k_min         -7
_diffrn_reflns_limit_l_max         32
_diffrn_reflns_limit_l_min         -32
_diffrn_reflns_number              14509
_diffrn_reflns_point_group_measured_fraction_full  0.992
_diffrn_reflns_point_group_measured_fraction_max  0.980
_diffrn_reflns_theta_full          67.687
_diffrn_reflns_theta_max           70.629
_diffrn_reflns_theta_min           3.923
_diffrn_ambient_temperature        93.15
_diffrn_detector                   'PLATUS 200K area detector'
_diffrn_detector_area_resol_mean   5.811
_diffrn_detector_type              'HPC area detector'
_diffrn_measured_fraction_theta_full  0.992
_diffrn_measured_fraction_theta_max  0.980
_diffrn_measurement_device         'four-circle diffractometer'
_diffrn_measurement_device_type    Rigaku_XtaLAB_P200_007
_diffrn_measurement_method         '\w scans'
_diffrn_radiation_monochromator    'multi-layer mirror optics'
_diffrn_radiation_probe            x-ray
_diffrn_radiation_type             CuK\a
_diffrn_radiation_wavelength       1.54187
_diffrn_source                     'rotating anode X-ray generator'
_diffrn_source_current             30.0
_diffrn_source_power               1.2
_diffrn_source_type                micromax007
_diffrn_source_voltage             40.0
_reflns_Friedel_coverage           0.000
_reflns_Friedel_fraction_full      .
_reflns_Friedel_fraction_max       .
_reflns_number_gt                  2543
_reflns_number_total               3202
_reflns_special_details
;
 Reflections were merged by SHELXL according to the crystal
 class for the calculation of statistics and refinement.
 
 _reflns_Friedel_fraction is defined as the number of unique
 Friedel pairs measured divided by the number that would be
 possible theoretically, ignoring centric projections and
 systematic absences.
;
_reflns_threshold_expression       'I > 2\s(I)'
_computing_cell_refinement         'CrystalClear-SM Expert 2.1 b29'
_computing_data_collection         'CrystalClear-SM Expert 2.1 b29'
_computing_data_reduction          'CrystalClear-SM Expert 2.1 b29'
_computing_molecular_graphics      'Olex2 1.3-ac4 (Dolomanov et al., 2009)'
_computing_publication_material    'Olex2 1.3-ac4 (Dolomanov et al., 2009)'
_computing_structure_refinement    'SHELXL 2018/3 (Sheldrick, 2015)'
_computing_structure_solution      'SHELXT 2018/2 (Sheldrick, 2018)'
_refine_diff_density_max           0.811
_refine_diff_density_min           -0.828
_refine_diff_density_rms           0.111
_refine_ls_extinction_coef         .
_refine_ls_extinction_method       none
_refine_ls_goodness_of_fit_ref     1.082
_refine_ls_hydrogen_treatment      mixed
_refine_ls_matrix_type             full
_refine_ls_number_parameters       243
_refine_ls_number_reflns           3202
_refine_ls_number_restraints       0
_refine_ls_R_factor_all            0.0932
_refine_ls_R_factor_gt             0.0805
_refine_ls_restrained_S_all        1.082
_refine_ls_shift/su_max            0.000
_refine_ls_shift/su_mean           0.000
_refine_ls_structure_factor_coef   Fsqd
_refine_ls_weighting_details      
 'w=1/[\s^2^(Fo^2^)+(0.0396P)^2^+53.0692P] where P=(Fo^2^+2Fc^2^)/3'
_refine_ls_weighting_scheme        calc
_refine_ls_wR_factor_gt            0.1999
_refine_ls_wR_factor_ref           0.2071
_refine_special_details            ?
_olex2_refinement_description
;
1. Fixed Uiso
 At 1.2 times of:
  All C(H) groups
2. Others
 Fixed Sof: C1A(0.5) H1A(0.5)
3.a Aromatic/amide H refined with riding coordinates:
 C1(H1), C3(H3), C5(H5), C6(H6), C7(H7), C9(H9), C11(H11), C12(H12), C14(H14),
 C16(H16), C17(H17), C18(H18), C20(H20), C22(H22)
;
_atom_sites_solution_hydrogens     mixed
_atom_sites_solution_primary       dual
_atom_sites_solution_secondary     ?
loop_
  _atom_site_label
  _atom_site_type_symbol
  _atom_site_fract_x
  _atom_site_fract_y
  _atom_site_fract_z
  _atom_site_U_iso_or_equiv
  _atom_site_adp_type
  _atom_site_occupancy
  _atom_site_site_symmetry_order
  _atom_site_calc_flag
  _atom_site_refinement_flags_posn
  _atom_site_refinement_flags_adp
  _atom_site_refinement_flags_occupancy
  _atom_site_disorder_assembly
  _atom_site_disorder_group
 N1 N 0.5812(2) 1.0206(7) 0.44830(15) 0.0267(10) Uani 1 1 d . . . . .
 C1 C 0.6237(2) 0.9040(9) 0.43663(18) 0.0259(11) Uani 1 1 d . . . . .
 H1 H 0.661174 0.976750 0.443328 0.031 Uiso 1 1 calc R U . . .
 C2 C 0.6163(2) 0.6796(8) 0.41501(17) 0.0219(10) Uani 1 1 d . . . . .
 C3 C 0.5610(2) 0.5775(8) 0.40550(16) 0.0187(9) Uani 1 1 d . . . . .
 H3 H 0.553977 0.426586 0.390378 0.022 Uiso 1 1 calc R U . . .
 C4 C 0.5155(2) 0.6936(8) 0.41783(16) 0.0213(10) Uani 1 1 d . . . . .
 C5 C 0.5287(3) 0.9165(9) 0.43945(17) 0.0265(11) Uani 1 1 d . . . . .
 H5 H 0.498518 0.998606 0.448356 0.032 Uiso 1 1 calc R U . . .
 C6 C 0.3827(2) 0.4268(10) 0.44375(18) 0.0284(12) Uani 1 1 d . . . . .
 H6 H 0.365204 0.421246 0.471518 0.034 Uiso 1 1 calc R U . . .
 C7 C 0.4308(2) 0.5644(9) 0.44980(18) 0.0260(11) Uani 1 1 d . . . . .
 H7 H 0.445873 0.655535 0.481278 0.031 Uiso 1 1 calc R U . . .
 C8 C 0.4584(2) 0.5730(8) 0.40988(17) 0.0200(10) Uani 1 1 d . . . . .
 C9 C 0.4326(2) 0.4450(8) 0.36299(17) 0.0215(10) Uani 1 1 d . . . . .
 H9 H 0.449816 0.452972 0.335052 0.026 Uiso 1 1 calc R U . . .
 C10 C 0.3828(2) 0.3067(8) 0.35575(17) 0.0199(10) Uani 1 1 d . . . . .
 C11 C 0.3585(2) 0.2940(9) 0.39783(18) 0.0258(11) Uani 1 1 d . . . . .
 H11 H 0.325714 0.195097 0.394946 0.031 Uiso 1 1 calc R U . . .
 N2 N 0.3108(2) -0.1690(8) 0.25967(18) 0.0310(10) Uani 1 1 d . . . . .
 C12 C 0.3373(2) -0.0496(9) 0.3044(2) 0.0258(11) Uani 1 1 d . . . . .
 H12 H 0.343914 -0.125920 0.337809 0.031 Uiso 1 1 calc R U . . .
 C13 C 0.3558(2) 0.1809(9) 0.30514(18) 0.0210(10) Uani 1 1 d . . . . .
 C14 C 0.3466(2) 0.2898(8) 0.25563(17) 0.0192(9) Uani 1 1 d . . . . .
 H14 H 0.359632 0.444557 0.254230 0.023 Uiso 1 1 calc R U . . .
 C15 C 0.3182(2) 0.1699(8) 0.20833(18) 0.0206(10) Uani 1 1 d . . . . .
 C16 C 0.3014(2) -0.0579(9) 0.2128(2) 0.0267(11) Uani 1 1 d . . . . .
 H16 H 0.282010 -0.140260 0.180761 0.032 Uiso 1 1 calc R U . . .
 C17 C 0.2395(2) 0.3601(10) 0.06600(19) 0.0278(11) Uani 1 1 d . . . . .
 H17 H 0.202518 0.335900 0.038828 0.033 Uiso 1 1 calc R U . . .
 C18 C 0.2513(2) 0.2474(9) 0.11492(19) 0.0236(10) Uani 1 1 d . . . . .
 H18 H 0.222805 0.145135 0.120953 0.028 Uiso 1 1 calc R U . . .
 C19 C 0.3057(2) 0.2851(8) 0.15549(17) 0.0200(10) Uani 1 1 d . . . . .
 C20 C 0.3469(2) 0.4323(8) 0.14526(17) 0.0197(10) Uani 1 1 d . . . . .
 H20 H 0.383653 0.458356 0.172548 0.024 Uiso 1 1 calc R U . . .
 C21 C 0.3357(2) 0.5434(8) 0.09573(18) 0.0217(10) Uani 1 1 d . . . . .
 C22 C 0.2809(2) 0.5072(9) 0.05640(17) 0.0233(11) Uani 1 1 d . . . . .
 H22 H 0.271993 0.584174 0.022846 0.028 Uiso 1 1 calc R U . . .
 C1A C 0.5219(5) 0.9121(18) 0.2478(4) 0.027(2) Uani 0.5 1 d . . P A -1
 H1A H 0.561(5) 0.91(2) 0.243(4) 0.032 Uiso 0.5 1 d . U P B -1
 Cl1A Cl 0.52606(8) 1.0466(2) 0.30740(5) 0.0486(5) Uani 1 1 d . . . . .
 Cl2A Cl 0.500000 0.6143(3) 0.250000 0.0335(5) Uani 1 2 d S T P . .

loop_
  _atom_site_aniso_label
  _atom_site_aniso_U_11
  _atom_site_aniso_U_22
  _atom_site_aniso_U_33
  _atom_site_aniso_U_23
  _atom_site_aniso_U_13
  _atom_site_aniso_U_12
 N1 0.042(3) 0.020(2) 0.0166(18) 0.0013(16) 0.0071(18) 0.0011(19)
 C1 0.039(3) 0.018(2) 0.017(2) 0.0013(18) 0.005(2) -0.006(2)
 C2 0.035(3) 0.017(2) 0.0109(19) 0.0014(17) 0.0044(18) -0.003(2)
 C3 0.031(3) 0.014(2) 0.0114(19) 0.0009(16) 0.0063(17) 0.0012(19)
 C4 0.034(3) 0.019(2) 0.0105(19) 0.0029(17) 0.0076(18) 0.006(2)
 C5 0.045(3) 0.023(3) 0.013(2) 0.0028(19) 0.011(2) 0.007(2)
 C6 0.032(3) 0.043(3) 0.013(2) 0.008(2) 0.0104(19) 0.011(2)
 C7 0.033(3) 0.033(3) 0.013(2) 0.002(2) 0.0082(19) 0.012(2)
 C8 0.024(2) 0.020(2) 0.015(2) 0.0043(18) 0.0058(18) 0.0111(19)
 C9 0.030(3) 0.020(2) 0.017(2) 0.0043(18) 0.0113(19) 0.007(2)
 C10 0.025(2) 0.017(2) 0.017(2) 0.0059(18) 0.0060(18) 0.0049(19)
 C11 0.026(3) 0.033(3) 0.022(2) 0.009(2) 0.012(2) 0.007(2)
 N2 0.038(3) 0.020(2) 0.035(2) 0.0025(18) 0.013(2) -0.0010(19)
 C12 0.027(3) 0.023(3) 0.027(2) 0.007(2) 0.009(2) 0.002(2)
 C13 0.022(2) 0.023(2) 0.021(2) 0.0032(19) 0.0104(18) 0.004(2)
 C14 0.023(2) 0.016(2) 0.020(2) 0.0000(18) 0.0074(18) 0.0013(19)
 C15 0.021(2) 0.019(2) 0.022(2) -0.0004(19) 0.0082(18) 0.0033(19)
 C16 0.025(3) 0.024(3) 0.030(3) -0.005(2) 0.008(2) -0.005(2)
 C17 0.023(3) 0.037(3) 0.021(2) -0.008(2) 0.0029(19) 0.002(2)
 C18 0.020(2) 0.026(3) 0.026(2) -0.006(2) 0.0084(19) 0.000(2)
 C19 0.024(2) 0.018(2) 0.017(2) -0.0041(18) 0.0049(18) 0.0055(19)
 C20 0.020(2) 0.021(2) 0.017(2) -0.0019(18) 0.0045(17) 0.0039(19)
 C21 0.028(3) 0.017(2) 0.020(2) -0.0045(18) 0.0076(19) 0.005(2)
 C22 0.025(3) 0.028(3) 0.012(2) -0.0007(19) -0.0003(18) 0.014(2)
 C1A 0.041(6) 0.022(5) 0.022(5) 0.000(4) 0.017(5) -0.005(4)
 Cl1A 0.0951(13) 0.0215(7) 0.0186(6) -0.0028(5) 0.0032(6) -0.0043(7)
 Cl2A 0.0564(12) 0.0155(8) 0.0237(8) 0.000 0.0061(8) 0.000

_geom_special_details
;
 All esds (except the esd in the dihedral angle between two l.s. planes)
 are estimated using the full covariance matrix.  The cell esds are taken
 into account individually in the estimation of esds in distances, angles
 and torsion angles; correlations between esds in cell parameters are only
 used when they are defined by crystal symmetry.  An approximate (isotropic)
 treatment of cell esds is used for estimating esds involving l.s. planes.
;
loop_
  _geom_bond_atom_site_label_1
  _geom_bond_atom_site_label_2
  _geom_bond_distance
  _geom_bond_site_symmetry_2
  _geom_bond_publ_flag
 N1 C1 1.329(7) . ?
 N1 C5 1.337(7) . ?
 C1 C2 1.403(7) . ?
 C2 C3 1.391(7) . ?
 C2 C21 1.486(7) 2_655 ?
 C3 C4 1.395(7) . ?
 C4 C5 1.401(7) . ?
 C4 C8 1.480(7) . ?
 C6 C7 1.359(8) . ?
 C6 C11 1.391(7) . ?
 C7 C8 1.407(6) . ?
 C8 C9 1.401(6) . ?
 C9 C10 1.391(7) . ?
 C10 C11 1.405(6) . ?
 C10 C13 1.472(6) . ?
 N2 C12 1.336(7) . ?
 N2 C16 1.343(7) . ?
 C12 C13 1.400(7) . ?
 C13 C14 1.400(6) . ?
 C14 C15 1.396(6) . ?
 C15 C16 1.390(7) . ?
 C15 C19 1.483(6) . ?
 C17 C18 1.389(7) . ?
 C17 C22 1.383(7) . ?
 C18 C19 1.406(6) . ?
 C19 C20 1.386(7) . ?
 C20 C21 1.400(6) . ?
 C21 C22 1.397(7) . ?
 C1A Cl1A 1.724(10) . ?
 C1A Cl2A 1.802(10) . ?

loop_
  _geom_angle_atom_site_label_1
  _geom_angle_atom_site_label_2
  _geom_angle_atom_site_label_3
  _geom_angle
  _geom_angle_site_symmetry_1
  _geom_angle_site_symmetry_3
  _geom_angle_publ_flag
 C1 N1 C5 117.9(4) . . ?
 N1 C1 C2 123.8(5) . . ?
 C1 C2 C21 124.2(5) . 2_655 ?
 C3 C2 C1 116.9(5) . . ?
 C3 C2 C21 118.9(4) . 2_655 ?
 C2 C3 C4 120.9(4) . . ?
 C3 C4 C5 116.5(5) . . ?
 C3 C4 C8 119.0(4) . . ?
 C5 C4 C8 124.4(4) . . ?
 N1 C5 C4 124.0(5) . . ?
 C7 C6 C11 121.5(4) . . ?
 C6 C7 C8 120.6(5) . . ?
 C7 C8 C4 122.5(4) . . ?
 C9 C8 C4 119.8(4) . . ?
 C9 C8 C7 117.5(5) . . ?
 C10 C9 C8 122.6(4) . . ?
 C9 C10 C11 117.9(4) . . ?
 C9 C10 C13 120.9(4) . . ?
 C11 C10 C13 121.2(4) . . ?
 C6 C11 C10 119.8(5) . . ?
 C12 N2 C16 117.2(4) . . ?
 N2 C12 C13 124.0(5) . . ?
 C12 C13 C10 121.7(4) . . ?
 C12 C13 C14 117.3(4) . . ?
 C14 C13 C10 121.0(4) . . ?
 C15 C14 C13 119.7(4) . . ?
 C14 C15 C19 120.6(4) . . ?
 C16 C15 C14 117.6(4) . . ?
 C16 C15 C19 121.8(4) . . ?
 N2 C16 C15 124.1(5) . . ?
 C22 C17 C18 120.8(4) . . ?
 C17 C18 C19 119.8(5) . . ?
 C18 C19 C15 120.2(4) . . ?
 C20 C19 C15 120.9(4) . . ?
 C20 C19 C18 118.8(4) . . ?
 C19 C20 C21 121.7(4) . . ?
 C20 C21 C2 119.3(4) . 2_655 ?
 C22 C21 C2 122.0(4) . 2_655 ?
 C22 C21 C20 118.5(5) . . ?
 C17 C22 C21 120.4(4) . . ?
 Cl1A C1A Cl2A 109.5(5) . . ?

_shelx_res_file
;
TITL shelxl_a.res in C2/c
    shelxl.res
    created by SHELXL-2018/3 at 11:56:52 on 05-Dec-2023
REM SHELXT solution in C2/c: R1 0.218, Rweak 0.097, Alpha 0.042
REM <I/s> 1.587 for 336 systematic absences, Orientation as input
REM Formula found by SHELXT: C48 N2 Cl3
CELL 1.54187 23.783 5.771 26.322 90 108.62 90
ZERR 4 0.015 0.003 0.015 0 0.02 0
LATT 7
SYMM -X,+Y,0.5-Z
SFAC C H Cl N
UNIT 180 116 12 16

L.S. 12
PLAN  10
SIZE 0.02 0.03 0.18
TEMP -180
BOND
list 4
fmap 2
acta
OMIT -10 2 3
OMIT -20 0 6
OMIT 7 1 7
REM <olex2.extras>
REM <HklSrc "%.\\shelxl.hkl">
REM </olex2.extras>

WGHT    0.039600   53.069199
FVAR       0.22272
N1    4    0.581189    1.020648    0.448295    11.00000    0.04212    0.01967 =
         0.01662    0.00134    0.00712    0.00112
C1    1    0.623674    0.903971    0.436634    11.00000    0.03938    0.01827 =
         0.01693    0.00130    0.00459   -0.00578
AFIX  43
H1    2    0.661174    0.976750    0.443328    11.00000   -1.20000
AFIX   0
C2    1    0.616345    0.679592    0.415013    11.00000    0.03537    0.01732 =
         0.01086    0.00137    0.00435   -0.00312
C3    1    0.560966    0.577526    0.405496    11.00000    0.03083    0.01351 =
         0.01141    0.00090    0.00626    0.00119
AFIX  43
H3    2    0.553977    0.426586    0.390378    11.00000   -1.20000
AFIX   0
C4    1    0.515532    0.693582    0.417825    11.00000    0.03443    0.01929 =
         0.01046    0.00288    0.00755    0.00612
C5    1    0.528703    0.916489    0.439445    11.00000    0.04512    0.02293 =
         0.01282    0.00282    0.01115    0.00727
AFIX  43
H5    2    0.498518    0.998606    0.448356    11.00000   -1.20000
AFIX   0
C6    1    0.382699    0.426826    0.443752    11.00000    0.03214    0.04253 =
         0.01273    0.00846    0.01043    0.01129
AFIX  43
H6    2    0.365204    0.421246    0.471518    11.00000   -1.20000
AFIX   0
C7    1    0.430778    0.564360    0.449795    11.00000    0.03275    0.03289 =
         0.01301    0.00240    0.00823    0.01202
AFIX  43
H7    2    0.445873    0.655535    0.481278    11.00000   -1.20000
AFIX   0
C8    1    0.458423    0.573049    0.409880    11.00000    0.02411    0.02010 =
         0.01548    0.00433    0.00579    0.01105
C9    1    0.432610    0.445006    0.362989    11.00000    0.03036    0.02013 =
         0.01663    0.00430    0.01133    0.00721
AFIX  43
H9    2    0.449816    0.452972    0.335052    11.00000   -1.20000
AFIX   0
C10   1    0.382770    0.306676    0.355745    11.00000    0.02480    0.01719 =
         0.01727    0.00594    0.00599    0.00485
C11   1    0.358518    0.294019    0.397832    11.00000    0.02633    0.03278 =
         0.02152    0.00883    0.01227    0.00677
AFIX  43
H11   2    0.325714    0.195097    0.394946    11.00000   -1.20000
AFIX   0
N2    4    0.310829   -0.168998    0.259670    11.00000    0.03836    0.01981 =
         0.03537    0.00248    0.01251   -0.00100
C12   1    0.337277   -0.049650    0.304419    11.00000    0.02724    0.02335 =
         0.02714    0.00658    0.00934    0.00154
AFIX  43
H12   2    0.343914   -0.125920    0.337809    11.00000   -1.20000
AFIX   0
C13   1    0.355814    0.180859    0.305140    11.00000    0.02204    0.02273 =
         0.02076    0.00323    0.01040    0.00354
C14   1    0.346617    0.289759    0.255629    11.00000    0.02263    0.01556 =
         0.01995    0.00001    0.00744    0.00126
AFIX  43
H14   2    0.359632    0.444557    0.254230    11.00000   -1.20000
AFIX   0
C15   1    0.318238    0.169879    0.208326    11.00000    0.02146    0.01917 =
         0.02198   -0.00044    0.00818    0.00329
C16   1    0.301404   -0.057938    0.212834    11.00000    0.02526    0.02415 =
         0.02991   -0.00478    0.00781   -0.00469
AFIX  43
H16   2    0.282010   -0.140260    0.180761    11.00000   -1.20000
AFIX   0
C17   1    0.239483    0.360122    0.066004    11.00000    0.02252    0.03743 =
         0.02052   -0.00815    0.00288    0.00237
AFIX  43
H17   2    0.202518    0.335900    0.038828    11.00000   -1.20000
AFIX   0
C18   1    0.251332    0.247383    0.114920    11.00000    0.01971    0.02588 =
         0.02599   -0.00554    0.00837    0.00025
AFIX  43
H18   2    0.222805    0.145135    0.120953    11.00000   -1.20000
AFIX   0
C19   1    0.305696    0.285076    0.155493    11.00000    0.02391    0.01810 =
         0.01679   -0.00407    0.00493    0.00551
C20   1    0.346877    0.432252    0.145256    11.00000    0.01984    0.02146 =
         0.01684   -0.00191    0.00450    0.00393
AFIX  43
H20   2    0.383653    0.458356    0.172548    11.00000   -1.20000
AFIX   0
C21   1    0.335659    0.543390    0.095733    11.00000    0.02769    0.01737 =
         0.02000   -0.00448    0.00756    0.00507
C22   1    0.280870    0.507237    0.056396    11.00000    0.02510    0.02835 =
         0.01202   -0.00065   -0.00033    0.01358
AFIX  43
H22   2    0.271993    0.584174    0.022846    11.00000   -1.20000
AFIX   0

PART -1
C1A   1    0.521912    0.912096    0.247844    10.50000    0.04070    0.02166 =
         0.02231    0.00037    0.01688   -0.00470
H1A   2    0.561246    0.913440    0.243306    10.50000   -1.20000
PART 0
CL1A  3    0.526055    1.046558    0.307400    11.00000    0.09509    0.02147 =
         0.01862   -0.00280    0.00321   -0.00428
CL2A  3    0.500000    0.614344    0.250000    10.50000    0.05644    0.01553 =
         0.02370    0.00000    0.00612    0.00000
HKLF 4


REM  shelxl_a.res in C2/c
REM wR2 = 0.2071, GooF = S = 1.082, Restrained GooF = 1.082 for all data
REM R1 = 0.0805 for 2543 Fo > 4sig(Fo) and 0.0932 for all 3202 data
REM 243 parameters refined using 0 restraints

END

WGHT      0.0396     53.0772

REM Highest difference peak  0.811,  deepest hole -0.828,  1-sigma level  0.111
Q1    1   0.2928  0.1259  0.2496  11.00000  0.05    0.81
Q2    1   0.3193 -0.4508  0.3086  11.00000  0.05    0.51
Q3    1   0.2089  0.0841  0.0936  11.00000  0.05    0.50
Q4    1   0.3661 -0.2124  0.2509  11.00000  0.05    0.45
Q5    1   0.3095  0.4872  0.0668  11.00000  0.05    0.44
Q6    1   0.3371  0.5454  0.1909  11.00000  0.05    0.44
Q7    1   0.2677 -0.4593  0.1911  11.00000  0.05    0.43
Q8    1   0.3593  0.5497  0.3122  11.00000  0.05    0.43
Q9    1   0.2680  0.3920  0.0598  11.00000  0.05    0.40
Q10   1   0.2618  0.4431  0.0608  11.00000  0.05    0.40
;
_shelx_res_checksum                23416
_shelx_hkl_file
;
   0   0  -3   -0.16    1.10
   0   0  -4  193.59    8.29
   0   0  -4  191.13    8.25
   0   0  -5    2.68    3.04
   0   0   5    0.26    1.22
   0   0  -5    3.26    3.46
   0   0   5   -0.44    1.74
   0   0  -6 5842.80   75.58
   0   0   6 5800.45   71.60
   0   0  -6 5879.36   34.59
   0   0   6 5915.79   35.30
   0   0  -7    0.60    2.39
   0   0   7    0.02    1.21
   0   0  -7    0.77    2.60
   0   0   7    0.37    1.67
   0   0  -8 2211.00   35.23
   0   0  -8 2220.78   34.88
   0   0  -9   -0.07    2.55
   0   0  -9    0.21    2.58
   0   0 -10  227.42   12.69
   0   0 -10  237.15   12.90
   0   0 -11    0.00    2.68
   0   0 -11    0.67    2.64
   0   0 -12   22.57    5.52
   0   0 -12   20.27    4.61
   0   0 -13   -0.56    2.64
   0   0 -13    0.02    2.57
   0   0 -14    8.32    3.20
   0   0 -14    7.27    4.90
   0   0  14    7.27    2.80
   0   0 -14    5.85    3.51
   0   0 -14    5.75    4.87
   0   0  14    6.06    3.20
   0   0 -15   -0.27    1.77
   0   0 -15   -0.55    2.42
   0   0  15    0.77    1.74
   0   0 -15   -0.47    2.01
   0   0 -15    0.17    2.40
   0   0 -15   -0.13    1.37
   0   0  15   -0.01    1.56
   0   0 -16  787.44   32.84
   0   0 -16  786.76   33.66
   0   0  16  795.63   22.47
   0   0 -16  837.40   26.71
   0   0 -16  759.90   32.49
   0   0 -16  792.10   32.37
   0   0  16  790.75   34.39
   0   0 -17   -0.21    2.16
   0   0 -17   -0.51    2.27
   0   0  17    0.04    2.05
   0   0 -17   -0.64    2.60
   0   0 -17    0.06    2.36
   0   0 -17    0.26    1.80
   0   0  17   -0.11    1.90
   0   0 -18  603.80   22.04
   0   0 -18  585.14   28.44
   0   0  18  597.30   21.24
   0   0 -18  653.21   26.05
   0   0 -18  555.66   27.20
   0   0 -18  598.24   20.93
   0   0  18  580.37   28.80
   0   0 -19   -0.10    2.79
   0   0 -19   -0.45    2.07
   0   0  19    0.32    2.51
   0   0 -19   -0.02    3.30
   0   0 -19   -0.88    2.14
   0   0 -19   -0.15    2.13
   0   0 -20 2142.00   44.67
   0   0  20 2093.97   45.64
   0   0 -20 2177.15   49.66
   0   0 -20 2112.58   45.85
   0   0 -21    1.78    4.83
   0   0  21    1.21    3.04
   0   0 -21   -0.03    3.50
   0   0 -21   -0.71    2.50
   0   0 -22   13.39    5.58
   0   0  22   14.05    6.62
   0   0 -22   11.80    6.95
   0   0 -22   11.81    4.64
   0   0 -23   -0.19    3.40
   0   0  23   -0.91    3.35
   0   0 -23   -0.67    3.72
   0   0 -23   -0.92    2.61
   0   0 -24   79.29   10.31
   0   0  24   83.25   10.27
   0   0 -24   76.39   11.13
   0   0 -24   80.46    9.43
   0   0 -25    2.03    4.50
   0   0  25   -0.49    3.14
   0   0 -25   -0.92    3.26
   0   0 -25    0.07    2.34
   0   0 -26  103.02   12.03
   0   0  26  108.08   12.33
   0   0 -26   92.60   12.16
   0   0 -26   99.35   10.65
   0   0 -27   -0.20    2.79
   0   0  27   -1.12    2.76
   0   0 -27   -0.35    3.00
   0   0 -27   -0.50    1.84
   0   0 -28  115.29    9.63
   0   0  28  121.46   10.33
   0   0 -28  110.28   10.41
   0   0 -28  111.96    8.17
   0   0 -29    0.10    1.67
   0   0  29    0.36    2.14
   0   0 -29    0.10    1.92
   0   0 -29   -0.24    1.12
   0   0 -30   54.23    6.43
   0   0  30   57.23    7.17
   0   0 -30   55.16    7.18
   0   2   0 1370.41   26.99
   0   2   0 1424.39   21.07
   0   2   0 1444.01   21.22
   0  -2   0 1415.93   19.98
   0   2   1    1.56    2.66
   0   2  -1    0.69    3.76
   0   2  -1    5.45    3.86
   0   2   1    8.90    1.66
   0   2  -1    9.32    1.59
   0  -2  -1    6.29    1.46
   0  -2   1    7.78    2.63
   0  -2   1    5.63    1.57
   0  -2  -1    6.48    1.58
   0   2  -2  178.90   10.42
   0   2  -2  183.59    7.71
   0   2  -2  184.12    8.22
   0   2   2  192.42    8.19
   0  -2  -2  186.94    7.31
   0  -2  -2  186.27    7.42
   0  -2   2  192.85    8.38
   0  -2   2  192.17    8.25
   0  -2  -2  176.22    9.35
   0   2  -3   24.51    5.58
   0   2  -3   14.21    1.97
   0   2  -3   19.29    3.50
   0   2   3   16.41    2.28
   0  -2  -3   17.79    2.06
   0  -2   3   17.98    2.55
   0  -2  -3   17.69    2.27
   0  -2   3   15.69    2.89
   0  -2  -3   22.94    4.13
   0   2  -4   88.34    7.44
   0   2  -4   83.92    4.92
   0   2  -4   88.30    6.11
   0   2   4   85.67    5.99
   0  -2  -4   88.63    4.55
   0  -2   4   86.07    5.42
   0  -2  -4   88.53    4.80
   0  -2   4   83.84    5.33
   0  -2  -4   87.28    6.60
   0   2  -5   33.62    5.72
   0   2  -5   31.79    4.29
   0  -2  -5   29.87    4.28
   0  -2  -5   31.15    2.69
   0  -2  -5   31.87    3.27
   0  -2   5   30.43    3.52
   0   2  -6   19.68    6.15
   0   2  -6   13.40    4.11
   0  -2  -6   16.66    3.93
   0  -2  -6   11.01    2.37
   0  -2  -6   12.51    2.97
   0  -2   6   10.95    2.58
   0   2  -7   47.49    7.44
   0   2   7   39.08    3.51
   0   2  -7   48.42    5.75
   0  -2  -7   50.26    4.86
   0  -2  -7   47.69    5.65
   0  -2   7   47.26    4.63
   0   2  -8 1913.40   31.08
   0   2  -8 1873.99   44.69
   0  -2  -8 1888.60   43.94
   0  -2  -8 1896.68   22.11
   0  -2   8 1907.54   24.22
   0   2  -9 1072.38   31.71
   0   2  -9 1023.24   28.52
   0  -2  -9 1064.28   28.54
   0  -2  -9 1057.44   26.96
   0  -2   9 1057.90   27.74
   0   2 -10    3.08    3.11
   0   2 -10    2.44    3.24
   0  -2 -10    3.47    2.67
   0  -2 -10    2.94    2.68
   0  -2  10    2.27    2.37
   0   2 -11  653.37   24.41
   0   2 -11  615.63   21.53
   0   2 -11  636.68   24.29
   0  -2 -11  624.33   22.06
   0  -2 -11  647.32   21.29
   0  -2 -11  654.67   20.20
   0  -2 -11  676.86   23.51
   0  -2  11  647.95   20.77
   0   2 -12  450.51   18.46
   0   2 -12  450.49   20.33
   0   2 -12  442.36   21.75
   0   2 -12  422.38   17.89
   0   2 -12  471.83   19.41
   0  -2  12  437.23   18.52
   0  -2 -12  452.88   19.38
   0  -2 -12  450.24   16.54
   0  -2 -12  442.29   17.41
   0  -2 -12  465.21   19.34
   0  -2  12  441.41   16.94
   0   2 -13  589.38   26.30
   0   2 -13  587.00   28.07
   0   2 -13  557.36   25.28
   0   2 -13  609.87   27.29
   0   2 -13  576.39   28.05
   0   2  13  553.41   23.35
   0  -2 -13  605.53   34.85
   0  -2  13  549.86   23.68
   0  -2 -13  576.72   24.35
   0  -2 -13  565.17   24.49
   0  -2 -13  576.49   23.93
   0  -2  13  555.31   25.48
   0  -2 -13  599.64   27.10
   0  -2  13  577.20   24.49
   0   2 -14    1.12    2.88
   0   2 -14    1.22    2.94
   0   2 -14    0.86    2.18
   0   2 -14    1.31    2.73
   0   2 -14    0.64    2.75
   0   2  14    0.66    0.91
   0  -2 -14    1.05    2.49
   0  -2  14    0.30    1.82
   0  -2  14    0.75    1.39
   0  -2 -14    0.59    1.53
   0  -2 -14    0.68    2.05
   0  -2 -14    1.45    3.08
   0  -2  14    0.31    1.53
   0   2 -15    2.12    3.45
   0   2 -15    3.70    4.33
   0   2 -15    2.55    4.72
   0   2 -15    0.98    2.12
   0   2 -15    1.88    2.23
   0  -2 -15    2.35    2.84
   0  -2  15    2.85    3.32
   0  -2  15    2.38    2.47
   0  -2 -15    1.44    2.57
   0  -2  15    1.65    2.36
   0   2 -16  300.20   18.87
   0   2 -16  277.63   19.19
   0   2 -16  283.06   19.71
   0   2 -16  263.18   17.24
   0   2 -16  294.61   18.13
   0  -2  16  272.62   17.98
   0  -2 -16  230.61   14.46
   0  -2  16  269.19   16.00
   0  -2 -16  270.97   16.24
   0  -2 -16  294.23   18.23
   0  -2  16  262.04   15.51
   0   2 -17   23.26    6.99
   0   2 -17   20.05    6.44
   0   2 -17   16.22    7.25
   0   2 -17   17.35    5.88
   0   2 -17   14.86    4.68
   0  -2  17   19.74    5.52
   0  -2 -17   14.29    4.55
   0  -2  17   17.51    4.74
   0  -2 -17   19.65    4.93
   0  -2 -17   17.84    5.80
   0  -2  17   12.54    3.55
   0   2 -18    0.97    3.11
   0   2  18    2.04    4.80
   0   2  18    1.29    2.08
   0   2 -18    1.19    2.57
   0  -2  18    1.79    2.98
   0  -2 -18    0.37    1.45
   0  -2 -18    2.00    3.01
   0  -2 -18    0.04    2.39
   0  -2  18    0.72    1.42
   0  -2  18    0.08    2.77
   0   2 -19  472.51   22.84
   0   2 -19  431.91   20.25
   0   2  19  450.27   23.17
   0  -2  19  409.14   19.26
   0  -2  19  450.25   21.47
   0  -2 -19  439.67   21.05
   0  -2 -19  412.89   20.01
   0   2 -20  281.98   19.98
   0   2  20  294.57   27.55
   0   2  20  267.91   18.24
   0   2 -20  276.37   18.33
   0  -2  20  255.22   16.06
   0  -2  20  270.13   18.54
   0  -2 -20  274.99   17.69
   0  -2 -20  268.60   18.29
   0   2 -21   61.02   10.27
   0   2  21   60.74   16.64
   0   2  21   55.46    8.83
   0   2 -21   59.06    8.23
   0  -2  21   53.29    7.31
   0  -2  21   57.62    9.31
   0  -2 -21   58.66    8.29
   0  -2 -21   61.87    9.74
   0   2 -22  159.36   14.30
   0   2  22  151.53   14.09
   0   2  22  139.86   11.85
   0   2 -22  151.03   12.15
   0  -2  22  145.46   11.50
   0  -2  22  153.02   13.42
   0  -2 -22  142.35   11.98
   0  -2 -22  149.46   13.25
   0   2 -23   30.83    7.52
   0   2  23   38.94   24.01
   0   2  23   32.49    7.01
   0   2 -23   31.14    6.58
   0  -2  23   30.39    6.26
   0  -2  23   33.58    7.68
   0  -2 -23   33.76    6.83
   0  -2 -23   34.57    7.42
   0   2 -24  126.31   12.26
   0   2  24  126.60   12.26
   0   2  24  116.92   10.42
   0   2 -24  117.15   10.08
   0  -2  24  123.72   10.47
   0  -2  24  128.16   11.72
   0  -2 -24  124.46   10.80
   0  -2 -24  131.65   11.72
   0   2 -25  119.82   11.60
   0   2  25  136.82   10.96
   0   2  25  111.56   10.00
   0   2 -25  111.72    9.40
   0  -2  25  113.30   10.52
   0  -2 -25  121.70   10.46
   0  -2  25  119.71   10.00
   0  -2 -25  120.73   10.14
   0   2 -26   67.74    8.52
   0   2  26   74.34    7.72
   0   2  26   62.25    7.31
   0   2 -26   62.38    6.77
   0  -2  26   66.53    8.02
   0  -2 -26   65.50    7.39
   0  -2  26   68.54    7.75
   0  -2 -26   68.00    7.61
   0   2 -27  219.96   12.47
   0   2  27  231.89   11.98
   0   2  27  203.75   11.68
   0   2 -27  168.04    9.15
   0   2 -27  211.61   14.36
   0  -2  27  212.07   11.59
   0  -2  27  230.77   11.88
   0  -2 -27  216.65   11.15
   0   2 -28  138.77   12.24
   0   2  28  139.27   11.48
   0   2  28  126.38   11.68
   0   2 -28  142.54   13.85
   0  -2  28   98.72    9.17
   0  -2  28   91.50    8.83
   0  -2 -28  114.27    9.94
   0   2 -29    0.12    1.41
   0   2 -29    0.29    1.78
   0   2  29    0.07    0.80
   0  -2  29    0.04    0.75
   0  -2  29    0.18    0.79
   0  -4   0    4.50    3.21
   0  -4   0    5.51    3.01
   0   4  -1   53.34    6.54
   0  -4  -1   52.89    6.45
   0  -4  -1   55.23    6.73
   0  -4   1   52.67    6.53
   0  -4   1   53.85    6.75
   0   4  -2   10.03    4.12
   0   4  -2    8.50    3.25
   0  -4  -2    9.33    3.37
   0  -4   2    8.64    3.29
   0  -4  -2    8.99    3.02
   0   4  -3    2.64    2.83
   0   4  -3    4.75    3.20
   0  -4  -3    4.53    3.00
   0  -4   3    4.43    2.86
   0  -4  -3    4.09    3.05
   0   4  -4  145.64   11.74
   0   4  -4  136.16   11.15
   0  -4  -4  145.66   10.79
   0  -4   4  136.16   10.47
   0  -4  -4  132.87   12.19
   0   4  -5    1.77    2.07
   0   4  -5    1.90    2.01
   0  -4  -5    1.63    2.36
   0  -4   5    2.09    2.39
   0   4  -6  197.23   14.55
   0   4  -6  206.30   14.79
   0  -4  -6  195.30   12.80
   0  -4   6  194.08   13.13
   0   4  -7   12.88   13.60
   0   4  -7   27.74    5.76
   0  -4  -7   23.16    4.65
   0  -4   7   23.40    4.97
   0   4  -8   27.40   24.98
   0   4  -8   50.70    8.34
   0  -4  -8   46.68    6.41
   0  -4   8   47.49    6.94
   0   4  -9    0.07    0.91
   0   4  -9    0.96    2.77
   0   4  -9   -0.59    2.46
   0  -4   9    0.53    1.99
   0  -4  -9    0.29    1.74
   0   4 -10   53.99   20.45
   0   4 -10    3.11    2.03
   0   4 -11   -0.12    1.73
   0   4 -11    0.79    2.90
   0  -4  11    0.51    2.10
   0  -4 -11    1.05    2.20
   0  -4 -11    0.30    3.44
   0   4 -12  161.66   14.92
   0   4 -12  151.58   14.01
   0  -4  12  143.25   12.27
   0  -4 -12  162.19   13.33
   0  -4 -12  156.99   14.37
   0   4 -13  408.41   27.92
   0   4 -13  385.08   23.97
   0  -4  13  357.06   20.38
   0  -4 -13  403.21   22.58
   0  -4 -13  387.57   22.84
   0   4 -14   14.30    8.68
   0   4 -14   11.00    6.05
   0  -4  14    7.52    4.19
   0  -4 -14   10.20    6.97
   0  -4 -14   13.27    6.16
   0   4 -15  144.34   14.71
   0   4 -15  139.75   21.10
   0  -4 -15  146.28   11.78
   0  -4 -15  161.51   19.35
   0  -4  15  130.76   11.81
   0  -4 -15  139.74   13.48
   0   4 -16    3.50    4.04
   0   4 -16    2.11    4.12
   0  -4 -16    4.45    3.61
   0  -4  16    4.91    4.18
   0  -4 -16    2.70    5.36
   0   4 -17    0.98    1.93
   0   4 -17    5.49    5.82
   0  -4 -17    5.85    3.21
   0  -4  17    6.02    4.07
   0  -4 -17    7.39    6.08
   0   4 -18   22.00   12.27
   0   4 -18   29.37    8.52
   0  -4 -18   25.72    4.61
   0  -4  18   27.13    6.17
   0  -4 -18   27.06    7.19
   0   4 -19  199.35   18.63
   0   4 -19  182.03   16.16
   0   4  19  180.42   16.23
   0  -4  19  156.63   13.48
   0  -4 -19  185.64   15.83
   0   4 -20    3.62    5.45
   0   4 -20    1.90    2.11
   0   4  20    3.58    3.56
   0  -4  20    2.02    2.73
   0  -4 -20    6.03    4.27
   0   4 -21   19.12    5.18
   0   4  21   23.92    5.76
   0   4 -21   22.62    6.60
   0   4  21   26.52   12.43
   0  -4  21   18.46    4.56
   0  -4 -21   24.32    5.99
   0   4  22   40.72    6.25
   0   4 -22   37.31    7.49
   0   4  22   33.02   18.11
   0  -4  22   29.70    4.58
   0  -4 -22   36.11    5.61
   0   4  23   76.53    8.45
   0   4 -23   72.62    9.60
   0   4  23   61.53   20.43
   0  -4 -23   64.67    7.28
   0   4  24   32.04    5.24
   0   4 -24   31.09    5.95
   0   4  24   14.05    9.96
   0  -4 -24   29.84    5.07
   0   4  25    7.31    2.60
   0  -4 -25    5.57    2.24
   0  -6   0   55.68   10.08
   0  -6  -1    2.07    2.16
   0  -6   1    2.57    2.22
   0  -6  -1    1.71    3.73
   0  -6   1    2.85    5.17
   0  -6  -2    0.13    3.50
   0  -6   2    0.25    3.47
   0  -6  -3   94.24    8.70
   0  -6  -3  103.15   12.67
   0  -6   3  105.63   12.41
   0  -6  -4   10.45    3.42
   0  -6  -4   11.07    5.67
   0  -6   4   10.95    5.45
   0  -6  -5   10.34    3.20
   0  -6  -5   11.67    5.42
   0  -6   5   12.26    5.75
   0  -6  -6    5.75    3.37
   0  -6  -6    8.56    4.99
   0  -6   6    6.74    5.08
   0  -6  -7  133.78    8.85
   0  -6  -7  126.19   11.60
   0  -6   7  127.88   12.23
   0  -6  -8    5.36    3.54
   0  -6   8   12.68    5.88
   0  -6  -9  534.20   17.37
   0  -6   9  499.05   20.51
   0  -6 -10    2.62    2.78
   0  -6 -11   83.05    8.61
   0  -6 -12    0.04    2.07
   0  -6 -13    5.38    3.11
   0  -6  13    4.00    2.69
   0  -6 -14    5.07    2.60
   0  -6 -14    5.19    3.41
   0  -6  14    3.44    2.65
   0  -6 -15    6.34    2.22
   0  -6 -15    6.84    3.02
   0  -6  15    4.80    2.39
   1   1 -30    9.70    3.79
  -1   1  30    9.87    3.35
   1   1 -30    9.73    4.29
  -1  -1  30    9.00    3.60
   1  -1 -30    0.98    0.76
  -1  -1  30    7.89    3.01
   1  -1 -30    7.18    2.88
   1   1 -29    9.70    4.08
  -1   1  29    9.99    3.49
   1   1 -29    9.02    4.75
  -1  -1  29    9.59    3.68
   1  -1 -29   10.38    3.68
  -1  -1  29   11.62    4.49
   1  -1 -29    9.82    3.84
   1  -1 -29    7.41    2.55
   1   1 -28   24.81    3.73
   1   1 -28   43.19    7.22
   1   1 -28   43.20    8.09
  -1   1  28   47.21    6.38
  -1  -1  28   49.43    6.91
  -1  -1  28   51.50    7.72
   1  -1 -28   40.11    6.70
   1  -1 -28   45.06    6.00
   1  -1 -28   44.56    5.57
  -1   1  27    6.62    4.00
   1   1 -27    7.10    5.49
   1   1 -27    5.56    2.93
  -1  -1  27    7.10    4.30
  -1  -1  27    8.90    5.78
   1  -1 -27    6.63    4.31
   1  -1 -27    9.10    4.21
   1  -1 -27    6.48    3.17
  -1   1  26  221.82   17.37
   1   1 -26  188.30   17.77
   1   1 -26  195.25   15.12
  -1  -1  26  200.94   16.12
  -1  -1  26  228.82   18.89
   1  -1 -26  233.59   19.94
   1  -1 -26  213.61   17.17
   1  -1 -26  240.17   17.97
  -1   1  25   18.93    6.09
   1   1 -25   17.71    6.93
   1   1 -25   18.26    5.32
  -1  -1  25   20.58    5.66
  -1  -1  25   22.87    7.41
   1  -1 -25   18.84    6.60
   1  -1 -25   22.24    6.22
   1  -1 -25   19.85    5.56
   1   1 -24  218.82   17.78
   1   1 -24  219.65   13.63
  -1  -1  24  264.82   18.28
   1  -1 -24  243.73   15.49
   1  -1 -24  244.16   18.06
  -1  -1  24  253.00   15.88
   1  -1 -24  247.93   15.39
   1   1 -23   10.58    7.89
   1   1 -23    6.97    4.09
  -1  -1  23    9.59    5.91
   1  -1 -23    9.16    5.95
   1  -1 -23    8.48    6.93
  -1  -1  23    8.38    5.25
   1  -1 -23    7.15    4.10
  -1   1  22   29.53   15.90
   1   1 -22   20.62    6.28
   1   1 -22   18.07    7.31
  -1  -1  22   17.35    6.32
   1  -1 -22   20.83    7.60
  -1  -1  22   18.53    6.64
   1  -1 -22   21.96    5.90
   1  -1 -22   16.73    5.83
  -1   1  21    6.60    4.15
   1   1 -21    4.28    3.65
   1   1 -21    4.92    5.84
  -1  -1  21    5.76    4.95
   1  -1 -21    4.81    5.18
  -1  -1  21    6.63    4.61
   1  -1 -21    6.32    3.81
   1  -1 -21    7.53    4.82
   1   1 -20   30.63    6.39
  -1   1  20   35.76   19.08
  -1   1  20   26.35    6.08
   1   1 -20   28.01    8.53
   1  -1 -20   28.35    6.76
   1  -1 -20   27.75    7.59
  -1  -1  20   32.99    7.37
   1  -1 -20   28.61    5.67
  -1  -1  20   30.00    6.81
  -1   1  19    5.18    3.06
   1   1 -19    4.91    4.11
  -1   1  19    6.83    4.95
   1   1 -19    5.05    3.46
  -1   1  19    3.60    3.06
   1   1 -19    4.66    3.81
   1   1 -19    2.72    5.68
   1  -1 -19    5.27    4.03
   1  -1 -19    4.35    3.26
   1  -1 -19    5.12    3.57
  -1  -1  19    5.98    4.44
   1  -1 -19    5.20    3.23
  -1  -1  19    5.97    4.26
  -1  -1  19    6.49    3.67
   1  -1 -19    3.17    4.44
   1   1 -18    1.65    2.82
   1   1 -18    4.06    3.15
  -1   1  18    3.82    2.80
  -1   1  18    3.80    3.86
  -1   1  18    3.73    3.61
   1   1 -18    3.21    4.04
   1  -1 -18    2.02    3.05
   1  -1 -18    2.79    3.36
   1  -1 -18    1.58    2.29
   1  -1 -18    3.70    2.47
  -1  -1  18    1.16    2.62
  -1  -1  18    3.36    2.70
   1  -1 -18    3.20    3.59
   1   1 -17    1.78    2.75
   1   1 -17    4.16    3.10
  -1   1  17    2.78    2.82
  -1   1  17    4.05    3.16
  -1   1  17    2.86    2.61
   1   1 -17    3.22    3.70
   1  -1 -17    2.58    3.32
   1  -1 -17    3.12    3.70
   1  -1 -17    3.68    3.32
   1  -1 -17    3.26    2.82
  -1  -1  17    3.77    2.71
  -1  -1  17    5.44    3.17
   1  -1 -17    2.13    3.35
   1   1 -16  566.69   26.48
  -1   1  16  595.19   26.14
  -1   1  16  632.77   29.46
   1   1 -16  595.54   26.80
   1   1 -16  554.54   26.60
  -1  -1  16  593.86   28.07
   1  -1 -16  539.39   24.79
   1  -1 -16  548.81   24.79
   1  -1 -16  601.57   29.57
   1  -1 -16  547.09   25.50
  -1  -1  16  568.50   24.92
   1  -1 -16  499.79   23.75
   1   1 -15    1.22    2.13
   1   1 -15    2.16    1.81
  -1   1  15    3.07    3.16
   1   1 -15    2.68    3.88
  -1  -1  15    3.08    2.86
   1  -1 -15    1.87    2.41
   1  -1 -15    1.77    3.05
   1  -1 -15    1.76    2.48
   1  -1 -15    2.20    1.78
   1  -1 -15    1.19    2.38
   1   1 -14  140.39    9.93
   1   1 -14  151.02   10.97
   1  -1 -14  144.72   10.45
  -1  -1  14  151.36    9.90
   1  -1 -14  146.23   10.24
   1  -1 -14  151.97    9.73
  -1  -1  14  155.19    9.58
   1   1 -13  155.98   11.80
   1  -1 -13  280.87   13.91
   1  -1 -13  144.73   10.56
   1   1 -12  291.96   14.24
   1  -1 -12  404.69   16.35
   1  -1 -12  381.74   15.72
  -1  -1  12  313.22   13.06
   1   1 -11  112.75    9.75
   1  -1 -11   91.91    8.31
   1  -1 -11   91.47    8.54
  -1  -1  11  136.10    9.62
   1   1 -10   38.05    5.65
   1   1 -10   56.83    7.04
   1  -1 -10   51.53    6.11
   1  -1 -10   53.26    7.19
  -1  -1  10   46.08    5.19
   1  -1  -9   34.52    5.57
   1   1  -8 1927.78   33.29
   1   1  -8 1987.82   32.68
   1  -1  -8 1988.15   32.27
   1  -1  -8 1893.99   30.75
  -1  -1   8 2126.09   32.62
   1   1  -6  159.41    8.92
  -1   1   6  153.04    8.11
  -1   1   6  152.43    7.92
   1  -1  -6  148.03    8.26
  -1  -1   6  148.53    8.13
   1  -1  -6  149.59    8.40
  -1  -1   6  145.25    9.27
  -1   1   5  775.52   14.97
  -1   1   5  772.20   15.52
  -1  -1   5  758.69   15.37
   1  -1  -5  784.11   14.93
   1  -1  -5  751.68   14.95
  -1  -1   5  816.19   14.80
   1   1  -4  927.78   17.29
   1   1  -4  967.81   16.42
   1   1  -4 1043.14   16.46
  -1   1   4  944.13   16.90
  -1   1   4 1000.01   16.84
  -1  -1   4  923.91   15.64
   1  -1  -4  987.93   16.22
  -1  -1   4  925.22   16.79
  -1  -1   4 1043.89   16.73
   1  -1  -4  932.19   16.48
  -1   1   3  513.68   10.17
   1   1  -3  516.36   11.65
   1   1  -3  566.23   10.27
   1   1  -3  536.35   11.08
   1  -1  -3  520.29   11.50
  -1  -1   3  516.19   10.35
   1  -1  -3  529.86   10.15
   1  -1  -3  496.93   11.22
  -1  -1   3  570.62   10.73
  -1  -1   3  494.51   10.37
   1   1  -2  315.67   11.31
   1   1  -2  285.82   11.14
   1   1  -2  293.07   10.38
  -1   1   2  305.80   10.72
   1  -1  -2  285.06   11.36
   1  -1  -2  301.08   10.84
  -1  -1   2  286.61   10.27
   1  -1  -2  294.87   10.93
  -1  -1   2  276.79   10.49
  -1  -1   2  299.81   10.95
   1  -1  -2  294.07   11.72
  -1   1   1    0.88    1.43
  -1   1   1    0.18    1.18
   1   1  -1    1.24    1.90
   1   1  -1    0.42    1.19
   1   1  -1    0.27    0.58
  -1   1   1    1.40    2.60
   1  -1  -1    1.27    1.59
   1  -1  -1    0.55    1.05
  -1  -1   1    6.47    6.10
  -1  -1   1    0.43    1.17
  -1  -1   1    1.00    1.44
   1   1   0   39.05    5.96
  -1   1   0   38.73    4.07
   1   1   0   49.60    3.10
  -1   1   0   58.13    5.50
   1   1   0   43.28    1.92
  -1   1   0   43.83    3.19
   1  -1   0   42.15    2.93
  -1  -1   0   49.93    3.44
   1  -1   0   50.24    2.51
  -1  -1   0   36.79    2.82
   1  -1   0   36.24    3.27
   1   1   1   19.90    2.41
  -1   1  -1   16.03    3.49
  -1   1  -1   20.57    1.92
  -1   1  -1   19.26    3.19
   1  -1   1   17.36    2.30
  -1  -1  -1   21.03    1.79
  -1  -1  -1   22.04    2.80
  -1  -1  -1   17.71    2.53
   1  -1   1   20.40    2.01
   1  -1   1   18.01    3.13
   1   1   2  892.93   15.48
  -1   1  -2  863.80   14.72
   1   1   2  853.89   11.88
   1  -1   2  801.87   15.72
  -1  -1  -2  817.98   13.18
   1  -1   2  819.72   13.73
  -1  -1  -2  900.64   12.34
  -1  -1  -2  821.87   14.35
   1  -1   2  901.96   12.93
  -1   1  -3   72.76    5.57
   1   1   3   63.65    4.19
   1   1   3   76.86    4.56
   1   1   3   70.62    3.81
  -1  -1  -3   61.89    4.33
   1  -1   3   67.75    4.49
   1  -1   3   59.21    4.47
   1  -1   3  103.94    5.30
   1   1   4  838.28   14.93
  -1   1  -4  984.70   18.09
   1   1   4  852.22   14.31
  -1  -1  -4  816.53   14.48
   1  -1   4  841.51   15.70
   1   1   5 2033.01   29.97
  -1   1  -5 1998.18   30.69
   1   1   5 1953.27   27.74
  -1  -1  -5 2024.21   29.38
   1  -1   5 1928.84   29.53
  -1  -1  -5 1935.71   27.29
   1  -1   5 2110.65   29.48
   1   1   6 1383.83   23.60
  -1   1  -6 1493.67   26.05
   1   1   6 1339.38   21.90
  -1  -1  -6 1457.79   24.49
  -1  -1  -6 1455.34   26.65
   1  -1   6 1545.14   24.23
  -1   1  -8 1417.31   27.14
  -1  -1  -8 1520.00   26.99
  -1  -1  -8 1459.70   25.40
   1  -1   8 1545.46   26.10
  -1   1  -9   66.75    7.01
  -1  -1  -9   61.69    6.55
  -1  -1  -9   68.54    6.19
   1  -1   9   75.00    6.22
  -1   1 -10  486.47   18.07
  -1   1 -10  514.54   17.93
  -1  -1 -10  561.95   18.45
  -1  -1 -10  536.29   17.52
   1  -1  10  556.56   17.35
  -1   1 -11  774.80   25.21
  -1   1 -11  734.44   24.95
  -1  -1 -11  824.35   24.70
  -1  -1 -11  733.92   22.15
   1  -1  11  774.85   22.35
  -1   1 -12  767.46   25.72
  -1  -1 -12  857.48   26.35
  -1  -1 -12  810.65   24.50
   1  -1  12  857.94   24.79
  -1   1 -13  175.32   11.02
  -1   1 -13  193.93   12.98
  -1   1 -13  178.62   12.35
  -1  -1 -13  215.16   12.32
  -1  -1 -13  189.15   10.99
  -1  -1 -13  185.76   11.23
   1  -1  13  171.23    9.89
  -1   1 -14   86.70    7.91
  -1   1 -14   78.11    8.78
   1   1  14   86.75    8.34
  -1   1 -14   85.51    9.27
   1  -1  14   84.26    7.48
  -1  -1 -14   75.83    7.24
  -1  -1 -14   78.09    7.33
  -1  -1 -14   76.89    6.80
  -1  -1 -14   89.44    7.85
  -1  -1 -14   85.23    8.08
   1  -1  14   82.41    7.41
   1   1  15    6.97    3.84
  -1   1 -15    5.26    4.15
  -1   1 -15    6.30    4.28
  -1   1 -15    7.56    3.73
   1  -1  15    4.62    2.80
  -1  -1 -15    6.41    4.08
  -1  -1 -15    5.14    3.19
  -1  -1 -15    4.16    2.68
   1  -1  15    5.52    2.85
  -1   1 -16  402.31   23.18
  -1   1 -16  364.80   22.74
   1   1  16  414.43   24.30
  -1   1 -16  390.58   24.52
   1  -1  16  394.64   22.36
  -1  -1 -16  370.57   22.09
  -1  -1 -16  351.35   20.41
  -1  -1 -16  365.78   20.65
  -1  -1 -16  408.59   24.00
  -1  -1 -16  374.54   21.87
   1  -1  16  373.26   20.68
  -1   1 -17   49.87    7.22
  -1   1 -17   49.33    7.97
   1   1  17   54.96   22.88
  -1   1 -17   49.98    8.88
   1  -1  17   54.30    7.45
  -1  -1 -17   48.13    7.62
  -1  -1 -17   44.17    6.49
  -1  -1 -17   50.85    6.85
  -1  -1 -17   51.90    7.04
  -1  -1 -17   49.68    7.49
   1  -1  17   46.71    6.60
   1   1  18    1.21    1.97
  -1   1 -18    1.75    3.58
  -1   1 -18    0.66    3.62
   1   1  18    1.45    2.08
   1   1  18    1.26    2.74
  -1   1 -18    1.49    2.75
  -1  -1 -18    2.44    3.17
  -1  -1 -18    1.94    2.65
  -1  -1 -18    0.78    1.94
  -1  -1 -18    1.44    3.84
   1  -1  18    0.88    2.51
   1  -1  18    1.80    2.57
  -1  -1 -18    1.27    2.46
  -1   1 -19   22.90    5.88
  -1   1 -19   17.59    6.82
   1   1  19   25.04   20.28
   1   1  19   20.42    5.66
  -1  -1 -19   18.65    5.28
  -1  -1 -19   18.67    5.79
  -1  -1 -19   17.44    4.67
  -1  -1 -19   21.47    6.07
  -1  -1 -19   20.59    5.40
   1  -1  19   20.68    5.84
  -1   1 -20   23.94    7.04
   1   1  20    1.98    2.51
   1   1  20   23.93    6.74
  -1   1 -20   20.92    8.48
  -1  -1 -20   24.14    6.22
  -1  -1 -20   21.51    7.12
   1  -1  20   28.10    6.60
  -1  -1 -20   22.32    5.73
   1  -1  20   24.00    6.34
  -1   1 -21  133.34   12.58
   1   1  21  135.65   14.40
   1   1  21  131.29   12.38
  -1   1 -21  127.38   14.29
  -1  -1 -21  128.96   12.20
  -1  -1 -21  132.48   13.99
   1  -1  21  150.00   13.58
  -1  -1 -21  139.80   12.78
   1  -1  21  137.44   12.68
  -1   1 -22  137.80   13.42
  -1   1 -22  151.31   12.52
  -1   1 -22  146.79   14.99
   1   1  22  154.02   13.21
  -1  -1 -22  153.84   12.90
   1  -1  22  165.51   13.80
  -1  -1 -22  154.28   14.26
   1  -1  22  172.75   13.74
  -1  -1 -22  151.43   12.43
  -1   1 -23  114.68   13.17
  -1   1 -23  111.51   11.60
  -1   1 -23  100.12   14.23
   1   1  23  127.00   12.48
  -1  -1 -23  133.32   12.19
   1  -1  23  104.88   11.93
  -1  -1 -23   81.67   10.78
   1  -1  23  143.37   13.20
  -1  -1 -23  108.23   11.16
  -1   1 -24   53.79    9.04
  -1   1 -24   49.38    7.50
  -1   1 -24   47.49    9.84
   1   1  24   53.24    8.32
  -1  -1 -24   55.45    8.29
   1  -1  24   54.96    8.57
  -1  -1 -24   52.08    8.63
   1  -1  24   55.28    8.32
  -1  -1 -24   53.32    8.37
  -1   1 -25  273.11   17.14
  -1   1 -25  247.86   18.88
   1   1  25  303.06   17.52
   1   1  25  290.39   16.93
  -1   1 -25  271.77   18.88
   1  -1  25  284.44   16.55
   1  -1  25  271.60   16.60
  -1  -1 -25  242.35   19.57
  -1  -1 -25  248.42   18.59
  -1  -1 -25  267.13   20.60
  -1   1 -26  220.35   14.37
  -1   1 -26  225.89   12.79
   1   1  26  253.33   14.72
   1   1  26  237.10   14.38
  -1   1 -26  214.23   16.05
   1  -1  26  227.89   13.28
   1  -1  26  244.26   14.80
  -1  -1 -26  204.49   13.40
  -1  -1 -26  219.34   12.67
  -1  -1 -26  225.29   13.38
  -1   1 -27    1.33    3.54
  -1   1 -27    4.47    2.86
   1   1  27    3.52    3.54
   1   1  27    2.94    2.96
  -1   1 -27    4.38    4.48
   1  -1  27    3.44    3.28
   1  -1  27    3.34    3.56
  -1  -1 -27    2.42    2.90
  -1  -1 -27    2.85    2.55
  -1  -1 -27    4.62    3.78
   1   1  28   46.89    7.22
  -1   1 -28   39.59    6.75
   1   1  28   42.12    6.33
  -1   1 -28   40.26    7.78
  -1   1 -28   39.25    5.40
   1  -1  28   42.83    6.35
  -1  -1 -28   39.70    5.53
  -1  -1 -28   37.63    6.00
   1  -1  28   46.07    6.98
  -1  -1 -28   38.67    5.64
  -1   1 -29    0.94    2.50
   1   1  29    0.32    1.40
   1   1  29    0.33    1.79
  -1   1 -29    0.36    1.26
  -1   1 -29   -0.75    1.85
   1  -1  29   -0.18    1.25
   1  -1  29    0.27    1.35
  -1  -1 -29    0.02    1.13
   1   3 -27  148.79   13.13
  -1   3  27  167.89   15.35
   1   3 -27  142.48   14.16
  -1  -3  27  106.19   10.00
   1  -3 -27  122.68   11.33
   1   3 -26    2.70    2.27
  -1   3  26    6.25    3.26
   1   3 -26    6.90    5.20
  -1  -3  26    3.99    2.96
   1  -3 -26    6.74    2.96
   1   3 -25   72.02    7.54
   1   3 -25   74.40   10.10
  -1   3  25   74.64    7.41
  -1   3  25   63.25   13.83
  -1  -3  25   65.53    6.84
   1  -3 -25   69.32    6.92
  -1  -3  25   65.21    6.29
   1   3 -24   21.19    4.94
   1   3 -24   21.98    6.96
  -1   3  24   24.45    5.72
  -1   3  24   24.17   12.18
   1   3 -24   15.57   10.55
  -1  -3  24   23.42    4.99
   1  -3 -24   23.91    4.93
  -1  -3  24   27.42    6.53
   1   3 -23    0.73    2.42
  -1   3  23    1.05    2.06
  -1   3  23    1.70    3.13
   1   3 -23    0.88    1.33
  -1   3  23    0.92    2.19
   1   3 -23    1.59    4.24
  -1  -3  23    0.72    1.78
   1  -3 -23    2.00    3.60
  -1  -3  23    2.15    3.55
   1   3 -22   29.65    6.42
  -1   3  22    2.71    2.49
  -1   3  22    2.44    3.15
   1   3 -22    1.75    1.93
   1   3 -22   11.22    6.83
   1  -3 -22    1.93    3.21
  -1  -3  22    1.92    2.95
   1  -3 -22    4.13    3.90
  -1  -3  22    3.09    4.07
   1   3 -21   -0.63    2.37
  -1   3  21    0.04    2.26
  -1   3  21    1.06    3.12
   1   3 -21    1.48    1.70
   1   3 -21   -0.13    4.12
   1  -3 -21    0.62    2.30
  -1  -3  21    0.22    1.94
   1  -3 -21    0.52    2.84
  -1  -3  21   -0.22    2.78
   1   3 -20   74.38    9.80
  -1   3  20   81.59   12.00
   1   3 -20   69.83    8.76
   1   3 -20   73.12   12.32
  -1  -3  20   75.27   10.52
  -1  -3  20   71.28    8.20
   1  -3 -20   72.49    9.75
   1  -3 -20   72.24    9.29
   1   3 -19   20.76    6.43
   1   3 -19   18.53    6.09
   1   3 -19   19.49    7.81
  -1  -3  19   18.39    5.91
   1  -3 -19   17.27    5.19
  -1  -3  19   19.67    5.15
   1  -3 -19   19.32    5.93
   1   3 -18  251.17   17.12
   1   3 -18  249.16   20.84
  -1   3  18  223.82   14.89
   1   3 -18  244.15   17.22
  -1  -3  18  243.52   15.72
  -1  -3  18  238.10   17.38
   1  -3 -18  213.26   14.64
   1  -3 -18  258.86   18.15
   1   3 -17   13.95    5.22
   1   3 -17   14.56    5.15
   1   3 -17   13.84    6.84
  -1  -3  17   15.38    5.95
   1  -3 -17   14.02    4.44
  -1  -3  17   15.14    4.72
   1  -3 -17   16.43    6.25
   1   3 -16   42.13    7.15
  -1   3  16   37.93    5.85
   1   3 -16   42.69    9.72
   1   3 -16   42.49    7.14
  -1  -3  16   40.06    7.58
   1  -3 -16   42.06    6.26
  -1  -3  16   41.62    6.29
   1  -3 -16   39.22    7.75
   1   3 -15   18.57    5.13
   1   3 -15   15.91    5.87
   1   3 -15   20.41    5.52
  -1   3  15   12.99    5.91
   1   3 -15   18.65    7.47
   1  -3 -15   20.84   16.81
  -1  -3  15   14.97    5.36
   1  -3 -15   20.94    4.93
  -1  -3  15   18.42    4.46
   1  -3 -15   20.64    5.77
   1   3 -14   33.19    5.78
   1   3 -14   33.04    6.76
   1   3 -14   44.85    7.44
  -1   3  14   25.69   12.32
   1   3 -14   33.02    7.16
   1   3 -14   27.78    5.22
   1  -3 -14   31.23   15.29
  -1  -3  14   40.22    7.65
  -1  -3  14   32.45    5.22
   1  -3 -14   39.76    6.13
   1  -3 -14   32.82    6.74
   1   3 -13  181.61   12.43
   1   3 -13  173.98   14.30
  -1   3  13  161.91   10.73
   1   3 -13  180.65   15.22
   1   3 -13  160.55   11.85
   1   3 -13  199.89   14.77
   1  -3 -13  208.45   14.63
  -1  -3  13  192.05   14.33
   1  -3 -13  182.78   12.48
   1  -3 -13  193.24   14.50
   1   3 -12   82.19    9.77
  -1   3  12   79.88    7.43
   1   3 -12   79.22    9.89
   1   3 -12   71.15    7.52
   1   3 -12   93.09   10.04
   1  -3 -12   93.82    9.16
  -1  -3  12   92.65    9.44
   1  -3 -12   95.69    8.75
   1  -3 -12   89.05    9.91
  -1  -3  12   71.43    6.80
   1   3 -11  259.51   17.86
  -1   3  11  256.13   15.18
   1   3 -11  257.87   18.24
   1   3 -11  229.84   14.61
   1   3 -11  283.69   18.54
   1  -3 -11  283.62   17.31
  -1  -3  11  282.55   18.09
   1  -3 -11  269.78   16.30
   1  -3 -11  269.05   17.93
  -1  -3  11  230.99   13.94
   1   3 -10   34.12    6.48
  -1   3  10   42.05    4.96
   1   3 -10   42.35    6.85
   1   3 -10   36.71    4.90
   1   3 -10   43.93    6.62
   1  -3 -10   40.54    5.38
  -1  -3  10   41.80    5.97
   1  -3 -10   41.60    5.92
   1  -3 -10   44.30    6.95
  -1  -3  10   38.84    4.64
   1   3  -9   91.07    9.04
  -1   3   9   86.55    7.04
   1   3  -9   85.15    9.22
   1   3  -9   74.63    6.75
   1   3  -9   87.75    9.68
   1  -3  -9   99.65    8.39
  -1  -3   9   98.02    9.02
   1  -3  -9   92.18    7.96
   1  -3  -9   84.01    8.44
  -1  -3   9   74.51    6.58
   1   3  -8   66.15    7.84
   1   3  -8   61.40    5.99
   1   3  -8   93.49    8.63
   1  -3  -8   65.81    6.67
   1  -3  -8   65.83    6.41
  -1  -3   8  116.30    9.33
   1  -3  -8   76.50    8.01
  -1  -3   8   72.30    5.99
   1   3  -7  477.90   19.77
   1   3  -7  424.40   14.96
   1   3  -7  480.44   20.03
  -1  -3   7  498.12   19.55
   1  -3  -7  473.45   17.78
   1  -3  -7  497.70   18.55
   1  -3  -7  478.78   20.07
  -1  -3   7  448.60   15.65
   1   3  -6  105.45    6.39
   1   3  -6  116.59   10.02
   1  -3  -6  130.90    8.98
   1  -3  -6  147.75   10.58
  -1  -3   6  163.44    8.79
   1   3  -5  269.05   13.74
   1   3  -5  246.30    9.55
   1  -3  -5  260.57   12.32
   1  -3  -5  249.59   13.29
  -1  -3   5  259.30   10.60
   1   3  -4    1.18    2.82
   1   3  -4    0.10    0.62
   1  -3  -4    0.41    1.76
  -1  -3   4    0.14    0.85
   1   3  -3   50.61    6.48
   1  -3  -3   50.21    5.81
  -1  -3   3   47.88    5.87
   1   3  -2   23.18    4.63
   1  -3  -2   25.08    4.86
  -1  -3   2   19.38    5.74
   1   3  -1  179.29   11.67
  -1  -3   1  193.78   10.21
   1   3   0  386.17   14.64
  -1   3   0  406.04   17.35
   1  -3   0  377.44   11.61
  -1   3  -1   10.72    6.88
  -1  -3  -1   10.88    3.41
  -1   3  -2   14.97    5.75
  -1   3  -2    1.48    2.36
  -1  -3  -2   11.87    3.33
   1  -3   2    9.95    2.77
  -1   3  -3    5.87    4.31
  -1   3  -3    4.24    3.68
  -1  -3  -3    5.72    2.44
   1  -3   3    4.48    3.79
  -1   3  -4   15.60    7.33
  -1   3  -4   26.15    3.68
  -1  -3  -4   18.64    3.79
  -1  -3  -4   10.79    3.62
   1  -3   4   13.95    2.27
  -1   3  -5  764.50   26.53
  -1   3  -5  715.90   21.17
  -1   3  -5  793.69   26.99
  -1  -3  -5  751.91   22.32
  -1  -3  -5  785.94   26.69
   1  -3   5  718.43   19.13
  -1   3  -6   40.37    6.25
  -1   3  -6   13.82    3.43
  -1  -3  -6    7.83    2.92
  -1  -3  -6    8.00    3.00
  -1  -3  -6    8.03    3.40
   1  -3   6   22.50    3.13
  -1   3  -7  379.17   18.33
  -1   3  -7  322.37   13.68
  -1   3  -7  370.85   17.59
  -1   3  -7  358.15   18.08
  -1  -3  -7  379.36   14.78
  -1  -3  -7  398.85   16.49
   1  -3   7  304.09   11.45
  -1   3  -8   53.59    7.93
  -1   3  -8   50.09    7.77
  -1   3  -8   37.78    5.37
  -1   3  -8   47.94   25.61
  -1  -3  -8   52.11    5.62
  -1  -3  -8   36.18    4.98
   1  -3   8   35.23    5.29
  -1   3  -9   26.74    6.60
  -1   3  -9   12.95    4.47
  -1   3  -9   13.34    3.96
  -1   3  -9   17.82    5.21
  -1  -3  -9   19.83    4.03
  -1  -3  -9   19.48    4.33
   1  -3   9   21.07    4.62
  -1   3 -10    1.25    1.31
  -1   3 -10    2.37    2.87
  -1   3 -10    1.88    2.30
   1  -3  10    2.31    2.35
  -1  -3 -10   15.79    3.59
  -1  -3 -10    2.69    2.44
  -1   3 -11  116.80    9.71
  -1   3 -11  123.26   12.28
  -1   3 -11  108.87    9.79
  -1   3 -11  134.75   12.41
  -1   3 -11  141.31   13.84
  -1  -3 -11  145.97   11.98
   1  -3  11  126.08   10.85
  -1  -3 -11  123.77   11.58
  -1   3 -12    2.42    2.70
  -1   3 -12    3.08    3.76
  -1   3 -12    1.06    1.82
  -1   3 -12   20.17    6.52
   1  -3  12    2.94    2.85
  -1  -3 -12    3.96    4.00
  -1  -3 -12    0.54    2.66
  -1   3 -13   98.79    9.33
  -1   3 -13   96.10   11.16
  -1   3 -13   90.62    9.07
  -1   3 -13  108.41   11.16
  -1   3 -13  110.20   12.57
  -1  -3 -13  115.51   13.94
   1  -3  13  104.97   10.09
  -1  -3 -13  107.69   11.06
  -1   3 -14    7.28    3.71
  -1   3 -14    5.72    4.64
  -1   3 -14    7.33    5.65
  -1   3 -14    5.86    3.30
  -1   3 -14    5.61    4.66
  -1  -3 -14   11.56    6.59
   1  -3  14    5.96    3.65
  -1  -3 -14    6.39    3.36
  -1  -3 -14    6.66    4.69
  -1   3 -15   -0.12    2.24
  -1   3 -15    0.80    3.92
  -1   3 -15    0.24    1.39
  -1   3 -15   -0.62    3.03
  -1  -3 -15    0.39    1.32
   1  -3  15    0.92    2.38
  -1  -3 -15    0.31    2.14
  -1  -3 -15    0.12    3.29
  -1   3 -16   38.32    7.13
  -1   3 -16   39.34    8.23
  -1   3 -16   38.41   10.45
  -1  -3 -16   37.07    6.16
   1  -3  16   35.53    6.98
  -1  -3 -16   39.27    8.37
  -1   3 -17   95.78   10.19
  -1   3 -17   90.95   10.38
  -1   3 -17  162.17   17.58
  -1  -3 -17  109.53    9.57
   1  -3  17  102.34   11.07
  -1  -3 -17  103.01   12.22
  -1   3 -18   55.92    8.84
  -1   3 -18   63.72   12.02
  -1   3 -18   57.29    9.21
   1  -3  18   57.22    8.84
  -1  -3 -18   66.16    9.81
  -1   3 -19   41.51    8.14
   1   3  19   40.11    8.36
  -1   3 -19   49.03   11.89
   1  -3  19   37.77    7.96
  -1  -3 -19   41.59    8.38
   1  -3  19   20.40    4.43
  -1   3 -20   11.29    5.64
  -1   3 -20    9.10    4.93
  -1   3 -20    8.26    6.85
   1   3  20   10.49    8.41
   1  -3  20    9.10    3.89
   1  -3  20   10.37    4.51
  -1  -3 -20   11.11    5.16
  -1   3 -21  219.47   14.35
  -1   3 -21  208.23   14.41
   1   3  21  240.57   15.64
  -1   3 -21  221.81   18.10
   1   3  21  221.78   15.74
   1  -3  21  226.28   14.17
  -1  -3 -21  219.94   14.85
  -1   3 -22    1.97    3.64
  -1   3 -22    1.08    3.03
   1   3  22    1.49    3.25
  -1   3 -22   -0.51    3.90
   1   3  22    2.95    2.94
   1  -3  22    1.74    3.11
  -1  -3 -22    3.10    4.07
  -1   3 -23   35.09    6.54
  -1   3 -23   30.46   14.55
   1   3  23   35.88    6.44
  -1   3 -23   33.86    8.69
   1   3  23   31.57   19.51
   1  -3  23   33.54    5.95
  -1  -3 -23   33.18    6.68
  -1   3 -24   11.05    4.72
  -1   3 -24   13.95    6.19
   1   3  24   13.05    5.00
   1   3  24   14.52    4.06
   1   3  24   10.68    7.86
  -1   3 -24    9.48    3.99
  -1  -3 -24   13.68    4.72
   1  -3  24   10.42    3.87
  -1   3 -25  171.17   10.33
  -1   3 -25  165.10    9.66
   1   3  25  178.13   10.59
   1   3  25  189.07    9.25
   1  -3  25  115.93    7.54
  -1  -3 -25  166.35   10.15
  -1   3 -26   58.39    6.65
   1   3  26   67.32    7.62
  -1   3 -26   53.87    5.77
  -1  -3 -26   72.17    7.56
  -1   3 -27   63.24    6.72
   1   3  27   64.02    7.28
  -1   5  21   20.93    3.16
   1   5 -21   16.47    3.03
  -1   5  21   11.22    8.10
   1  -5 -21   18.71    3.59
  -1   5  20   63.04    6.84
   1   5 -20   52.27    6.22
  -1   5  20   62.72   24.93
   1  -5 -20   58.61    6.81
  -1   5  19   74.43    6.71
   1   5 -19   56.77    6.23
  -1   5  19   60.67    7.89
   1  -5 -19   59.13    6.87
   1   5 -18    0.40    1.76
  -1  -5  18    0.14    0.99
   1  -5 -18    0.76    2.42
   1   5 -17   85.72    8.56
  -1  -5  17   90.36    7.38
   1  -5 -17   93.26    7.24
   1  -5 -17   93.23    9.45
   1   5 -16   20.46    5.57
  -1  -5  16    5.26    3.19
   1  -5 -16    4.70    2.74
   1  -5 -16    6.62    5.53
   1   5 -15   16.11    4.89
  -1  -5  15   19.00    4.62
   1  -5 -15   24.95    6.08
   1  -5 -15   20.04    6.62
   1   5 -14   72.71    9.65
  -1  -5  14   75.92    8.79
   1  -5 -14   85.71   10.03
   1  -5 -14   85.65   11.76
   1   5 -13   26.81    6.01
   1  -5 -13   27.55   18.05
  -1  -5  13   27.28    5.48
   1  -5 -13   31.73    7.94
   1   5 -12   20.53    6.12
   1  -5 -12   19.38   12.48
  -1  -5  12   19.93    5.09
   1  -5 -12   18.17    6.92
   1   5 -11    8.78    4.28
   1  -5 -11   10.24    7.26
  -1  -5  11   12.88    4.76
   1  -5 -11   11.07    5.86
   1   5 -10   27.57    6.28
   1  -5 -10   29.78   10.60
  -1  -5  10   29.29    5.79
   1  -5 -10   30.58    9.01
   1   5  -9    5.94    3.98
   1  -5  -9    6.13    4.32
  -1  -5   9    5.87    3.92
   1   5  -8    2.18    2.12
   1  -5  -8    3.53    3.29
  -1  -5   8    3.24    3.27
   1  -5  -7  131.03   10.20
  -1  -5   7  134.04   10.87
   1  -5  -6   26.15    5.29
  -1  -5   6   26.65    6.13
   1  -5  -5    3.94    3.17
  -1  -5   5    4.32    3.81
   1  -5  -4   87.60    8.13
  -1  -5   4   93.15    9.08
   1  -5  -3  143.27   10.96
  -1  -5   3  150.29   12.07
   1  -5  -3  133.23   14.10
   1  -5  -2   23.71    4.97
  -1  -5   2   28.17    5.76
   1  -5  -2   14.18    6.06
   1  -5  -1  117.07    9.76
  -1  -5   1  119.79   10.51
  -1  -5   1  104.60   11.95
   1  -5  -1  107.60   12.94
   1  -5   0   20.22    4.72
  -1  -5   0   20.03    5.02
  -1  -5   0   12.97    5.72
  -1   5  -1  110.02    9.70
  -1  -5  -1  125.17   10.88
   1  -5   1  121.12   10.02
  -1  -5  -1  107.09   12.96
  -1   5  -2   82.81    8.51
  -1  -5  -2   74.68    8.35
   1  -5   2   74.39    7.86
  -1  -5  -2   79.53   11.29
  -1   5  -3   13.36    4.29
  -1  -5  -3   12.38    4.04
   1  -5   3   14.82    4.37
  -1  -5  -3   11.27    5.97
  -1   5  -4    9.14    3.84
  -1  -5  -4    8.94    4.07
   1  -5   4    8.77    3.90
  -1  -5  -4   10.77    6.15
  -1   5  -5   23.71    5.94
  -1  -5  -5   23.50    5.65
   1  -5   5   20.78    4.82
  -1  -5  -5   22.80    7.69
  -1   5  -6   53.30    8.06
  -1  -5  -6   45.53    6.99
   1  -5   6   49.03    6.84
  -1  -5  -6   30.07    8.19
  -1   5  -7    1.45    3.53
  -1  -5  -7    1.55    2.79
   1  -5   7    0.58    1.54
  -1  -5  -7    0.87    3.55
  -1   5  -8    2.15    3.67
  -1  -5  -8    1.87    2.93
   1  -5   8    0.63    1.49
  -1  -5  -8    0.88    3.58
  -1   5  -9   26.30    6.74
  -1  -5  -9   25.22    6.08
   1  -5   9   21.04    4.69
  -1   5 -10   23.27    6.29
  -1  -5 -10   20.20    6.15
   1  -5  10   18.79    4.27
  -1   5 -11   17.12    5.74
  -1  -5 -11   17.77    9.33
  -1   5 -12    7.13    4.55
  -1  -5 -12    0.63    2.00
  -1   5 -13   39.86    7.64
  -1  -5 -13   34.25   17.26
  -1  -5 -13   31.69    6.81
  -1   5 -14   42.37    8.34
  -1  -5 -14   46.48   24.93
  -1  -5 -14   45.80    8.09
  -1   5 -15   69.01    8.79
  -1  -5 -15   77.39    8.27
  -1  -5 -15   71.31    9.34
  -1   5 -16   30.53    6.73
  -1  -5 -16   11.96    4.02
  -1  -5 -16   14.37    5.89
  -1   5 -17  145.54   11.28
  -1  -5 -17  149.98    8.90
  -1  -5 -17  151.55   11.03
   1   5  18   28.83    6.41
  -1   5 -18   35.57    7.12
  -1  -5 -18   25.01    5.65
  -1  -5 -18   19.46    3.46
   1   5  19   19.39    4.25
  -1   5 -19   13.38    3.61
   1   5  19   12.42    6.78
  -1  -5 -19   16.57    4.66
   1   5  20   17.30    3.59
  -1   5 -20   16.22    4.16
   1   5  20    8.57    7.92
  -1  -5 -20   16.75    3.98
   1   5  21    1.23    1.51
  -1  -5 -21    2.12    2.00
   1  -7  -2   53.83    7.03
  -1  -7   2   55.38    6.86
  -1  -7   1   75.45    8.44
   1  -7  -1   74.49    8.52
  -1  -7   0   29.08    5.41
  -1  -7  -1  148.47   13.36
   1  -7   1  146.00   13.50
   2   0 -31    0.09    1.07
  -2   0  31    0.13    1.27
  -2   0  31    0.18    1.15
   2   0 -31   -0.32    1.48
   2   0 -30    2.94    2.64
  -2   0  30    3.92    2.99
  -2   0  30    4.25    2.69
   2   0 -30    3.66    3.13
   2   0 -29    0.33    2.30
  -2   0  29   -0.23    2.45
  -2   0  29    0.24    2.04
   2   0 -29    0.45    2.61
   2   0 -28  110.17   10.52
  -2   0  28  106.31    9.38
   2   0 -28  104.19   11.32
   2   0 -27    1.30    3.37
  -2   0  27   -0.37    2.63
   2   0 -27    1.06    3.49
   2   0 -27   -0.02    1.55
   2   0 -26    0.48    3.40
  -2   0  26    1.33    2.97
   2   0 -26    0.46    3.72
   2   0 -26    0.07    2.01
   2   0 -25    0.07    3.21
  -2   0  25   -0.04    2.85
   2   0 -25    0.35    3.81
   2   0 -25    0.19    1.92
   2   0 -24    2.03    3.67
  -2   0  24    1.15    3.40
   2   0 -24    1.07    4.27
   2   0 -24    1.25    2.31
   2   0 -23   -0.72    3.42
  -2   0  23   -0.18    3.18
   2   0 -23    0.88    4.10
   2   0 -23    0.05    2.17
   2   0 -22  291.73   19.36
  -2   0  22  342.80   21.32
   2   0 -22  297.73   21.61
   2   0 -22  299.57   17.97
   2   0 -21   -0.72    3.22
   2   0 -21    0.11    3.99
   2   0 -21    0.99    2.29
   2   0 -20   11.81    5.69
   2   0 -20   11.49    5.10
   2   0 -20   17.89    7.55
   2   0 -20   12.49    4.90
   2   0 -20   15.08    4.48
  -2   0  20   16.40    4.73
   2   0 -19    1.30    2.73
   2   0 -19    0.68    2.60
   2   0 -19    1.40    4.14
   2   0 -19    0.17    2.41
   2   0 -19    0.36    1.96
  -2   0  19    0.85    2.54
  -2   0  19    0.35    1.77
   2   0 -18  284.24   17.41
   2   0 -18  276.94   17.61
   2   0 -18  288.27   19.08
   2   0 -18  260.72   16.84
   2   0 -18  279.46   15.89
  -2   0  18  279.17   18.12
  -2   0  18  277.11   16.17
   2   0 -17    0.11    2.26
   2   0 -17    0.25    2.37
   2   0 -17   -0.35    2.65
   2   0 -17   -0.48    2.46
   2   0 -17    0.20    1.37
  -2   0  17    0.22    0.89
  -2   0  17   -0.20    1.84
   2   0 -16   57.05    7.18
   2   0 -16   52.83    7.79
   2   0 -16   51.66    6.90
   2   0 -16   51.97    7.69
   2   0 -16   53.44    5.72
  -2   0  16   52.25    6.15
   2   0 -15   -0.02    1.74
   2   0 -15    0.53    2.61
   2   0 -15    0.30    1.98
   2   0 -15    0.15    2.79
  -2   0  15    0.49    2.06
   2   0 -14  267.78   14.38
   2   0 -14  272.89   14.45
  -2   0  14  271.12   12.49
   2   0 -13    0.03    2.78
   2   0 -13   -0.69    2.98
  -2   0  13    0.08    2.10
   2   0 -12  257.40   12.83
   2   0 -12  264.05   13.43
  -2   0  12  264.80   11.40
   2   0 -11   -0.73    3.21
  -2   0  11   -0.81    2.18
   2   0 -10  484.32   15.37
  -2   0  10  497.64   13.51
  -2   0   9    0.58    2.18
  -2   0   8   43.33    4.16
  -2   0   7    0.06    1.88
  -2   0   6  449.33   10.81
  -2   0   6  512.80   11.06
  -2   0   5    0.36    1.30
  -2   0   5    0.97    2.16
  -2   0   4  124.19    5.89
  -2   0   4  146.30    6.26
   2   0  -3   -0.05    1.07
  -2   0   3    0.24    0.92
  -2   0   3    0.21    0.86
   2   0  -3   -0.05    0.73
   2   0  -2   61.55    3.31
  -2   0   2   61.23    2.97
  -2   0   2   52.74    3.04
  -2   0   2   61.35    3.69
   2   0  -2   55.99    2.74
   2   0  -1   -0.03    0.60
   2   0  -1    3.51    2.03
  -2   0   1    2.44    2.04
  -2   0   1    0.51    1.36
   2   0  -1   -0.22    0.60
  -2   0   0  372.32    6.27
   2   0   0  374.75    6.01
  -2   0   0  383.55    7.14
  -2   0   0  413.18    8.03
   2   0   0  414.84    6.91
  -2   0  -1    0.91    1.35
   2   0   1    2.00    1.38
  -2   0  -1    1.37    1.84
   2   0   1    0.05    0.93
  -2   0  -2  258.24    9.39
   2   0   2  265.24    9.54
  -2   0  -2  275.62   10.23
   2   0   2  278.50   10.20
  -2   0  -3   -0.24    1.42
   2   0   3    0.19    1.10
  -2   0  -3    0.90    2.20
   2   0   3    0.40    1.19
  -2   0  -4  437.59    9.98
   2   0   4  457.10    9.90
  -2   0  -4  454.91   10.54
   2   0   4  465.66   10.39
  -2   0  -5   17.33    3.73
   2   0   5   -0.01    1.26
  -2   0  -5    6.86    3.63
   2   0   5    0.12    1.56
  -2   0  -6   11.24    3.91
   2   0   6   10.78    2.36
  -2   0  -6   14.36    4.18
   2   0   6   13.18    3.39
  -2   0  -7    6.15    3.48
  -2   0  -7   -0.13    2.30
  -2   0  -8  640.48   16.19
  -2   0  -8  630.14   15.88
  -2   0  -9    0.81    2.47
  -2   0  -9   -0.23    2.33
  -2   0 -10  240.36   11.65
  -2   0 -10  238.62   11.78
  -2   0 -11    0.42    2.28
  -2   0 -11    1.55    3.35
  -2   0 -12   98.87    8.84
  -2   0 -12   93.73    8.85
  -2   0 -13   -0.15    2.45
  -2   0 -13   -0.92    2.40
  -2   0 -14   70.08    7.09
  -2   0 -14   71.30    7.95
   2   0  14   80.20    7.29
  -2   0 -14   73.16    8.18
  -2   0 -14   65.63    7.44
  -2   0 -14   74.10    7.12
   2   0  14   73.65    7.43
  -2   0 -15   -0.17    1.82
  -2   0 -15    0.56    2.35
   2   0  15    0.05    1.56
  -2   0 -15   -0.14    2.12
  -2   0 -15    0.23    2.17
  -2   0 -15   -0.27    1.80
   2   0  15    0.12    1.34
  -2   0 -16  483.24   26.38
  -2   0 -16  465.99   26.02
   2   0  16  508.82   26.63
  -2   0 -16  500.76   28.56
  -2   0 -16  436.15   24.69
  -2   0 -16  489.08   26.12
   2   0  16  477.57   26.21
   2   0  16  483.13   26.87
  -2   0 -17   -0.12    2.55
  -2   0 -17    0.13    2.07
   2   0  17   -0.65    2.10
  -2   0 -17    0.33    2.84
  -2   0 -17    0.78    2.30
  -2   0 -17    0.82    2.46
   2   0  17    0.37    1.79
  -2   0 -18  991.94   29.47
  -2   0 -18  917.07   37.92
   2   0  18 1022.15   28.27
  -2   0 -18 1021.36   32.63
  -2   0 -18  887.24   36.78
  -2   0 -18 1019.62   28.55
   2   0  18  953.42   37.10
  -2   0 -19    0.96    3.06
   2   0  19    0.18    2.45
  -2   0 -19    1.02    3.31
  -2   0 -19    0.43    2.72
  -2   0 -20  361.76   19.49
   2   0  20  368.76   18.46
  -2   0 -20  359.44   21.17
  -2   0 -20  368.14   18.87
  -2   0 -21    0.64    3.25
   2   0  21    0.25    2.93
  -2   0 -21   -0.95    3.41
  -2   0 -21   -0.46    2.62
  -2   0 -22   15.03    5.85
   2   0  22   19.71    6.52
  -2   0 -22   18.62    7.53
  -2   0 -22   18.41    6.20
  -2   0 -23    0.02    3.16
   2   0  23    0.06    3.04
  -2   0 -23   -0.89    3.28
  -2   0 -23   -0.01    2.92
  -2   0 -24   26.65    7.13
   2   0  24   28.78    6.62
   2   0  24   29.48    6.71
  -2   0 -24   24.69    7.26
  -2   0 -24   27.24    6.33
  -2   0 -25   -0.64    2.69
   2   0  25    0.00    3.09
   2   0  25    0.51    2.98
  -2   0 -25    0.28    2.79
  -2   0 -25   -0.45    2.58
  -2   0 -26    0.34    2.42
   2   0  26    1.57    4.00
   2   0  26    0.24    2.55
  -2   0 -26    0.35    2.63
  -2   0 -26    1.21    3.50
  -2   0 -27    0.17    2.30
   2   0  27    0.62    2.47
   2   0  27   -0.13    2.31
  -2   0 -27   -0.43    2.34
  -2   0 -27   -0.08    2.00
  -2   0 -28   13.36    3.85
   2   0  28   15.70    4.28
   2   0  28   13.89    3.80
  -2   0 -28   13.54    4.21
  -2   0 -28   14.50    3.78
  -2   0 -29    0.26    1.13
   2   0  29    0.13    1.43
   2   0  29   -0.08    1.33
  -2   0 -29    0.13    1.15
  -2   0 -29    0.12    1.15
   2   2 -29   12.57    3.90
  -2   2  29   11.38    2.72
  -2   2  29   12.03    3.50
  -2  -2  29   11.53    3.42
  -2  -2  29   12.71    4.49
   2   2 -28    1.33    3.19
  -2   2  28    1.07    1.98
  -2   2  28    1.02    2.35
  -2  -2  28    1.44    2.39
  -2  -2  28    1.11    2.24
   2  -2 -28    1.20    2.33
   2  -2 -28    1.21    1.93
   2   2 -27    0.07    2.16
  -2   2  27    0.59    1.72
  -2   2  27    0.57    2.42
  -2  -2  27    0.02    2.09
  -2  -2  27    0.88    2.58
   2  -2 -27    0.60    2.15
   2  -2 -27    0.35    1.49
   2   2 -26  111.56   10.82
  -2   2  26  116.29    9.52
  -2   2  26  111.35    9.93
  -2  -2  26  111.52   10.04
  -2  -2  26  118.18   11.13
   2  -2 -26  107.82   10.71
   2  -2 -26  100.63    8.45
   2   2 -25    2.57    4.58
  -2   2  25    3.72    3.56
  -2   2  25    2.23    4.15
  -2   2  25    4.18    5.00
   2   2 -25    1.54    1.82
   2   2 -25    2.60    4.17
  -2  -2  25    2.00    3.77
  -2  -2  25    2.23    4.32
   2  -2 -25    1.69    2.38
   2  -2 -25    2.32    4.15
   2   2 -24   22.55    6.92
   2   2 -24   15.60    4.82
  -2   2  24   24.09    5.93
  -2   2  24   20.04    5.60
  -2   2  24   23.08   14.28
   2   2 -24   19.44    7.43
  -2  -2  24   21.98    6.53
  -2  -2  24   19.68    5.42
   2  -2 -24   20.87    5.18
   2  -2 -24   17.93    4.66
   2  -2 -24   19.63    6.72
   2   2 -23    0.45    3.45
   2   2 -23    0.37    1.92
  -2   2  23    0.72    2.40
  -2   2  23   -0.20    2.83
   2   2 -23    0.08    4.28
   2  -2 -23    0.19    1.91
   2  -2 -23   -0.21    3.15
  -2  -2  23   -0.29    2.63
   2  -2 -23    0.31    2.31
  -2  -2  23   -0.13    3.54
   2   2 -22  224.13   16.53
   2   2 -22  211.78   13.74
  -2   2  22  228.74   16.82
  -2   2  22  216.15   14.38
   2   2 -22  203.11   17.58
   2  -2 -22  212.81   13.39
   2  -2 -22  208.08   15.87
  -2  -2  22  209.02   14.25
   2  -2 -22  212.15   13.80
  -2  -2  22  225.41   16.39
   2   2 -21  154.21   14.08
   2   2 -21  135.98   11.46
  -2   2  21  139.74   19.51
  -2   2  21  146.81   12.37
   2   2 -21  135.22   15.02
   2  -2 -21  140.94   10.86
   2  -2 -21  126.20   12.51
  -2  -2  21  134.00   11.24
   2  -2 -21  132.46   11.16
  -2  -2  21  152.74   13.68
   2   2 -20  161.90   14.68
   2   2 -20  164.25   13.70
  -2   2  20  155.65   19.69
  -2   2  20  169.85   13.98
  -2   2  20  173.07   15.54
   2   2 -20  158.05   16.93
  -2  -2  20  167.67   14.67
  -2  -2  20  154.28   12.60
   2  -2 -20  152.18   12.05
   2  -2 -20  167.30   13.03
   2  -2 -20  142.71   13.16
   2   2 -19  356.12   19.47
  -2   2  19  348.68   17.32
  -2   2  19  351.03   20.08
   2   2 -19  343.49   17.41
   2   2 -19  331.32   21.07
  -2  -2  19  323.02   16.41
   2  -2 -19  288.52   16.51
   2  -2 -19  330.12   15.91
   2  -2 -19  342.62   17.86
  -2  -2  19  359.77   19.51
   2   2 -18   19.46    6.37
   2   2 -18   18.33    6.97
   2   2 -18   19.82    6.46
   2   2 -18   19.52    5.22
  -2   2  18   17.97    3.96
  -2   2  18   21.40    5.71
   2   2 -18   15.79    4.96
  -2  -2  18   18.33    4.83
   2  -2 -18   19.05    4.82
   2  -2 -18   15.68    5.20
  -2  -2  18   18.84    5.79
   2  -2 -18   21.17    5.56
  -2  -2  18   18.64    4.65
   2  -2 -18   17.54    5.16
   2   2 -17   30.56    6.79
   2   2 -17   19.41    5.21
   2   2 -17   27.86    6.89
  -2   2  17   22.90    5.12
   2   2 -17   24.32    7.67
  -2   2  17   16.87    4.18
   2   2 -17   21.37    5.19
  -2  -2  17   28.09    5.98
   2  -2 -17   29.75    5.30
   2  -2 -17   26.82    5.64
   2  -2 -17   22.74    5.79
  -2  -2  17   17.76    4.45
  -2  -2  17   23.75    4.90
   2   2 -16  336.61   19.51
   2   2 -16  324.49   20.53
   2   2 -16  356.05   19.57
   2   2 -16  333.03   21.68
   2   2 -16  306.63   18.30
  -2   2  16  321.65   17.15
  -2   2  16  323.22   16.67
  -2  -2  16  327.18   18.14
   2  -2 -16  315.14   17.18
  -2  -2  16  345.86   20.10
   2  -2 -16  345.15   19.45
  -2  -2  16  327.83   17.89
   2  -2 -16  315.14   18.11
   2   2 -15   96.97    9.77
   2   2 -15   94.31   11.07
   2   2 -15   92.53    9.15
   2   2 -15   91.51   10.75
   2   2 -15   81.46    9.06
  -2   2  15   89.47   13.54
  -2  -2  15   99.48   10.18
  -2  -2  15   91.77    8.52
   2  -2 -15   84.77    8.29
   2  -2 -15   92.34    9.38
   2  -2 -15   89.67    9.22
  -2  -2  15   86.68    8.66
   2   2 -14   98.93    9.07
   2   2 -14   99.91   10.37
   2   2 -14  113.37    9.58
   2   2 -14  101.13   10.59
   2   2 -14   96.37    9.07
  -2   2  14   96.58    8.25
  -2  -2  14  106.96    9.70
  -2  -2  14  101.55    8.27
   2  -2 -14  101.14    8.45
   2  -2 -14  102.73    9.38
   2  -2 -14  109.13    9.50
  -2  -2  14  108.44    9.07
   2   2 -13  180.91   11.17
   2   2 -13  184.65   12.98
   2   2 -13  183.24   11.58
   2   2 -13  223.43   12.63
   2   2 -13  188.00   13.15
  -2   2  13  185.12   11.19
   2  -2 -13  183.22   11.44
  -2  -2  13  202.28   12.58
  -2  -2  13  192.49   10.69
   2  -2 -13  187.49   10.80
   2  -2 -13  201.40   12.13
   2  -2 -13  208.64   12.21
  -2  -2  13  206.25   11.51
   2   2 -12   34.39    6.46
   2   2 -12   34.35    5.81
   2   2 -12   34.88    5.54
  -2  -2  12   37.58    5.59
   2  -2 -12   34.87    5.56
   2  -2 -12   37.75    6.01
   2  -2 -12   34.79    4.97
   2  -2 -12   39.17    5.37
  -2  -2  12   38.35    5.59
   2   2 -11   27.34    5.87
   2   2 -11   25.08    4.84
   2  -2 -11   28.56    5.25
   2  -2 -11   23.55    4.59
  -2  -2  11   27.36    4.75
   2   2 -10    1.04    2.67
   2   2 -10    2.46    2.95
   2  -2 -10    2.04    3.23
   2  -2 -10   19.47    6.18
  -2  -2  10    2.41    2.62
   2   2  -9    8.66    4.74
   2   2  -9    9.61    3.66
   2  -2  -9    8.02    3.52
   2  -2  -9   13.03    4.76
  -2  -2   9   13.02    3.55
   2   2  -8   12.66    5.49
   2   2  -8    9.83    3.63
   2  -2  -8    9.81    4.08
   2  -2  -8    9.53    3.35
  -2  -2   8   11.12    3.42
   2   2  -7  139.92   10.19
   2   2  -7  141.52    8.83
   2  -2  -7  142.69    9.62
   2  -2  -7  149.77    8.86
  -2  -2   7  148.01    8.90
   2   2  -6    1.71    3.38
  -2   2   6    0.69    0.75
   2   2  -6    0.12    1.30
   2  -2  -6    0.12    2.13
   2  -2  -6    0.70    2.00
   2  -2  -6    0.08    0.48
  -2  -2   6    1.84    2.35
   2   2  -5  181.06   10.38
   2   2  -5  163.28    8.08
  -2   2   5  161.74    7.19
   2  -2  -5  177.12   10.08
   2  -2  -5  164.72    7.94
  -2  -2   5  158.36    7.69
   2  -2  -5  160.05    8.13
  -2  -2   5  161.14    8.46
   2   2  -4   25.72    5.36
   2   2  -4   25.75    3.27
  -2   2   4   27.83    2.79
   2  -2  -4   24.29    4.97
   2  -2  -4   25.66    3.02
  -2  -2   4   24.21    2.85
   2  -2  -4   24.38    3.64
  -2  -2   4   28.37    4.30
   2   2  -3  141.47    8.54
  -2   2   3  124.68    5.38
   2   2  -3  126.08    5.84
   2  -2  -3  124.35    6.34
   2  -2  -3  142.89    9.18
   2  -2  -3  122.97    6.93
  -2  -2   3  125.26    7.17
  -2  -2   3  121.56    5.56
  -2   2   2  934.92   19.78
   2   2  -2  982.60   19.21
   2   2  -2 1021.01   18.31
   2   2  -2  988.18   14.02
  -2   2   2 1050.00   14.85
   2  -2  -2  977.46   17.20
   2  -2  -2 1014.50   18.66
  -2  -2   2 1015.21   20.57
  -2  -2   2  998.98   14.95
  -2  -2   2  929.09   17.69
  -2   2   1 1691.33   32.68
   2   2  -1 1713.30   27.47
  -2   2   1 1690.97   21.59
  -2   2   1 1610.21   25.55
   2   2  -1 1665.90   26.68
  -2  -2   1 1605.42   25.62
  -2  -2   1 1608.82   27.48
   2  -2  -1 1593.39   24.54
  -2  -2   1 1684.46   19.27
   2   2   0 1531.06   24.90
  -2   2   0 1592.56   29.42
  -2   2   0 1613.41   25.51
  -2   2   0 1661.98   21.23
   2   2   0 1632.66   26.25
  -2  -2   0 1487.34   24.12
  -2  -2   0 1677.76   26.49
   2  -2   0 1537.54   24.14
  -2   2  -1  439.59   14.15
  -2   2  -1  410.13   10.75
  -2  -2  -1  410.65   10.50
  -2  -2  -1  454.15   11.17
   2  -2   1  395.51   10.21
  -2  -2  -1  447.06   11.74
   2  -2   1  419.90    8.03
  -2   2  -2    0.58    2.60
  -2   2  -2    0.53    1.42
  -2  -2  -2    1.13    1.46
  -2  -2  -2    1.72    1.92
   2  -2   2    0.86    1.25
   2  -2   2    0.74    1.14
  -2   2  -3    3.15    3.93
  -2   2  -3    6.72    3.17
  -2  -2  -3    3.48    1.82
  -2  -2  -3    3.94    2.24
   2  -2   3    9.91    1.81
  -2   2  -4    2.21    2.93
  -2   2  -4    1.39    1.93
  -2  -2  -4    1.12    1.61
  -2  -2  -4    2.56    2.29
  -2  -2  -4   -0.40    0.36
  -2  -2  -4    1.04    0.76
   2  -2   4    2.83    1.63
  -2   2  -5  487.81   16.62
  -2   2  -5  503.76   15.15
  -2  -2  -5  498.43   12.47
  -2  -2  -5  497.15    9.23
   2  -2   5  525.95   11.78
  -2   2  -6   28.32    6.06
  -2   2  -6   27.92    5.40
  -2  -2  -6   28.87    3.87
  -2  -2  -6   28.17    2.57
   2  -2   6   30.29    3.19
  -2   2  -7    1.87    3.84
  -2   2  -7   -0.01    2.27
  -2  -2  -7    2.44    2.24
  -2  -2  -7    0.47    0.90
   2  -2   7    0.94    1.78
  -2   2  -8   71.50    8.31
  -2   2  -8   76.83    7.79
  -2  -2  -8   77.34    6.57
  -2  -2  -8   73.62    5.31
   2  -2   8   79.36    6.15
  -2   2  -9  295.03   13.97
  -2  -2  -9  291.89   12.11
  -2  -2  -9  288.91   10.58
   2  -2   9  316.48   12.31
  -2   2 -10   16.98    4.24
  -2   2 -10   15.52    4.69
  -2   2 -10   18.82    3.85
  -2  -2 -10   16.35    3.67
  -2  -2 -10   16.68    3.30
   2  -2  10   18.46    3.25
  -2   2 -11  148.73   10.15
  -2   2 -11  161.64   10.95
  -2   2 -11  142.07   10.37
  -2  -2 -11  141.37    7.97
  -2  -2 -11  147.50    9.25
   2  -2  11  154.63    9.02
  -2   2 -12    7.59    3.58
  -2   2 -12    7.75    2.91
  -2   2 -12    5.13    3.47
  -2  -2 -12    7.95    3.03
  -2  -2 -12    7.18    3.21
   2  -2  12    6.56    2.79
  -2  -2 -12    7.37    2.81
   2  -2  12    7.78    2.54
  -2  -2 -12    8.27    3.37
   2  -2  12    6.88    2.65
  -2   2 -13  130.01   10.84
  -2   2 -13  116.47   10.46
  -2   2 -13  122.21   10.74
  -2  -2 -13  127.11    9.54
   2  -2  13  131.19    9.64
   2  -2  13  121.25    9.94
  -2  -2 -13  126.02    9.51
  -2  -2 -13  127.16   10.88
   2  -2  13  119.34    8.90
  -2   2 -14  179.21   14.09
  -2   2 -14  165.80   13.42
  -2   2 -14  182.50   14.35
  -2  -2 -14  171.43   12.27
   2  -2  14  186.50   12.78
   2  -2  14  170.86   13.16
  -2  -2 -14  171.99   12.01
  -2  -2 -14  189.78   14.61
   2  -2  14  175.02   12.17
  -2   2 -15    1.38    2.57
  -2   2 -15   -0.09    2.01
  -2   2 -15    2.09    3.64
  -2  -2 -15    0.42    1.54
   2  -2  15    0.79    1.56
   2  -2  15    1.15    2.97
  -2  -2 -15    0.07    1.41
  -2  -2 -15   -0.30    2.55
   2  -2  15    2.04    2.18
  -2   2 -16   55.81    8.53
  -2   2 -16   47.46    7.59
  -2   2 -16   54.86    8.08
   2  -2  16   56.66    8.21
  -2  -2 -16   50.32    6.83
  -2  -2 -16   50.49    6.08
   2  -2  16   55.71    6.79
  -2  -2 -16   59.56    8.61
   2  -2  16   49.20    6.19
  -2   2 -17  208.97   18.81
  -2   2 -17  195.62   17.53
   2   2  17  196.29   18.11
   2  -2  17  194.71   15.97
   2  -2  17  205.81   17.83
  -2  -2 -17  201.34   17.82
  -2  -2 -17  184.86   16.06
   2  -2  17  173.74   14.69
  -2   2 -18   48.86    9.54
   2   2  18   53.55   23.38
  -2   2 -18   55.43    9.17
  -2   2 -18   46.37   10.30
   2  -2  18   53.07    8.17
   2  -2  18   50.59    7.12
  -2  -2 -18   55.69    8.27
  -2  -2 -18   48.89    7.81
  -2   2 -19   98.37   11.99
   2   2  19   88.20   10.68
  -2   2 -19   85.01   10.05
  -2   2 -19   83.66   12.14
   2  -2  19   91.19   10.30
   2  -2  19   88.81    8.73
  -2  -2 -19   88.22   10.41
  -2  -2 -19   87.16    9.51
  -2   2 -20   70.71   10.96
   2   2  20   69.17   14.16
  -2   2 -20   69.08    9.73
  -2   2 -20   65.06   11.96
   2  -2  20   67.54    9.26
   2  -2  20   65.36    7.77
  -2  -2 -20   69.78    9.05
  -2  -2 -20   66.06    8.84
  -2   2 -21   11.32    6.76
   2   2  21   16.04    9.88
  -2   2 -21   12.47    5.38
  -2   2 -21   14.50    7.46
   2  -2  21   11.65    4.73
   2  -2  21   12.00    4.36
  -2  -2 -21   12.91    5.44
  -2  -2 -21   11.92    4.92
  -2   2 -22   98.47   11.73
  -2   2 -22   98.91   10.57
  -2   2 -22   94.81   12.79
   2   2  22   91.95   18.42
   2  -2  22   93.40    9.02
   2  -2  22  101.53   10.18
  -2  -2 -22   96.63   10.52
  -2   2 -23   13.45    6.43
  -2   2 -23   13.17    4.85
  -2   2 -23   14.08    7.83
   2   2  23   14.66    5.53
   2  -2  23   11.88    4.35
   2  -2  23   12.14    4.91
  -2  -2 -23   14.49    5.77
  -2   2 -24   21.83    6.79
  -2   2 -24   18.74    5.73
  -2   2 -24   17.06    7.69
   2  -2  24   18.32    4.74
   2  -2  24   19.19    5.54
  -2  -2 -24   18.29    5.20
  -2   2 -25    0.41    2.73
  -2   2 -25    0.41    2.14
  -2   2 -25    0.06    3.25
   2  -2  25    0.48    1.76
   2  -2  25   -0.10    1.67
  -2  -2 -25    1.02    2.42
  -2   2 -26   -0.04    2.33
  -2   2 -26    1.29    3.25
  -2   2 -26    0.92    2.56
   2   2  26    0.63    2.30
   2  -2  26    0.64    1.58
   2  -2  26    1.01    2.12
  -2  -2 -26    0.34    2.18
  -2   2 -27   78.19    8.67
   2   2  27   84.63    8.58
   2   2  27   76.06    8.39
  -2   2 -27   66.01    9.14
  -2   2 -27   76.69    9.89
   2  -2  27   68.54    7.13
   2  -2  27   50.20    5.96
  -2  -2 -27   77.54    8.33
  -2   2 -28   72.75    8.09
   2   2  28   75.37    8.40
   2   2  28   73.16    7.56
  -2   2 -28   66.45    8.29
  -2   2 -28   48.63    5.36
  -2  -2 -28   67.15    7.28
  -2   4  25    0.92    1.75
   2   4 -25    0.34    1.39
  -2   4  25    0.84    0.79
  -2  -4  25    0.05    0.67
   2  -4 -25    0.24    1.02
  -2   4  24   40.88    5.57
   2   4 -24   35.95    6.55
  -2   4  24   34.06   21.86
  -2  -4  24   33.64    4.94
   2  -4 -24   36.89    5.12
  -2   4  23    0.20    1.74
   2   4 -23    0.35    2.21
  -2   4  23   -0.25    2.36
  -2  -4  23    0.57    1.66
   2  -4 -23    0.56    1.74
  -2   4  22   17.21    4.75
   2   4 -22   14.23    5.00
  -2   4  22   16.87    8.92
  -2  -4  22   16.57    4.89
   2  -4 -22   14.83    4.16
  -2   4  21   45.62    6.81
   2   4 -21   39.06    7.98
  -2   4  21   42.08   20.20
  -2  -4  21   43.72    6.87
   2  -4 -21   42.74    6.81
  -2   4  20   14.61    7.69
   2   4 -20   19.92    7.22
  -2   4  20   17.47    6.84
  -2  -4  20   21.69    5.98
   2  -4 -20   18.82    5.77
   2   4 -19   87.24    9.60
  -2   4  19   96.54    9.17
   2   4 -19  101.56   11.82
  -2  -4  19  105.97   10.93
   2  -4 -19  104.77   10.79
   2   4 -18   -0.66    3.28
   2   4 -18   -0.01    2.18
  -2  -4  18    0.16    2.52
   2  -4 -18    0.28    2.97
   2   4 -17   18.52   10.30
   2   4 -17   15.14    6.12
   2  -4 -17   17.08    4.37
  -2  -4  17   15.95    6.42
   2  -4 -17   19.25    6.80
   2   4 -16    1.35    3.52
   2   4 -16    0.68    1.54
  -2   4  16    1.03    1.91
  -2  -4  16    1.94    2.98
   2  -4 -16    2.18    2.90
   2  -4 -16    2.47    3.60
   2   4 -15   -0.19    2.70
  -2   4  15    0.51    0.97
   2   4 -15    0.48    3.19
  -2  -4  15   -0.35    2.74
   2  -4 -15    1.07    3.52
   2   4 -14   92.05   10.71
  -2   4  14   75.27   16.63
   2   4 -14   86.77   11.02
   2  -4 -14  105.77   25.04
   2  -4 -14   90.49   11.10
   2   4 -13  259.34   19.20
   2   4 -13  252.83   19.83
  -2   4  13  248.41   14.60
   2  -4 -13  303.91   26.04
  -2  -4  13  281.39   18.67
   2  -4 -13  270.75   18.76
   2   4 -12   47.12    8.17
   2   4 -12   47.63    9.25
  -2   4  12   44.56    6.01
   2  -4 -12   62.28   23.50
  -2  -4  12   48.49    8.06
   2  -4 -12   50.38    8.58
   2   4 -11  595.62   24.51
  -2   4  11  617.83   20.61
  -2  -4  11  648.50   24.68
   2  -4 -11  661.70   24.42
   2  -4 -11  625.17   25.48
   2   4 -10   73.14    9.67
  -2   4  10   79.75    8.63
  -2  -4  10  112.69   13.43
   2  -4 -10   83.29    9.71
   2  -4 -10   79.77   10.76
   2   4  -9  293.49   22.51
  -2   4   9  304.97   21.29
  -2  -4   9  344.10   25.87
   2  -4  -9  339.24   23.82
   2  -4  -9  307.21   23.98
   2   4  -8  273.92   16.91
  -2   4   8  286.01   15.24
  -2  -4   8  343.81   19.80
   2  -4  -8  300.00   16.30
   2  -4  -8  292.99   19.16
  -2   4   7  137.63    9.73
   2   4  -7  132.36   11.09
  -2  -4   7  199.66   14.40
   2  -4  -7  156.58   11.34
   2  -4  -7  183.81   12.08
   2  -4  -7  142.35   12.69
  -2   4   6   45.32    5.64
   2  -4  -6   53.52    6.43
  -2  -4   6   61.01    8.16
   2  -4  -6   48.13    6.55
   2  -4  -6   49.72    8.13
  -2   4   5   18.08    3.70
   2  -4  -5   17.92    4.07
  -2  -4   5   18.62    4.94
   2  -4  -5   16.18    4.04
   2  -4  -5   18.48    5.38
  -2   4   4    2.69    2.06
   2  -4  -4    5.35    2.76
  -2  -4   4    3.90    3.52
   2  -4  -4    3.83    3.02
  -2   4   3  132.01    9.94
   2  -4  -3  138.40    9.94
  -2  -4   3  141.37   11.26
   2  -4  -3  130.51   10.44
  -2   4   2   -0.01    1.41
   2  -4  -2    0.53    1.28
  -2  -4   2    0.35    1.87
   2  -4  -2    0.32    1.84
  -2   4   1   52.29    6.53
   2  -4  -1   62.03    6.68
  -2  -4   1   52.89    6.95
   2  -4  -1   51.33    7.06
  -2   4   0   50.67    6.80
   2  -4   0   54.05    6.07
  -2  -4   0   54.10    7.20
   2  -4   0   51.97    7.07
  -2   4  -1  170.34   12.59
  -2  -4  -1  174.31   12.23
   2  -4   1  163.80   10.76
  -2   4  -2    1.04    7.49
  -2   4  -2    8.82    3.57
  -2  -4  -2    9.90    3.98
   2  -4   2   19.29    4.05
  -2  -4  -2    6.69    4.16
  -2   4  -3   39.99   12.29
  -2   4  -3   50.75    7.21
  -2  -4  -3   52.14    7.08
   2  -4   3   45.83    5.57
  -2  -4  -3   52.34    8.03
  -2   4  -4    0.10    1.69
  -2   4  -4   -0.19    2.04
  -2  -4  -4    0.77    1.98
   2  -4   4   -0.09    1.11
  -2  -4  -4    0.49    2.80
  -2   4  -5  114.15   12.61
  -2   4  -5  116.56   11.14
  -2  -4  -5  131.57   10.90
   2  -4   5  115.73    9.33
  -2  -4  -5  114.48   11.81
  -2   4  -6  217.82   15.84
  -2   4  -6  224.17   15.90
  -2  -4  -6  234.70   14.55
   2  -4   6  219.25   13.39
  -2  -4  -6  236.02   16.56
  -2   4  -7  100.70   11.23
  -2   4  -7  126.31   13.01
  -2   4  -7   96.46   11.23
   2  -4   7  142.38   10.84
  -2  -4  -7  110.03   10.19
  -2  -4  -7   96.66   11.65
  -2   4  -8   63.22   16.15
  -2   4  -8  135.01   15.28
  -2   4  -8   79.19   10.98
   2  -4   8   78.21    8.69
  -2  -4  -8   86.03   10.22
  -2  -4  -8   85.89   11.17
  -2   4  -9  159.50   17.41
  -2   4  -9  137.49   15.25
   2  -4   9  134.14   12.30
  -2  -4  -9  153.07   14.22
  -2  -4  -9  137.92   14.55
  -2   4 -10    1.44    1.85
  -2   4 -10   43.06    8.67
   2  -4  10   37.96    5.81
  -2  -4 -10   43.37    7.22
  -2  -4 -10   42.05    8.17
  -2   4 -11   81.15   10.95
  -2   4 -11   73.23   10.68
   2  -4  11   69.92    7.53
  -2  -4 -11   79.92    9.32
  -2   4 -12    2.79    3.40
  -2   4 -12   62.97   10.28
   2  -4  12   58.00    7.00
  -2  -4 -12   75.61   10.26
  -2   4 -13   93.07   12.35
  -2  -4 -13  103.41   17.73
  -2   4 -14   19.43    7.99
  -2   4 -14   26.51   16.34
  -2  -4 -14   25.39    6.60
  -2  -4 -14   27.13   17.56
   2  -4  14   20.01    4.90
  -2   4 -15   62.07   10.95
  -2   4 -15   76.06   18.47
  -2  -4 -15   64.49    8.24
  -2  -4 -15   73.29   10.25
   2  -4  15   59.20    7.26
  -2   4 -16   11.51    9.63
  -2   4 -16    8.47    6.31
  -2  -4 -16   10.78    4.49
   2  -4  16    8.82    3.80
  -2  -4 -16    9.86    6.49
  -2   4 -17    3.31    2.87
  -2   4 -17    3.10    3.25
  -2   4 -17    0.88    4.26
  -2  -4 -17    2.40    2.69
   2  -4  17    1.78    2.29
  -2  -4 -17    2.77    3.71
  -2   4 -18    1.10    1.92
  -2   4 -18    5.83    6.40
  -2   4 -18    2.26    2.84
   2   4  18    6.88    5.36
  -2  -4 -18    3.20    3.11
  -2  -4 -18    7.17    6.04
  -2   4 -19   90.29    8.03
  -2   4 -19   98.72   12.69
  -2   4 -19   91.89   10.21
   2   4  19   95.57   10.35
  -2  -4 -19   87.74    7.16
  -2  -4 -19   93.04   10.14
  -2   4 -20   32.74    5.09
  -2   4 -20   35.49    8.50
  -2   4 -20   30.20   16.91
   2   4  20   32.67   16.62
  -2  -4 -20   33.85    6.91
   2   4  21    3.37    3.86
  -2   4 -21    0.75    3.07
  -2   4 -21    0.07    0.75
   2   4  21    0.08    1.07
  -2  -4 -21    2.70    3.45
   2   4  22   43.08    5.76
  -2   4 -22   43.11    7.79
   2   4  22   21.69   15.37
  -2  -4 -22   38.60    5.49
   2   4  23   35.74    5.45
  -2   4 -23   32.89    6.61
   2   4  23   28.75    4.45
  -2  -4 -23   29.46    4.48
   2   4  24   16.38    3.38
  -2  -4 -24   15.98    3.35
   2  -6 -16    9.04    3.20
   2  -6 -15    4.06    2.01
   2  -6 -15    5.77    3.01
   2  -6 -14    9.71    3.30
   2  -6 -14   10.00    3.54
   2  -6 -13   21.22    4.42
   2  -6 -13   18.94    5.14
  -2  -6  13   16.78    4.00
   2  -6 -12   15.57    5.14
   2  -6 -12   16.05    5.36
  -2  -6  12   15.69    4.74
  -2  -6  11   81.29    6.13
   2  -6 -11   89.00    9.30
  -2  -6  11   77.54    7.63
   2  -6 -10   19.01    6.19
  -2  -6  10   23.77    6.16
  -2  -6   9  115.93    8.15
   2  -6  -9  116.14   11.29
  -2  -6   9  110.74   10.48
  -2  -6   7   46.91    5.91
  -2  -6   7   47.21    8.46
  -2  -6   6   18.89    4.35
  -2  -6   6   21.73    6.70
  -2  -6   5   41.76    5.73
  -2  -6   5   40.70    8.48
  -2  -6   4   89.72    8.90
  -2  -6   4   87.75   11.51
  -2  -6   3    8.66    3.55
  -2  -6   3    7.34    4.70
  -2  -6   2    7.88    3.64
   2  -6  -2    9.15    5.69
  -2  -6   2    6.81    4.82
  -2  -6   1  167.95   13.27
   2  -6  -1  206.32   19.24
  -2  -6   0  101.51    9.90
   2  -6   0   98.00   12.58
  -2  -6  -1   -0.01    1.57
  -2  -6  -1    0.26    3.23
   2  -6   1    0.88    3.75
  -2  -6  -2   -0.18    1.57
  -2  -6  -2    0.69    3.27
  -2  -6  -3    8.92    3.80
  -2  -6  -3    6.88    4.85
  -2  -6  -4   -0.07    1.62
  -2  -6  -4    0.92    3.23
   2  -6   4    2.30    3.89
  -2  -6  -5    6.89    3.77
  -2  -6  -5    4.41    4.57
   2  -6   5    3.66    3.88
  -2  -6  -6   93.37    8.24
  -2  -6  -6   91.25   10.36
  -2  -6  -7  200.25   11.24
  -2  -6  -7  188.35   13.16
  -2  -6  -8    2.98    4.83
  -2  -6  -8    2.69    3.08
  -2  -6  -9  188.83   10.98
  -2  -6  -9  187.80   12.34
  -2  -6  -9  160.20   11.65
  -2  -6 -10    4.96    4.15
  -2  -6 -10    8.08    4.61
  -2  -6 -10    8.58    5.01
  -2  -6 -11   23.83    5.15
  -2  -6 -11   21.27    5.04
  -2  -6 -12    2.35    2.07
  -2  -6 -12    4.56    3.38
  -2  -6 -13    0.21    1.61
  -2  -6 -13   -0.42    2.00
  -2  -6 -14   -0.08    1.10
  -2  -6 -15   -0.16    0.72
  -3   1  31   19.76    3.74
   3   1 -31   19.98    4.55
   3  -1 -31   17.36    3.52
  -3   1  30   68.30    7.80
  -3   1  30   69.14    8.23
   3   1 -30   68.46    8.97
   3  -1 -30   65.42    7.10
  -3  -1  30   69.43    8.11
  -3  -1  30   67.18    8.32
   3  -1 -30   67.39    8.58
  -3   1  29   67.46    6.86
  -3   1  29   77.90    8.23
   3   1 -29   65.40    8.86
   3  -1 -29   74.97    7.21
  -3  -1  29   75.04    8.13
  -3  -1  29   77.93    8.51
   3  -1 -29   68.60    8.51
  -3   1  28   31.40    5.46
  -3   1  28   38.86    7.18
   3   1 -28   35.11    8.60
   3  -1 -28   40.53    6.98
  -3  -1  28   35.23    6.29
  -3  -1  28   38.96    7.80
   3  -1 -28   36.13    7.48
  -3   1  27   29.12    6.24
  -3   1  27   32.50    6.99
   3  -1 -27   33.17    7.34
  -3  -1  27   25.97    5.92
  -3  -1  27   32.25    7.93
   3  -1 -27   25.86    7.88
   3  -1 -27   22.84    4.62
  -3   1  26   48.41    7.61
  -3   1  26   48.70    8.60
   3  -1 -26   60.97    8.99
  -3  -1  26   48.19    8.19
  -3  -1  26   52.52    8.80
   3  -1 -26   55.85   10.79
   3  -1 -26   23.34    4.84
   3   1 -25   16.78    4.54
  -3   1  25   19.97    5.76
  -3   1  25   20.18    6.53
   3  -1 -25   22.73    6.34
  -3  -1  25   20.20    6.78
   3  -1 -25   20.53    8.05
  -3  -1  25   16.88    5.42
   3  -1 -25   16.84    4.72
   3   1 -24  449.76   19.34
  -3   1  24  502.02   22.45
  -3   1  24  462.10   21.23
   3  -1 -24  469.66   21.89
  -3  -1  24  504.81   24.29
   3  -1 -24  488.18   25.42
  -3  -1  24  459.25   20.73
   3  -1 -24  442.49   19.28
   3   1 -23   98.69    9.30
  -3   1  23  119.01   12.03
  -3   1  23  103.36   10.97
   3  -1 -23  106.28   10.90
  -3  -1  23  103.94   11.61
   3  -1 -23  109.46   13.21
  -3  -1  23  106.60   11.00
   3  -1 -23  100.42    9.44
   3   1 -22  123.67   13.20
  -3   1  22  125.98   12.07
   3   1 -22  123.43   10.98
   3  -1 -22  117.93   12.03
  -3  -1  22  129.30   13.23
  -3  -1  22  130.02   12.40
   3  -1 -22  124.31   13.92
   3  -1 -22  123.02   10.65
   3   1 -21  106.98   11.58
  -3   1  21   99.11   10.09
   3   1 -21   99.92    9.39
   3  -1 -21  101.49   10.61
  -3  -1  21  105.30   13.53
  -3  -1  21  108.01   10.78
   3  -1 -21  102.06   12.05
   3  -1 -21   98.91    9.18
   3   1 -20   34.15    7.75
  -3   1  20   31.86    5.75
  -3   1  20   32.35    6.43
  -3   1  20   31.26    5.56
   3   1 -20   35.03    5.99
   3  -1 -20   33.11    7.87
  -3  -1  20   37.64    7.15
   3  -1 -20   34.64    7.64
   3  -1 -20   35.80    6.20
   3  -1 -20   30.45    6.15
   3   1 -19  103.46   11.10
  -3   1  19  111.93   10.41
   3   1 -19   96.74   10.77
  -3   1  19  113.49   10.29
   3   1 -19  105.73   12.57
   3   1 -19  107.88    9.81
   3   1 -19   99.06   10.67
  -3   1  19  103.04    9.18
   3  -1 -19  103.51   10.41
   3  -1 -19   98.54   10.37
   3  -1 -19   97.54    9.97
  -3  -1  19  115.52   10.87
   3  -1 -19  106.62    9.41
  -3  -1  19  106.90    9.88
   3  -1 -19   92.59   10.29
   3   1 -18   48.88    8.23
  -3   1  18   52.23    7.34
   3   1 -18   47.15    7.71
  -3   1  18   50.25   18.56
   3   1 -18   51.42    9.18
   3   1 -18   49.36    6.69
   3   1 -18   43.51    7.18
  -3   1  18   45.06    6.14
   3  -1 -18   48.15    7.23
   3  -1 -18   45.52    7.26
   3  -1 -18   43.89    6.89
  -3  -1  18   51.70    7.21
   3  -1 -18   47.32    6.35
  -3  -1  18   48.50    6.77
   3  -1 -18   40.48    6.56
   3   1 -17    1.01    2.50
  -3   1  17    1.89    3.23
   3   1 -17   -0.27    2.64
  -3   1  17    1.01    1.08
   3   1 -17    0.56    3.20
   3   1 -17    1.73    2.19
   3   1 -17    0.46    2.38
  -3   1  17   -0.35    1.69
   3  -1 -17    0.37    2.09
   3  -1 -17    1.13    3.18
   3  -1 -17    2.18    3.50
  -3  -1  17   -0.02    2.04
   3  -1 -17    0.10    1.48
  -3  -1  17    0.75    2.06
   3  -1 -17    0.97    2.19
   3   1 -16  282.24   16.71
   3   1 -16  270.81   16.59
   3   1 -16  277.19   17.53
   3   1 -16  307.07   19.50
  -3   1  16  261.26   15.49
   3   1 -16  265.57   15.10
  -3   1  16  242.38   13.90
   3  -1 -16  304.08   17.18
  -3  -1  16  255.34   15.02
   3  -1 -16  270.03   15.99
   3  -1 -16  258.31   14.60
  -3  -1  16  237.77   14.77
   3  -1 -16  262.59   16.04
   3   1 -15   29.16    5.23
   3   1 -15   32.76    6.33
   3   1 -15   29.03    6.48
  -3   1  15   36.02   13.15
   3   1 -15   36.03    6.75
  -3   1  15   31.47    4.98
  -3   1  15   33.86    4.71
  -3  -1  15   35.12    5.36
   3  -1 -15   32.47    5.46
   3  -1 -15   27.90    5.75
   3  -1 -15   34.42    4.75
  -3  -1  15   33.82    5.38
   3  -1 -15   32.20    5.90
   3   1 -14  677.92   23.71
   3   1 -14  698.63   25.31
  -3   1  14  703.86   22.48
   3   1 -14  714.71   24.99
  -3   1  14  638.44   20.99
   3   1 -14  759.25   28.13
  -3  -1  14  722.96   24.22
   3  -1 -14  674.66   23.39
  -3  -1  14  692.76   22.86
   3  -1 -14  661.27   23.52
   3   1 -13  244.10   13.85
   3   1 -13  242.51   13.36
  -3   1  13  240.88   11.24
   3  -1 -13  234.48   11.73
   3  -1 -13  231.00   12.15
  -3  -1  13  236.53   10.81
   3   1 -12  303.08   14.71
   3   1 -12  316.61   14.60
  -3   1  12  328.43   12.97
   3  -1 -12  290.96   13.42
   3  -1 -12  292.90   13.93
  -3  -1  12  321.55   13.23
   3   1 -11  196.97   12.73
   3   1 -11  184.47   11.88
   3  -1 -11  195.83   12.27
   3  -1 -11  177.09   12.65
  -3  -1  11  181.93   10.90
   3   1 -10   54.03    6.79
   3   1 -10   48.30    6.64
   3  -1 -10   50.96    6.23
   3  -1 -10   50.73    6.78
  -3  -1  10   50.97    6.15
   3   1  -9  140.04    9.68
   3   1  -9  125.10    8.59
   3  -1  -9  139.49    9.26
   3  -1  -9  121.45    8.63
  -3  -1   9  127.25    8.31
   3   1  -8 1565.12   28.11
   3   1  -8 1595.34   28.19
   3  -1  -8 1537.63   28.27
   3  -1  -8 1608.90   30.09
  -3  -1   8 1575.87   26.97
   3   1  -7  482.51   12.96
   3   1  -7  465.04   12.63
   3  -1  -7  480.22   13.20
   3  -1  -7  479.38   13.28
  -3  -1   7  452.73   11.93
   3   1  -6  291.32   12.48
   3   1  -6  311.60   13.15
  -3   1   6  317.63   13.67
  -3  -1   6  296.59   12.29
   3  -1  -6  294.84   13.06
  -3  -1   6  306.59   12.55
   3  -1  -6  307.17   13.26
  -3  -1   6  324.80   13.33
   3   1  -5  530.76   11.98
   3   1  -5  575.69   12.01
   3   1  -5  569.25   12.47
  -3   1   5  548.98   13.06
   3  -1  -5  509.14   12.78
  -3  -1   5  560.50   11.70
   3  -1  -5  562.02   13.08
  -3  -1   5  588.70   12.63
  -3  -1   5  527.00   11.54
   3   1  -4 2882.07   37.77
   3   1  -4 3013.05   39.71
   3   1  -4 2919.38   37.68
   3  -1  -4 2721.10   39.51
   3  -1  -4 2974.19   41.19
  -3  -1   4 2867.81   37.23
   3  -1  -4 2974.87   41.09
  -3  -1   4 2947.70   39.11
  -3  -1   4 2940.36   38.84
   3   1  -3  115.50    5.92
  -3   1   3  119.38    4.50
   3   1  -3  114.09    5.99
   3   1  -3  122.18    6.10
   3  -1  -3  117.41    6.12
   3  -1  -3  117.52    7.43
  -3  -1   3  117.63    6.36
  -3  -1   3  111.66    5.20
  -3  -1   3  115.70    5.44
   3   1  -2  485.78    8.96
  -3   1   2  467.38   10.46
   3   1  -2  449.92    8.00
   3   1  -2  487.39   10.21
  -3   1   2  494.86    5.88
   3  -1  -2  479.48   10.39
  -3  -1   2  503.88   10.82
  -3  -1   2  479.14    8.22
  -3  -1   1 4699.37   54.14
   3  -1  -1 4839.18   59.32
   3   1   0  120.55    6.14
  -3  -1   0   89.65    7.15
  -3  -1   0  100.77    6.73
  -3   1  -1    5.51    2.96
   3   1   1   19.82    2.95
  -3  -1  -1   13.29    5.42
  -3  -1  -1   12.96    1.82
   3  -1   1   15.41    2.77
  -3  -1  -1    8.90    8.77
   3  -1   1   15.16    1.70
  -3   1  -2 2565.63   38.19
  -3   1  -2 2764.18   50.68
   3   1   2 2800.46   39.04
   3   1   2 2645.52   31.93
  -3  -1  -2 2801.20   33.97
   3  -1   2 2693.02   41.46
  -3  -1  -2 2705.47   32.51
  -3   1  -3  456.12   12.65
   3   1   3  511.67   11.93
   3   1   3  462.84    9.05
  -3   1  -3  496.65   12.57
   3   1   3  485.51    9.11
  -3  -1  -3  475.07    9.17
  -3  -1  -3  506.52    9.45
   3  -1   3  484.84   12.42
   3  -1   3  427.78   13.86
  -3   1  -4  248.99   12.37
   3   1   4  244.93    9.78
  -3   1  -4  264.30   12.28
   3   1   4  266.55   10.46
  -3  -1  -4  247.27    9.96
  -3  -1  -4  260.08   10.21
  -3   1  -5  690.41   18.67
   3   1   5  695.44   13.76
  -3   1  -5  662.73   16.05
   3   1   5  689.02   13.56
  -3  -1  -5  702.65   13.88
  -3  -1  -5  668.74   13.16
  -3   1  -6 2080.54   35.37
   3   1   6 2096.17   31.32
   3   1   6 2043.66   30.91
  -3  -1  -6 2045.41   30.26
  -3  -1  -6 2092.25   31.08
  -3   1  -7   77.72    7.47
  -3  -1  -7   77.81    6.02
  -3  -1  -7   65.50    5.33
  -3   1  -8   52.72    6.80
  -3  -1  -8   56.92    5.87
  -3  -1  -8   54.67    5.31
  -3   1  -9   97.49    9.13
  -3  -1  -9  101.69    8.09
  -3  -1  -9   83.79    6.80
  -3   1 -10  143.74   11.12
  -3  -1 -10  151.75   10.29
  -3  -1 -10  144.77    9.57
  -3   1 -11  105.10   10.06
  -3  -1 -11  112.67    9.04
  -3  -1 -11   97.54    7.92
   3  -1  11   87.06    7.78
  -3   1 -12  591.32   22.72
  -3   1 -12  627.17   23.21
  -3   1 -12  603.42   23.41
  -3  -1 -12  586.47   20.09
  -3  -1 -12  619.12   21.35
   3  -1  12  604.41   20.30
  -3   1 -13   11.58    5.21
   3   1  13   12.50    3.93
  -3   1 -13   14.86    4.26
  -3   1 -13   14.16    4.97
  -3  -1 -13   10.44    3.62
   3  -1  13    9.89    3.05
  -3  -1 -13   14.04    4.38
  -3  -1 -13   12.33    4.11
   3  -1  13   11.24    3.33
  -3   1 -14  664.35   29.64
  -3   1 -14  598.89   27.92
   3   1  14  654.10   29.29
  -3   1 -14  614.49   29.17
   3  -1  14  624.04   27.07
  -3  -1 -14  644.32   28.56
  -3  -1 -14  576.38   25.52
  -3  -1 -14  613.72   26.14
  -3  -1 -14  674.55   29.46
  -3  -1 -14  618.71   26.79
   3  -1  14  624.64   26.30
   3   1  15    0.28    1.24
  -3   1 -15    0.01    2.23
  -3   1 -15   -0.19    2.60
  -3   1 -15    0.11    2.31
  -3  -1 -15   -0.15    1.50
  -3  -1 -15    0.14    0.86
  -3  -1 -15    0.25    1.84
  -3  -1 -15   -0.03    1.72
  -3  -1 -15   -0.23    1.63
  -3  -1 -15    0.67    2.24
   3  -1  15    1.16    2.31
   3  -1  15    0.79    1.79
  -3   1 -16   11.41    5.03
  -3   1 -16    9.20    4.60
   3   1  16    8.06    3.63
  -3   1 -16    8.94    5.06
   3  -1  16    7.62    3.83
  -3  -1 -16   13.84    5.48
  -3  -1 -16   11.37    4.11
  -3  -1 -16   13.90    4.68
  -3  -1 -16   12.34    5.13
  -3  -1 -16    6.42    3.41
   3  -1  16    9.70    4.04
  -3   1 -17   29.91    7.96
   3   1  17   13.00    7.20
  -3   1 -17   25.38    6.87
  -3   1 -17   24.20    6.64
  -3  -1 -17   11.81    3.72
  -3  -1 -17   23.08    5.02
   3  -1  17   17.06    4.63
  -3  -1 -17   24.97    6.40
  -3  -1 -17   25.21    5.35
   3  -1  17   18.57    4.48
  -3   1 -18   18.97    6.96
  -3   1 -18   18.58    7.55
   3   1  18   18.56   12.32
   3   1  18   23.09    6.68
  -3   1 -18   22.14    6.38
  -3  -1 -18   20.97    6.40
  -3  -1 -18   18.04    4.67
  -3  -1 -18   22.04    5.42
  -3  -1 -18   20.08    6.33
   3  -1  18   17.37    5.41
   3  -1  18   18.48    4.82
  -3   1 -19  104.38   11.82
   3   1  19   88.09   21.66
   3   1  19  102.75   10.78
  -3   1 -19   98.36   12.89
  -3   1 -19  101.99   11.22
   3  -1  19   94.80    9.54
  -3  -1 -19  100.03   11.32
  -3  -1 -19   95.40   10.08
  -3  -1 -19  104.05   10.17
  -3   1 -20   77.26   11.00
   3   1  20   73.73    9.71
   3   1  20   71.30    9.60
  -3   1 -20   79.40   12.15
  -3   1 -20   82.60   10.23
   3  -1  20   72.03    9.27
  -3  -1 -20   80.49   10.27
  -3  -1 -20   78.34    9.94
  -3  -1 -20   78.05    9.39
  -3   1 -21  117.11   13.08
  -3   1 -21  111.53   12.15
  -3   1 -21  111.11   13.77
   3   1  21  114.59   11.54
  -3  -1 -21  115.73   11.07
   3  -1  21  118.23   11.26
  -3  -1 -21  107.29   11.38
   3  -1  21  128.29   12.46
  -3  -1 -21  112.55   11.60
  -3   1 -22  499.45   23.64
  -3   1 -22  471.21   22.12
  -3   1 -22  468.29   24.72
   3   1  22  467.77   21.09
  -3  -1 -22  488.53   20.85
   3  -1  22  482.84   21.74
  -3  -1 -22  447.06   21.19
   3  -1  22  511.58   22.94
  -3  -1 -22  463.08   21.43
  -3   1 -23    2.99    4.96
  -3   1 -23    2.77    3.32
  -3   1 -23    4.41    5.30
   3   1  23    0.23    2.93
  -3  -1 -23    4.46    3.46
   3  -1  23    2.15    2.92
  -3  -1 -23    3.07    3.80
   3  -1  23    4.29    4.49
  -3  -1 -23    3.04    3.36
  -3   1 -24  107.18   12.43
  -3   1 -24  105.37   11.94
  -3   1 -24  107.54   13.60
   3   1  24  113.25   12.02
  -3  -1 -24  108.29   11.07
   3  -1  24  117.16   12.17
  -3  -1 -24   99.53   11.04
   3  -1  24  112.90   11.82
  -3  -1 -24  109.53   12.16
  -3   1 -25   33.62    7.44
  -3   1 -25   29.63    7.14
  -3   1 -25   31.86    8.11
   3   1  25   37.28    7.38
  -3  -1 -25   34.17    5.54
   3  -1  25   32.01    6.13
  -3  -1 -25   28.40    5.71
   3  -1  25   32.16    6.72
  -3  -1 -25   31.12    6.98
  -3   1 -26   62.91    8.45
  -3   1 -26   57.66    7.03
   3   1  26   69.18    8.35
   3   1  26   64.78    7.87
  -3   1 -26   60.46    8.71
  -3  -1 -26   58.58    6.22
   3  -1  26   63.21    7.48
   3  -1  26   59.64    7.08
  -3  -1 -26   60.94    8.10
  -3   1 -27   35.57    6.08
   3   1  27   31.56    5.71
   3   1  27   33.16    6.36
  -3   1 -27   29.58    5.16
  -3   1 -27   30.70    6.22
   3  -1  27   25.75    4.76
   3  -1  27   31.41    5.16
  -3  -1 -27   32.00    5.76
  -3   1 -28   67.47    8.37
   3   1  28   64.43    7.74
   3   1  28   60.81    7.80
  -3   1 -28   62.37    7.33
  -3   1 -28   62.35    8.20
   3  -1  28   38.04    5.06
   3  -1  28   57.09    6.93
  -3  -1 -28   66.60    7.86
   3   3 -28   45.65    5.28
  -3   3  28   70.35    8.01
   3   3 -28   65.13    8.30
  -3  -3  28   40.65    5.22
   3   3 -27  188.35   14.55
   3   3 -27  197.02   18.15
  -3   3  27  186.26   15.55
  -3  -3  27   96.56    8.69
  -3  -3  27  188.49   15.41
   3   3 -26   33.49    5.14
   3   3 -26   34.41    7.36
  -3   3  26   36.04    5.75
  -3   3  26   30.70    6.24
  -3  -3  26   33.94    5.19
   3  -3 -26   32.36    5.25
   3  -3 -26   32.38    4.69
  -3  -3  26   35.99    6.03
   3   3 -25    1.81    2.01
   3   3 -25    4.42    3.91
  -3   3  25    4.87    3.58
  -3   3  25    0.75    1.83
  -3  -3  25    5.46    3.51
   3  -3 -25    4.25    3.59
   3  -3 -25    4.73    2.65
  -3  -3  25    5.53    4.01
   3   3 -24   21.69    5.42
   3   3 -24   17.64    6.61
  -3   3  24   21.28    5.66
  -3   3  24   21.11   15.04
  -3  -3  24   21.00    5.46
   3  -3 -24   21.47    5.77
   3  -3 -24   21.26    4.90
  -3  -3  24   20.77    6.54
   3   3 -23    1.82    3.38
   3   3 -23    1.84    4.08
  -3   3  23    0.77    2.84
  -3   3  23    1.54    1.96
  -3  -3  23    0.80    2.27
   3  -3 -23    1.18    2.68
   3  -3 -23    0.02    2.07
  -3  -3  23    2.77    3.23
   3   3 -22   16.59    5.60
  -3   3  22   12.00    5.73
  -3   3  22   15.75    5.47
  -3   3  22   16.78   10.01
   3   3 -22   11.31    6.69
   3   3 -22   15.19    7.66
  -3  -3  22   14.95    4.75
  -3  -3  22   16.20    6.59
   3  -3 -22   16.19    4.99
   3  -3 -22   12.83    5.39
   3   3 -21   16.39    5.92
  -3   3  21   13.43    5.31
  -3   3  21   17.97    6.00
  -3   3  21   13.61    6.25
   3   3 -21   11.38    7.02
   3   3 -21   17.22    8.07
  -3  -3  21   15.80    5.43
  -3  -3  21   18.21    7.28
   3  -3 -21   15.67    5.35
   3  -3 -21   13.68    5.28
   3   3 -20  113.61   10.98
  -3   3  20   99.37   11.78
  -3   3  20  101.87   27.82
   3   3 -20  109.82   13.48
   3   3 -20   94.62    9.42
  -3  -3  20  108.19   10.54
   3  -3 -20   90.65   10.32
   3  -3 -20  104.05   10.78
  -3  -3  20  103.70   11.86
   3   3 -19    9.31    5.00
   3   3 -19    4.63    5.91
  -3   3  19    2.95    3.65
   3   3 -19   -0.06    1.57
  -3  -3  19    4.34    3.15
  -3  -3  19    5.91    5.36
   3  -3 -19    5.40    3.98
   3  -3 -19    1.27    2.84
   3   3 -18   72.80    8.97
   3   3 -18   71.97   11.19
   3   3 -18   50.30   18.32
  -3   3  18   61.03    7.48
  -3  -3  18   65.14   10.24
  -3  -3  18   67.53    8.75
   3  -3 -18   62.59    8.67
   3   3 -17    6.66    4.32
   3   3 -17    9.32    5.71
   3   3 -17    2.94    2.89
  -3   3  17    0.47    0.93
  -3  -3  17    6.12    5.08
  -3  -3  17    1.89    3.05
   3  -3 -17    6.68    4.41
   3   3 -16  203.60   13.40
   3   3 -16  186.74   15.61
   3   3 -16  185.61   14.61
  -3   3  16  174.68   11.49
  -3  -3  16  178.78   14.42
  -3  -3  16  188.81   12.87
   3  -3 -16  183.10   13.61
   3   3 -15    5.96    3.91
   3   3 -15    5.67    4.06
  -3   3  15    2.21    1.27
   3   3 -15    4.31    3.53
   3   3 -15    2.36    2.46
   3  -3 -15    4.40    2.94
  -3  -3  15    4.59    5.07
  -3  -3  15    2.76    2.79
   3  -3 -15    5.39    3.89
  -3  -3  15    2.19    2.06
   3   3 -14   36.02    6.58
   3   3 -14   43.22   11.99
  -3   3  14   35.08   14.25
   3   3 -14   43.85    7.78
   3  -3 -14   39.90    6.42
   3  -3 -14   42.36   11.45
  -3  -3  14   43.70    8.04
  -3  -3  14   43.82    6.36
   3  -3 -14   46.98    7.28
  -3  -3  14   40.32    5.85
   3   3 -13  173.88   14.00
   3   3 -13  177.53   23.09
  -3   3  13  171.96   11.93
   3   3 -13  176.47   14.42
   3  -3 -13  179.89   12.89
   3  -3 -13  188.40   13.48
  -3  -3  13  180.00   13.86
  -3  -3  13  179.75   12.63
   3  -3 -13  175.83   13.42
  -3  -3  13  147.20   10.85
   3   3 -12   17.65    5.30
   3   3 -12   29.11   13.69
  -3   3  12   21.19    4.07
   3   3 -12   21.22    5.11
   3  -3 -12   20.37    4.75
   3  -3 -12   21.87   12.34
  -3  -3  12   21.27    5.19
  -3  -3  12   24.58    5.02
   3  -3 -12   25.01    5.81
  -3  -3  12   22.01    4.28
   3   3 -11  554.66   29.16
   3   3 -11  547.97   28.80
  -3   3  11  592.39   28.82
   3   3 -11  537.77   29.20
   3  -3 -11  567.20   28.72
   3  -3 -11  540.14   27.14
  -3  -3  11  566.21   29.73
  -3  -3  11  540.26   27.74
   3  -3 -11  545.67   28.75
  -3  -3  11  463.37   23.60
   3   3 -10  124.15   10.64
   3   3 -10  140.10   11.01
  -3   3  10  140.26    9.75
   3   3 -10  137.45   11.49
   3  -3 -10  130.26   10.22
   3  -3 -10  121.36    9.15
  -3  -3  10  134.73   11.13
  -3  -3  10  133.65    9.90
   3  -3 -10  152.30   11.64
  -3  -3  10  131.27    9.38
   3   3  -9  253.55   15.24
  -3   3   9  239.69   13.08
   3   3  -9  236.02   14.97
   3   3  -9  260.61   16.90
   3  -3  -9  254.58   14.69
   3  -3  -9  238.84   12.98
  -3  -3   9  258.19   15.52
   3  -3  -9  232.29   14.52
  -3  -3   9  210.21   12.14
   3   3  -8   91.04    8.51
   3   3  -8  113.04    8.86
  -3   3   8   97.77    7.20
  -3  -3   8   99.67    8.79
   3  -3  -8   92.27    8.10
   3  -3  -8  113.43    9.27
  -3  -3   8  106.89    7.83
   3   3  -7  250.90   13.27
  -3   3   7  210.50   10.57
   3  -3  -7  228.91   12.32
  -3  -3   7  228.51   12.93
   3  -3  -7  229.42   13.12
  -3  -3   7  215.01   10.88
   3   3  -6  379.77   16.09
   3  -3  -6  359.06   15.73
  -3  -3   6  381.89   16.76
   3  -3  -6  372.08   16.72
  -3  -3   6  364.80   14.33
   3   3  -5   42.45   12.66
   3  -3  -5   37.11    5.62
   3  -3  -5   33.78    3.82
  -3  -3   5   32.41    4.42
   3   3  -4   75.01   11.99
   3  -3  -4   75.75    7.57
   3  -3  -4   68.65    5.49
  -3  -3   4   70.37    6.39
   3   3  -3  225.14   10.99
   3  -3  -3  223.11   14.02
   3  -3  -3  210.12   11.11
  -3  -3   3  208.36   11.46
   3   3  -2  503.71   18.55
   3  -3  -2  493.11   18.68
   3  -3  -2  485.67   15.55
  -3  -3   2  453.71   15.28
  -3   3   1  408.73   17.00
   3  -3  -1  374.21   13.56
  -3  -3   1  369.04   13.37
  -3   3   0  586.65   22.29
  -3  -3   0  580.17   17.52
   3  -3   0  533.11   17.06
  -3   3  -1  129.47   10.84
  -3   3  -1  121.80    8.09
  -3  -3  -1  115.42    7.66
  -3   3  -2   31.93   15.91
  -3   3  -2   14.11    5.68
  -3  -3  -2   24.99    3.55
  -3   3  -3   55.99   13.80
  -3   3  -3   51.14    5.82
  -3  -3  -3   54.65    4.99
  -3  -3  -3   57.95    6.32
  -3  -3  -3   45.15    5.75
  -3   3  -4  345.17   19.96
  -3   3  -4  320.23   13.54
  -3   3  -4  344.39   16.86
  -3  -3  -4  337.57   14.88
  -3  -3  -4  331.18   12.10
  -3  -3  -4  350.55   16.40
  -3   3  -5  412.61   23.64
  -3   3  -5  373.56   15.24
  -3   3  -5  415.45   19.30
  -3  -3  -5  428.10   17.40
  -3  -3  -5  398.02   13.70
  -3  -3  -5  414.26   18.35
  -3   3  -6   47.98    7.34
  -3   3  -6   47.28   13.01
  -3   3  -6   53.50    7.09
  -3   3  -6   51.64    5.88
  -3  -3  -6   45.23    5.85
  -3  -3  -6   56.09    7.28
  -3   3  -7  204.97   14.67
  -3   3  -7  176.83   12.84
  -3   3  -7  198.07   14.47
  -3   3  -7  171.45   11.26
  -3  -3  -7  195.35   12.28
  -3  -3  -7  184.37   13.04
  -3   3  -8  133.04    9.49
  -3   3  -8  145.21   12.71
  -3   3  -8  146.00   10.50
  -3   3  -8  158.81   12.50
  -3   3  -8  164.44   13.57
  -3  -3  -8  146.41   10.65
  -3  -3  -8  161.91   15.84
  -3  -3  -8  170.42   12.81
  -3   3  -9  659.07   31.52
  -3   3  -9  688.44   35.70
  -3   3  -9  606.33   30.34
  -3   3  -9  663.20   33.94
  -3   3  -9  699.10   36.91
  -3  -3  -9  677.31   32.69
  -3  -3  -9  806.93   37.77
  -3  -3  -9  667.68   33.74
  -3   3 -10    5.85    3.29
  -3   3 -10    6.43    5.05
  -3   3 -10    4.59    2.92
  -3   3 -10    4.53    4.11
  -3   3 -10    6.23    4.85
  -3  -3 -10    3.12    3.10
   3  -3  10    3.47    2.48
  -3  -3 -10    3.26    2.81
  -3   3 -11  196.64   13.24
  -3   3 -11  202.28   15.80
  -3   3 -11  173.86   12.69
  -3   3 -11  196.87   14.88
  -3   3 -11  211.68   16.92
  -3  -3 -11  201.73   13.85
   3  -3  11  186.67   12.44
  -3  -3 -11  185.61   14.13
  -3   3 -12   21.57    5.20
  -3   3 -12   24.32    6.56
  -3   3 -12   20.66    6.76
  -3   3 -12   18.22    4.65
  -3   3 -12   18.64    5.70
  -3  -3 -12   18.48   12.29
   3  -3  12   19.76    4.42
  -3  -3 -12   22.84    5.56
  -3   3 -13   15.04    5.00
  -3   3 -13   14.61    6.20
  -3   3 -13   11.80    3.87
  -3   3 -13   13.67    4.50
  -3   3 -13   15.27    6.70
   3  -3  13   13.13    3.81
  -3  -3 -13   16.49    5.42
  -3   3 -14  235.14   14.36
  -3   3 -14  212.16   15.15
  -3   3 -14  253.27   18.97
  -3  -3 -14  243.93   14.61
   3  -3  14  222.51   13.35
  -3   3 -15   23.17    5.72
  -3   3 -15   22.38    6.55
  -3   3 -15   21.47    7.63
  -3  -3 -15   23.72    5.78
   3  -3  15   23.85    5.72
  -3   3 -16  119.18   11.58
  -3   3 -16  111.33   11.99
   3  -3  16  107.23   10.07
  -3  -3 -16  115.45   10.45
  -3   3 -17   33.21    7.47
   3   3  17   28.70    7.19
  -3   3 -17   28.88    7.29
   3  -3  17   30.71    6.32
  -3  -3 -17   28.84    7.78
  -3  -3 -17   29.66    5.64
   3   3  18   97.48   11.41
  -3   3 -18   90.29   11.40
   3  -3  18   89.87    9.38
  -3  -3 -18   96.87   11.43
  -3  -3 -18   91.46    8.34
  -3   3 -19   12.15    6.15
   3   3  19    8.89    6.07
  -3   3 -19   10.31    6.28
   3  -3  19    7.01    3.27
  -3  -3 -19    9.59    5.56
  -3  -3 -19    7.73    3.15
  -3   3 -20    1.56    2.89
   3   3  20    2.32    2.76
  -3   3 -20    3.03    4.86
  -3  -3 -20    2.05    4.75
   3  -3  20    1.74    2.57
  -3   3 -21   10.97    5.21
   3   3  21    3.46    4.56
  -3   3 -21    7.89    4.74
  -3  -3 -21    9.27    4.78
   3  -3  21    7.95    3.97
  -3   3 -22    3.25    3.87
   3   3  22    2.15    2.80
  -3   3 -22    3.84    2.35
  -3  -3 -22    6.43    4.43
   3  -3  22    1.22    1.90
  -3   3 -23    9.38    4.41
  -3   3 -23    7.92    4.34
   3   3  23    5.33    3.41
  -3  -3 -23    7.50    4.67
  -3   3 -24   14.16    4.47
  -3   3 -24    9.18    5.19
  -3  -3 -24   16.78    4.99
  -3   3 -25  338.77   12.96
   3   3  25  355.96   11.96
  -3   3 -25  306.17   23.31
  -3   3 -25  290.06   21.01
  -3  -3 -25  321.05   23.06
  -3   3 -26   71.99    7.60
  -3   3 -26   52.37    5.85
  -3  -3 -26   76.34    8.24
  -3   5  22   20.04   13.19
   3  -5 -22   31.00    4.12
  -3   5  21   57.08   18.08
  -3  -5  21   37.68    4.65
   3  -5 -21   50.44    6.19
  -3   5  20   62.01    8.60
  -3  -5  20   49.87    5.96
   3  -5 -20   60.42    7.13
  -3   5  19   83.62    6.40
  -3   5  19   96.75    7.97
  -3   5  19   92.18    9.83
  -3  -5  19   88.78    7.19
   3  -5 -19   93.70    8.26
  -3   5  18    5.81    2.93
  -3   5  18    4.60    3.49
  -3  -5  18    4.91    3.07
   3  -5 -18    5.57    3.87
  -3  -5  17   53.91    6.82
   3  -5 -17   51.84    7.65
  -3  -5  16   13.72    5.27
   3  -5 -16   13.04    3.78
   3  -5 -16   15.87    5.88
  -3  -5  15    0.06    2.19
   3  -5 -15    0.08    1.92
   3  -5 -15    0.29    3.12
  -3  -5  14   62.45    8.02
   3  -5 -14   64.08    9.66
  -3  -5  13   40.32    6.90
   3  -5 -13   43.94    8.98
   3  -5 -12   47.06   17.54
  -3  -5  12   50.79    8.67
   3  -5 -12   47.21    8.60
   3  -5 -11  311.88   15.51
  -3  -5  11  285.71   16.23
   3  -5 -11  303.00   18.15
   3  -5 -10   84.19   13.17
  -3  -5  10   89.55    9.91
   3  -5 -10   86.65   10.95
  -3   5   9  364.21   15.49
   3  -5  -9  384.18   16.41
  -3  -5   9  401.87   19.41
   3  -5  -9  404.09   21.50
  -3   5   8   27.06    5.05
   3  -5  -8   22.71    4.80
  -3  -5   8   21.78    6.01
   3  -5  -8   24.25    7.15
  -3   5   7   25.42    4.83
  -3  -5   7   22.80    5.96
   3  -5  -7   27.52    8.25
  -3   5   6   13.19    4.18
  -3  -5   6   12.12    5.12
   3  -5  -6   13.91    7.21
  -3   5   5   39.26    5.85
  -3  -5   5   39.60    7.17
   3  -5  -5   39.64    8.98
  -3   5   4   15.31    4.09
  -3  -5   4   14.97    5.90
   3  -5  -4   14.19    6.51
  -3   5   3  113.14    9.68
  -3  -5   3  128.56   11.56
  -3  -5   3  103.19   11.43
  -3   5   2   38.12    6.06
  -3  -5   2   34.18    6.75
  -3  -5   2   40.04    7.99
  -3   5   1  245.39   15.47
  -3  -5   1  261.35   16.76
  -3  -5   1  228.88   17.27
  -3   5   0   89.10    9.03
  -3  -5   0   88.48    9.67
  -3  -5   0   88.03   10.58
  -3   5  -1   70.61    8.57
  -3  -5  -1   65.95    8.16
  -3  -5  -1   63.11    9.56
  -3   5  -2    7.00    4.74
  -3  -5  -2    5.27    3.91
  -3  -5  -2    5.87    5.63
  -3   5  -3   70.95    9.01
  -3  -5  -3   78.99    9.09
  -3  -5  -3   67.24    9.79
  -3   5  -4   11.98    5.26
  -3  -5  -4   14.94    5.69
  -3  -5  -4   14.39    6.03
  -3   5  -5   90.51   11.01
  -3  -5  -5   90.29    9.40
  -3  -5  -5   87.02   10.77
  -3   5  -6   73.98    9.93
  -3  -5  -6   76.28    8.93
  -3  -5  -6   73.08   10.75
  -3   5  -7  416.29   20.66
  -3  -5  -7  385.50   17.90
  -3  -5  -7  409.93   21.23
  -3   5  -8   95.66   11.48
  -3  -5  -8   91.74    9.68
  -3  -5  -8   91.41   11.78
  -3   5  -9  173.31   13.97
  -3  -5  -9  153.45   12.06
  -3  -5  -9  168.09   14.43
  -3   5 -10   11.67    5.40
  -3  -5 -10   10.62    5.37
  -3  -5 -10    8.36    5.38
  -3   5 -11  130.41   12.43
  -3  -5 -11  139.22   15.21
  -3  -5 -11  144.07   12.78
  -3  -5 -11  132.36   12.85
  -3   5 -12   48.47    8.56
  -3  -5 -12   52.28   19.67
  -3  -5 -12   52.86    8.26
  -3  -5 -12   49.36    8.78
  -3   5 -13    0.75    3.21
  -3  -5 -13    0.60    1.30
  -3  -5 -13    0.22    2.82
  -3  -5 -13    0.66    3.37
  -3   5 -14   21.84    6.79
  -3  -5 -14   23.59   12.59
  -3  -5 -14   21.05    5.56
  -3  -5 -14   23.92    6.75
  -3   5 -15   71.13    9.58
  -3  -5 -15   73.74    7.77
  -3   5 -16    3.80    3.04
  -3  -5 -16    7.61    3.43
  -3   5 -17  116.58   10.04
   3   5  17  112.28    9.08
  -3  -5 -17  115.90    7.56
  -3   5 -18   39.40    6.43
   3   5  18   28.18   16.24
  -3  -5 -18   28.49    3.72
   3   5  19   60.47    7.67
  -3   5 -19   51.47    6.92
   3   5  19   26.40   10.99
   3   5  20   25.40    3.94
  -3   5 -20   27.12    4.38
  -3  -5 -20   25.80    4.09
   4   0 -31    0.16    1.65
  -4   0  31    0.07    1.41
   4   0 -31    0.12    2.14
   4   0 -30    2.52    3.39
  -4   0  30    1.10    1.95
   4   0 -30    1.21    2.71
   4   0 -29    3.70    4.32
  -4   0  29    0.17    2.46
  -4   0  29   -0.66    2.13
   4   0 -29    1.83    3.23
   4   0 -28    4.99    4.85
  -4   0  28    8.14    4.69
  -4   0  28    6.21    4.14
   4   0 -28    6.61    5.56
   4   0 -27    2.41    4.93
  -4   0  27    1.74    3.37
  -4   0  27    4.23    4.77
   4   0 -27    1.79    4.12
   4   0 -26    8.45    6.30
  -4   0  26    7.14    5.46
  -4   0  26    7.12    4.57
   4   0 -26    9.30    7.16
   4   0 -25   -0.28    3.45
  -4   0  25    0.36    3.37
  -4   0  25    0.13    3.03
   4   0 -25   -0.42    4.28
   4   0 -24  389.84   20.44
  -4   0  24  431.29   22.63
  -4   0  24  420.44   21.51
   4   0 -24  397.02   23.22
   4   0 -23   28.98    7.20
  -4   0  23   30.94    7.70
  -4   0  23   34.21    7.94
   4   0 -23   37.96    9.26
   4   0 -23   -0.53    1.55
   4   0 -22  519.52   26.70
  -4   0  22  567.77   28.01
  -4   0  22  587.29   28.33
   4   0 -22  518.21   29.09
   4   0 -22  460.01   22.30
   4   0 -21    7.45    5.41
  -4   0  21    1.01    3.06
  -4   0  21    8.33    5.61
   4   0 -21    7.86    6.13
   4   0 -21    1.13    1.68
   4   0 -20   55.00    8.40
   4   0 -20   51.75    8.04
  -4   0  20   59.02    7.93
  -4   0  20   65.09    8.90
   4   0 -20   46.08    9.09
   4   0 -20   48.85    7.95
   4   0 -20   49.86    6.29
  -4   0  20   50.96    7.03
   4   0 -19   17.50    5.31
  -4   0  19   16.16    5.07
   4   0 -19    0.35    2.31
  -4   0  19   24.94   11.93
   4   0 -18  528.81   28.58
  -4   0  18  532.86   27.95
   4   0 -18  479.36   26.75
   4   0 -18  492.49   25.05
  -4   0  18  528.18   30.41
  -4   0  18  508.46   26.51
   4   0 -17   36.86    6.43
   4   0 -17    1.77    1.68
   4   0 -16  829.78   24.17
  -4   0  16  774.75   25.73
  -4   0  16  786.93   26.75
   4   0 -16  731.01   26.31
  -4   0  16  830.74   27.86
  -4   0  16  770.33   24.99
  -4   0  15   76.30    6.62
   4   0 -15   91.79    8.72
  -4   0  15  101.21    8.39
  -4   0  14    5.12    3.12
  -4   0  13    2.12    2.12
  -4   0  12  314.08   12.37
   4   0 -11   15.93    4.76
  -4   0  11   68.36    6.47
   4   0 -10  498.83   15.19
  -4   0  10  504.85   13.30
   4   0  -9    9.35    4.04
  -4   0   9   12.85    4.15
   4   0  -8  345.19   10.35
  -4   0   8  363.99   10.21
   4   0  -7   18.25    3.90
  -4   0   7   32.55    3.72
   4   0  -6 1046.50   18.82
  -4   0   6 1004.97   17.95
  -4   0   6 1018.90   19.37
  -4   0   6 1105.96   18.33
   4   0  -6 1046.77   17.69
   4   0  -5    9.81    3.87
  -4   0   5    4.69    2.08
  -4   0   5    0.28    1.57
  -4   0   5    3.40    2.52
   4   0  -5    0.08    0.94
   4   0  -4  366.66    8.84
  -4   0   4  351.84    7.24
  -4   0   4  344.08    8.46
  -4   0   4  374.29    8.42
   4   0  -4  357.18    7.64
   4   0  -3    0.67    1.82
  -4   0   3    0.30    0.99
   4   0  -3    0.12    1.07
   4   0  -3    1.94    3.02
  -4   0   3    0.49    1.27
   4   0  -3   -0.08    0.89
   4   0  -2   37.95    3.60
   4   0  -2   36.44    3.19
   4   0  -2   28.24    5.84
   4   0  -2   27.81    4.43
  -4   0   2   26.96    3.15
   4   0  -2   21.82    2.49
  -4   0   1    0.16    0.38
   4   0  -1   -0.60    0.85
  -4   0   1    0.06    0.40
   4   0  -1   -0.89    1.10
  -4   0   1    0.10    0.72
   4   0  -1   -0.90    0.97
  -4   0   0    5.81    2.06
   4   0   0    2.23    1.30
  -4   0   0    4.01    2.50
   4   0   0    1.04    1.26
  -4   0   0    3.16    2.72
   4   0   0    0.29    1.04
  -4   0  -1    0.07    1.09
   4   0   1    0.98    1.32
  -4   0  -1    0.19    1.66
   4   0   1   -0.49    1.18
   4   0   1   -0.43    1.16
  -4   0  -2  401.86    8.87
   4   0   2  421.56    8.78
  -4   0  -2  409.30    9.91
   4   0   2  423.16    9.79
   4   0   2  446.91    9.77
   4   0   3    3.42    1.73
  -4   0  -3    5.57    2.87
   4   0   3    1.13    1.88
  -4   0  -4  362.02    9.64
   4   0   4  382.15    9.55
  -4   0  -4  373.43   10.57
   4   0   4  382.86   10.29
   4   0   5   22.89    3.07
  -4   0  -5   35.63    4.31
  -4   0  -6   66.59    5.70
  -4   0  -6   64.24    6.02
  -4   0  -7  112.96    7.84
  -4   0  -7  108.04    7.61
  -4   0  -8  365.45   12.17
  -4   0  -8  372.80   12.97
  -4   0  -9   69.93    7.11
  -4   0  -9   69.08    6.95
  -4   0 -10   21.74    4.58
  -4   0 -10   22.24    5.29
  -4   0 -11    0.37    2.05
  -4   0 -11   -0.08    2.18
  -4   0 -12  538.59   20.19
  -4   0 -12  522.15   19.93
   4   0  13    1.32    2.00
  -4   0 -13   24.95    4.98
   4   0  13    0.06    0.59
  -4   0 -14  325.57   17.76
  -4   0 -14  316.33   17.60
   4   0  14  350.24   20.89
  -4   0 -14  318.75   15.46
  -4   0 -14  332.11   19.09
  -4   0 -14  298.59   16.87
  -4   0 -14  335.11   18.24
  -4   0 -15  126.18   11.40
  -4   0 -15  120.68   11.13
  -4   0 -15  105.47   10.16
  -4   0 -16  107.11   10.63
   4   0  16  117.96   10.24
  -4   0 -16  112.68   11.33
  -4   0 -16  102.89   10.18
  -4   0 -16  115.95   10.54
  -4   0 -17   14.35    5.43
  -4   0 -17   14.15    5.50
   4   0  17    8.33    4.05
  -4   0 -17   11.97    5.35
  -4   0 -17    1.03    2.17
  -4   0 -17   10.15    4.80
   4   0  17    0.61    1.96
  -4   0 -18   51.42    8.66
  -4   0 -18   44.98    7.72
   4   0  18   51.47    7.82
  -4   0 -18   44.20    8.52
  -4   0 -18   46.73    7.88
  -4   0 -19  135.07   12.73
   4   0  19   84.90    9.94
  -4   0 -19  131.40   13.06
  -4   0 -20  176.71   14.73
   4   0  20  173.58   13.68
  -4   0 -20  162.30   14.68
  -4   0 -20  179.19   14.93
   4   0  21   66.91    9.81
  -4   0 -21   94.93   11.58
  -4   0 -22    0.49    2.94
   4   0  22    0.32    2.70
  -4   0 -22   -0.10    2.89
  -4   0 -22    0.10    3.49
  -4   0 -23   -0.34    2.64
   4   0  23   -0.01    2.62
  -4   0 -23    0.58    2.72
  -4   0 -23    0.05    3.27
  -4   0 -24   47.80    7.83
   4   0  24   49.91    7.82
  -4   0 -24   38.88    7.75
  -4   0 -24   46.91    8.86
  -4   0 -25    0.69    2.46
   4   0  25   -0.21    2.53
   4   0  25    2.10    4.12
  -4   0 -25    0.15    2.29
  -4   0 -25   -0.22    2.81
  -4   0 -26   53.22    6.71
   4   0  26   61.53    7.49
   4   0  26   61.05    7.74
  -4   0 -26   53.66    7.25
  -4   0 -26   51.87    6.86
  -4   0 -27   -0.54    1.52
   4   0  27    0.14    1.62
   4   0  27    0.42    2.11
  -4   0 -27    0.61    2.12
  -4   0 -27    0.15    1.95
  -4   0 -28    0.30    1.07
   4   0  28   -0.17    1.08
   4   0  28   -0.02    1.32
  -4   0 -28   -0.25    1.54
   4   2 -30   72.66    7.81
   4   2 -30   62.48    7.93
  -4   2  30   81.88    8.75
  -4  -2  30   74.33    8.14
  -4  -2  30   81.97    8.99
   4   2 -29    0.20    1.81
  -4   2  29    0.13    0.88
  -4   2  29    0.35    1.81
   4   2 -29    0.14    2.72
  -4  -2  29   -0.07    1.90
  -4  -2  29    1.76    2.92
   4  -2 -29    0.06    1.80
   4   2 -28   56.59    7.46
  -4   2  28   53.51    5.47
  -4   2  28   60.66    7.13
   4   2 -28   54.98    8.45
  -4  -2  28   63.36    7.94
  -4  -2  28   61.00    8.42
   4  -2 -28   53.39    7.35
   4   2 -27   37.42    7.66
  -4   2  27   30.43    5.18
  -4   2  27   28.66    6.58
   4   2 -27   42.39    9.07
   4  -2 -27   38.28    5.68
  -4  -2  27   33.61    7.46
  -4  -2  27   37.70    8.19
   4  -2 -27   28.32    7.38
   4   2 -26    1.16    2.97
  -4   2  26    0.82    1.82
  -4   2  26    1.88    3.00
   4   2 -26    1.17    3.96
   4  -2 -26    1.04    1.76
  -4  -2  26    0.56    2.87
  -4  -2  26    2.95    4.78
   4  -2 -26    0.51    3.25
   4  -2 -26    0.65    1.47
   4   2 -25    3.93    4.62
  -4   2  25    1.35    2.13
  -4   2  25    2.98    4.16
   4   2 -25    2.95    5.66
   4  -2 -25    6.43    3.94
  -4  -2  25    4.02    4.37
  -4  -2  25    4.20    5.12
   4  -2 -25    4.29    5.08
   4  -2 -25    1.34    2.50
   4   2 -24   12.36    6.15
  -4   2  24   11.42    4.33
  -4   2  24   10.58    4.66
   4   2 -24   11.83    7.51
   4  -2 -24   11.74    4.74
  -4  -2  24   12.66    5.85
  -4  -2  24   12.08    5.76
   4  -2 -24   11.50    6.68
   4  -2 -24   11.96    4.08
   4   2 -23   19.02    7.25
   4   2 -23   17.27    7.88
  -4   2  23   16.78    5.49
  -4   2  23    5.61    4.82
  -4   2  23    0.43    1.80
   4  -2 -23   16.27    5.27
  -4  -2  23   14.68    6.64
  -4  -2  23   14.86    6.64
   4  -2 -23   10.18    6.04
   4  -2 -23   12.16    3.92
   4   2 -22   31.47    8.71
   4   2 -22   24.90   10.09
  -4   2  22   25.68    6.13
  -4   2  22   23.26    7.34
  -4   2  22    9.82   11.27
   4  -2 -22   28.64    6.80
  -4  -2  22   24.08    8.52
  -4  -2  22   21.16    6.03
   4  -2 -22   21.17    7.68
   4  -2 -22   21.38    5.23
   4   2 -21  132.07   13.46
  -4   2  21  113.68   17.57
  -4   2  21  116.17   11.84
   4   2 -21  118.36   14.34
   4  -2 -21  123.88   11.45
  -4  -2  21  116.78   11.77
  -4  -2  21  124.85   13.03
   4  -2 -21  109.53   12.52
   4  -2 -21  115.19   10.61
   4   2 -20  103.47   11.86
  -4   2  20   81.54   17.50
  -4   2  20   83.66    9.88
   4   2 -20  100.32   12.96
   4  -2 -20   97.14    9.80
  -4  -2  20   82.35    9.42
  -4  -2  20   87.83   11.16
   4  -2 -20   84.05   10.65
   4  -2 -20   88.55    9.45
   4   2 -19  234.96   15.72
  -4   2  19  216.48   20.41
  -4   2  19  246.19   15.21
   4   2 -19  222.75   17.41
   4  -2 -19  238.39   14.43
  -4  -2  19  216.82   13.79
  -4  -2  19  235.91   17.29
   4  -2 -19  176.21   13.06
   4  -2 -19  229.62   14.12
   4   2 -18  165.54   15.56
   4   2 -18  155.30   16.65
   4   2 -18  155.61   16.15
  -4   2  18  151.46   14.65
  -4   2  18  152.72   14.02
   4   2 -18  142.32   14.11
  -4  -2  18  144.78   13.67
  -4  -2  18  160.32   15.76
   4  -2 -18  169.10   15.17
   4  -2 -18  138.65   13.75
   4  -2 -18  145.22   13.58
   4  -2 -18  153.61   14.19
  -4  -2  18  137.47   12.97
   4   2 -17   50.34    7.80
  -4   2  17   40.25   16.21
   4   2 -17   48.91    9.73
  -4  -2  17   36.37    6.31
   4  -2 -17   54.21    8.03
  -4  -2  17   41.02    8.10
   4  -2 -17   24.52    5.46
  -4  -2  17   32.63    5.79
   4   2 -16   13.98    5.17
   4   2 -16   10.65    4.43
   4   2 -16    5.05    4.03
   4   2 -16    2.89    1.85
   4   2 -16   11.92    5.85
  -4   2  16    8.29    5.57
  -4   2  16    8.81    3.06
  -4  -2  16   11.49    4.17
   4  -2 -16   15.82    5.40
   4  -2 -16    9.11    4.03
  -4  -2  16   13.19    5.98
   4  -2 -16    8.36    3.96
  -4  -2  16    6.21    3.65
   4  -2 -16    6.23    4.43
   4   2 -15   30.57    6.81
  -4   2  15    0.23    1.22
  -4   2  15   22.29    4.03
   4   2 -15   31.51    6.70
  -4  -2  15   22.22    5.18
   4  -2 -15    1.73    3.29
   4  -2 -15   19.12    5.01
   4  -2 -15    0.86    1.64
  -4  -2  15   21.81    5.19
  -4  -2  15   22.95    6.60
  -4   2  14   52.33    6.92
   4   2 -14   48.36    6.16
   4   2 -14   50.25    7.36
  -4   2  14   45.47   10.11
   4   2 -14   34.73    6.20
  -4   2  14   44.32    5.00
   4   2 -14   47.59    6.43
   4  -2 -14   44.62    6.53
  -4  -2  14   49.06    6.80
   4  -2 -14   43.31    6.28
   4  -2 -14   47.11    6.20
  -4  -2  14   46.74    6.22
  -4  -2  14   44.95    5.54
   4   2 -13   10.53    3.32
   4   2 -13   11.45    4.86
  -4   2  13   12.78    3.47
   4   2 -13   12.63    4.29
  -4   2  13   12.96    2.99
   4   2 -13   13.07    4.14
   4  -2 -13   11.79    4.07
  -4  -2  13   12.65    3.86
   4  -2 -13   11.30    3.92
   4  -2 -13   14.23    3.50
  -4  -2  13   13.86    4.23
  -4  -2  13   13.16    3.58
   4   2 -12   94.76    9.32
   4   2 -12   86.07    7.64
  -4   2  12   81.20    7.07
  -4   2  12   80.84    6.01
  -4  -2  12   83.25    8.01
   4  -2 -12   72.44    7.34
  -4  -2  12   84.05    7.55
   4  -2 -12   88.50    8.50
   4   2 -11    5.68    4.18
   4   2 -11    2.78    2.67
  -4   2  11    9.12    2.55
   4  -2 -11    6.85    4.28
   4  -2 -11    6.23    3.82
  -4  -2  11    8.49    3.25
   4   2 -10  368.90   15.63
   4   2 -10  358.18   14.08
  -4   2  10  357.24   12.04
   4  -2 -10  358.12   15.64
   4  -2 -10  345.88   14.24
  -4  -2  10  349.63   14.53
   4   2  -9  107.99    9.06
   4   2  -9  108.91    8.17
  -4   2   9  105.04    6.44
   4  -2  -9   96.54    8.66
   4  -2  -9  105.32    8.67
  -4  -2   9  102.66    8.00
   4   2  -8  192.52   11.82
   4   2  -8  188.05   10.44
  -4   2   8  200.63    9.50
   4  -2  -8  196.29   12.27
   4  -2  -8  188.53   10.92
  -4  -2   8  189.83   10.90
   4   2  -7   80.83    7.63
   4   2  -7   82.80    6.19
  -4   2   7   85.24    5.04
   4  -2  -7   72.25    7.43
   4  -2  -7   84.47    7.35
  -4  -2   7   82.06    6.94
   4   2  -6  102.34    7.65
  -4   2   6   96.17    4.93
   4   2  -6  102.79    6.18
  -4   2   6   90.50    4.81
  -4  -2   6   79.80    5.08
   4  -2  -6   90.68    8.18
  -4  -2   6  101.07    7.58
   4  -2  -6   98.34    7.38
  -4   2   5    3.38    1.40
   4  -2  -5   14.37    4.26
   4  -2  -5    3.71    2.73
  -4  -2   5    0.77    1.95
   4   2  -4  904.70   19.03
   4   2  -4  898.27   14.33
  -4  -2   4  874.57   16.72
   4  -2  -4  870.59   20.72
  -4  -2   4  897.26   14.64
   4  -2  -4  842.42   18.76
  -4  -2   4  929.17   19.89
  -4   2   2  293.80   15.74
   4   2  -2  258.97   10.82
  -4  -2   2  304.96   11.79
  -4  -2   2  288.25   14.19
   4   2  -1  430.79   10.92
  -4   2   1  445.45   14.81
  -4   2   1  425.04   12.31
  -4  -2   1  439.63    9.51
  -4  -2   1  372.80   12.53
  -4   2   0  265.78   12.52
  -4  -2   0  260.04   10.13
  -4  -2   0  225.98    9.20
  -4  -2   0  200.46   10.28
  -4   2  -1  644.51   16.04
  -4  -2  -1  666.11   12.40
  -4  -2  -1  657.55   12.25
  -4   2  -2  499.49   14.20
  -4  -2  -2  473.98   10.18
  -4  -2  -2  500.33   10.13
   4  -2   2  510.95    7.97
  -4   2  -3  130.35    8.96
  -4  -2  -3  118.76    6.06
  -4  -2  -3  125.09    6.18
   4  -2   3  138.08    5.93
  -4   2  -4   73.10    7.14
  -4  -2  -4   78.84    5.11
   4  -2   4   75.18    4.58
  -4   2  -5   44.16    6.18
  -4  -2  -5   45.21    3.97
  -4  -2  -5   42.09    2.64
   4  -2   5   32.17    2.94
  -4   2  -6  159.42   11.06
  -4  -2  -6  162.39    8.72
  -4  -2  -6  158.98    7.59
   4  -2   6  158.36    8.42
  -4   2  -7  320.01   14.62
  -4  -2  -7  310.19   11.09
  -4  -2  -7  318.05    9.97
   4  -2   7  306.57   10.87
  -4   2  -8    0.67    2.32
  -4  -2  -8    1.57    1.78
  -4  -2  -8    0.52    1.13
   4  -2   8    1.23    1.23
  -4   2  -9  130.59   10.97
  -4   2  -9  129.54   10.08
  -4   2  -9  135.80   10.98
  -4  -2  -9  128.48    8.54
  -4  -2  -9  129.99    7.51
  -4  -2  -9  138.83    9.96
   4  -2   9  123.68    7.22
  -4   2 -10   -0.20    1.63
  -4   2 -10    2.24    3.82
  -4   2 -10    0.86    2.33
  -4   2 -10    0.18    0.66
  -4   2 -10    1.96    3.48
  -4  -2 -10    0.44    1.34
  -4  -2 -10    1.96    1.85
  -4  -2 -10    0.05    1.53
  -4  -2 -10    1.50    1.93
  -4  -2 -10    0.79    1.90
   4  -2  10    2.38    2.08
  -4   2 -11   70.90    7.90
  -4   2 -11   70.10    9.25
  -4   2 -11   69.85    7.92
  -4   2 -11   73.85    9.04
  -4   2 -11   69.22    8.57
  -4   2 -11   70.17    7.99
  -4  -2 -11   59.92    5.48
  -4  -2 -11   70.43    7.31
  -4  -2 -11   75.34    7.62
  -4  -2 -11   74.31    8.17
   4  -2  11   64.79    5.94
  -4   2 -12  119.42   10.71
  -4   2 -12  113.43   11.69
  -4   2 -12  117.01   11.13
  -4   2 -12  119.01   12.10
  -4   2 -12  129.38   10.45
  -4   2 -12  112.60   10.82
  -4  -2 -12  127.91   11.00
   4  -2  12  114.99    9.57
  -4  -2 -12  120.58   10.03
  -4  -2 -12  123.15   11.26
   4  -2  12  116.61    8.87
  -4   2 -13   43.86    7.38
  -4   2 -13   36.79    6.95
  -4   2 -13   30.19    5.45
  -4   2 -13   35.06    7.32
  -4   2 -13   31.32    6.24
  -4  -2 -13   45.93    7.16
   4  -2  13   36.92    5.43
  -4  -2 -13   37.84    5.60
   4  -2  13   36.44    5.11
   4  -2  13   29.81    4.43
  -4   2 -14  169.13   13.32
  -4   2 -14  157.68   13.79
  -4   2 -14  167.14   13.55
  -4   2 -14  163.90   14.63
  -4   2 -14  149.77   12.78
  -4  -2 -14  186.08   15.00
   4  -2  14  168.45   12.18
  -4  -2 -14  160.03   11.38
   4  -2  14  177.63   12.02
   4  -2  14  152.14   10.47
  -4   2 -15  170.23   14.11
  -4   2 -15  155.22   14.08
  -4   2 -15  154.58   15.18
  -4   2 -15  136.71   12.56
  -4   2 -15  153.46   13.64
   4   2  15  143.47   12.22
  -4  -2 -15  150.75   11.19
   4  -2  15  143.74   10.89
   4  -2  15  138.73   11.18
   4  -2  15  103.37    8.61
  -4   2 -16  125.49   14.10
  -4   2 -16  123.98   15.52
  -4   2 -16  119.90   13.68
   4   2  16  107.94   12.28
   4  -2  16  100.99   10.75
  -4  -2 -16  101.40   10.20
   4  -2  16  113.75   11.63
  -4   2 -17  285.45   17.74
  -4   2 -17  268.07   19.66
  -4   2 -17  276.87   17.57
   4   2  17  272.82   22.95
   4  -2  17  283.24   15.97
  -4  -2 -17  263.57   13.62
   4  -2  17  271.13   15.01
  -4   2 -18  163.85   14.86
  -4   2 -18  160.42   16.33
  -4   2 -18  171.89   15.37
   4   2  18  140.87   32.63
   4  -2  18  155.01   11.89
  -4  -2 -18  147.17   10.84
  -4  -2 -18  158.23   13.90
   4  -2  18  145.40   12.34
  -4   2 -19   77.50   11.42
  -4   2 -19   68.19    9.76
  -4   2 -19   65.42   11.72
   4   2  19   60.13   18.48
   4  -2  19   62.90    7.41
   4  -2  19   71.97    9.02
  -4  -2 -19   64.66    9.10
  -4   2 -20   87.16   11.29
  -4   2 -20   84.52   12.58
   4   2  20   94.30   10.80
   4   2  20   79.13   17.90
  -4   2 -20   87.81   10.48
   4  -2  20   83.32    8.40
  -4  -2 -20   85.89   10.62
   4  -2  20   86.44    9.24
  -4   2 -21   12.98    6.87
  -4   2 -21   15.02    7.93
   4   2  21   11.62    5.99
   4   2  21    9.32    5.12
  -4   2 -21   10.72    5.15
   4  -2  21   10.71    3.87
  -4  -2 -21   11.23    5.22
   4  -2  21   11.65    4.62
  -4   2 -22   16.12    6.39
  -4   2 -22   14.40    7.63
   4   2  22   18.55    6.28
  -4   2 -22   15.18    5.48
   4  -2  22   14.31    4.20
   4  -2  22   16.90    4.91
  -4  -2 -22   14.46    6.10
  -4   2 -23    2.26    4.39
  -4   2 -23    0.80    3.76
   4   2  23    0.97    2.90
  -4   2 -23    1.85    2.86
   4  -2  23    1.28    1.80
   4  -2  23    0.85    1.79
  -4  -2 -23    3.81    4.29
  -4   2 -24  113.91   10.52
  -4   2 -24  124.41   12.72
   4   2  24  120.35    9.64
  -4   2 -24  123.20   10.46
   4  -2  24  117.84    8.54
   4  -2  24   80.33    6.97
  -4  -2 -24  123.71   10.70
  -4   2 -25   13.99    5.36
  -4   2 -25   14.01    6.25
   4   2  25    0.40    2.34
  -4   2 -25    0.12    2.24
   4  -2  25    8.35    3.22
   4  -2  25    0.27    1.02
  -4  -2 -25    0.78    2.46
   4   2  26    0.49    2.00
  -4   2 -26    1.59    2.49
   4   2  26    1.45    2.84
  -4   2 -26    1.07    2.33
   4  -2  26    0.53    0.91
  -4  -2 -26    0.33    2.07
   4   2  27   53.44    7.09
   4   2  27   53.30    6.67
  -4   2 -27   55.24    7.82
  -4   2 -27   36.61    5.59
  -4  -2 -27   52.88    7.08
  -4  -4  26   35.15    4.70
  -4   4  25   38.37   20.06
  -4   4  25   55.52    6.40
   4   4 -25   43.86    6.04
  -4  -4  25   49.96    6.33
  -4   4  24   17.97    3.67
   4   4 -24   16.49    4.44
  -4   4  24   17.10    9.18
  -4  -4  24   17.45    4.55
   4  -4 -24   16.46    3.41
  -4   4  23    5.40    2.75
   4   4 -23   12.04    4.99
  -4   4  23    0.17    1.29
  -4  -4  23    9.00    4.29
   4  -4 -23    4.50    2.84
   4   4 -22    6.05    3.61
  -4   4  22    8.64    3.86
  -4   4  22    3.54    3.16
  -4  -4  22    7.72    4.64
   4  -4 -22    5.97    3.29
   4  -4 -22    8.46    3.73
   4   4 -21   36.48    6.87
  -4   4  21   38.97    5.88
  -4   4  21   30.40   16.29
  -4  -4  21   38.24    7.53
   4  -4 -21   33.10    5.84
   4  -4 -21   38.35    6.93
   4   4 -20   26.85    7.18
  -4   4  20   21.10    5.81
  -4   4  20    6.12    3.70
  -4  -4  20   25.63    7.69
   4  -4 -20   20.71    5.34
   4  -4 -20   18.00    6.08
  -4   4  19   84.29    9.58
   4   4 -19   80.00   10.17
  -4  -4  19   93.23   10.68
   4  -4 -19   71.52    8.06
   4  -4 -19   90.05    9.74
  -4   4  18   24.27    5.14
   4   4 -18   31.64    7.61
  -4  -4  18   27.43    7.32
   4  -4 -18   22.63    6.40
  -4   4  17   94.96   12.68
   4   4 -17   86.13   10.59
  -4  -4  17   99.61   11.81
   4  -4 -17   99.01   10.99
  -4   4  16    7.77    3.37
   4   4 -16    6.70    4.90
  -4  -4  16    9.58    6.26
   4  -4 -16    8.41    4.80
  -4   4  15    3.14    1.57
   4   4 -15    4.81    4.79
  -4  -4  15    3.57    5.00
   4  -4 -15    0.40    3.10
  -4   4  14  127.65   11.78
   4   4 -14  123.87   12.22
  -4  -4  14  133.33   12.91
   4  -4 -14  136.84   13.10
   4   4 -13   47.45    7.43
  -4   4  13   50.03    7.22
  -4  -4  13   55.42    9.75
   4  -4 -13   42.34   10.99
   4  -4 -13   48.48    8.72
  -4   4  12  285.29   14.98
   4  -4 -12  277.99   15.11
  -4  -4  12  292.25   17.66
   4  -4 -12  283.53   17.38
  -4   4  11   12.72    4.39
   4  -4 -11    1.36    2.73
  -4  -4  11   20.77    7.05
   4  -4 -11    7.34    4.90
  -4   4  10  131.04   12.30
   4  -4 -10  119.43   11.31
  -4  -4  10  132.48   14.12
   4  -4 -10  127.81   12.54
   4  -4 -10  131.97   14.29
  -4   4   9   61.78    7.82
   4  -4  -9   58.77    7.24
  -4  -4   9   66.93    9.27
   4  -4  -9   72.70    9.17
   4  -4  -9   31.05    7.18
  -4   4   8  109.80    9.46
   4  -4  -8  105.86    9.93
  -4  -4   8  111.88   11.00
   4  -4  -8  107.51   11.53
  -4   4   7  180.95   12.13
   4  -4  -7  175.81   12.68
  -4  -4   7  191.71   13.99
   4  -4  -7  181.68   14.61
  -4   4   6   21.70    4.53
   4  -4  -6   23.68    5.29
  -4  -4   6   27.63    6.26
   4  -4  -6   18.09    5.34
  -4   4   5   97.34    8.84
   4  -4  -5   99.24    9.54
  -4  -4   5  107.05   10.13
  -4   4   4   53.58    6.88
   4  -4  -4   51.68    7.25
  -4  -4   4   50.43    7.20
  -4   4   3  207.69   13.71
   4  -4  -3  196.05   13.73
  -4  -4   3  211.68   14.23
  -4   4   2   78.35    8.77
   4  -4  -2   80.15    9.21
  -4  -4   2   78.17    8.79
  -4   4   1  108.78   10.32
   4  -4  -1  107.16   10.50
  -4  -4   1  111.91   10.03
  -4   4   0   57.95    8.00
   4  -4   0   41.65    6.61
  -4  -4   0   48.19    6.85
  -4  -4   0   46.95    7.28
  -4   4  -1  127.45   11.29
  -4   4  -1  140.88   12.29
  -4  -4  -1  143.77   11.41
  -4  -4  -1  143.97   12.56
  -4   4  -2   15.93   14.32
  -4   4  -2   38.27    7.17
  -4  -4  -2   30.92    5.68
  -4  -4  -2   25.28    5.61
  -4   4  -3   18.54   13.15
  -4   4  -3   26.70    6.16
  -4  -4  -3   26.75    5.54
  -4  -4  -3   23.49    6.59
  -4   4  -4  190.03   17.24
  -4   4  -4  197.38   14.83
  -4  -4  -4  201.25   13.78
  -4  -4  -4  208.38   15.53
  -4   4  -5  132.07   21.76
  -4   4  -5  144.27   13.16
  -4  -4  -5  146.53   11.57
  -4  -4  -5  147.80   13.34
  -4   4  -6  201.31   21.87
  -4   4  -6  225.43   19.89
  -4  -4  -6  225.26   17.86
  -4  -4  -6  235.14   19.98
  -4   4  -7  219.02   23.34
  -4   4  -7  243.83   21.26
  -4  -4  -7  253.27   19.73
  -4  -4  -7  237.15   20.24
  -4   4  -8   98.50   11.72
  -4   4  -8  103.61   13.35
  -4  -4  -8  105.09    9.76
  -4  -4  -8   99.81   11.26
  -4   4  -9  429.72   23.04
  -4   4  -9  427.02   22.28
  -4  -4  -9  425.05   19.07
  -4  -4  -9  418.91   21.34
  -4   4 -10   96.96   12.65
  -4   4 -10  112.08   20.55
  -4  -4 -10   94.95   10.09
  -4  -4 -10   97.95   11.18
  -4   4 -11  122.69   14.29
  -4   4 -11  118.77   19.10
  -4  -4 -11  112.42   11.65
  -4  -4 -11  111.26   12.37
  -4   4 -12   24.24   13.22
  -4   4 -12   22.30    9.04
  -4  -4 -12   22.93    6.85
  -4  -4 -12   25.69   15.77
  -4  -4 -12   20.22    7.38
  -4   4 -13    0.01    1.66
  -4   4 -13    1.59    2.90
  -4   4 -13   -0.48    4.04
  -4  -4 -13    0.81    3.25
  -4  -4 -13    0.05    1.78
  -4  -4 -13   -0.01    3.41
  -4   4 -14   23.84    5.41
  -4   4 -14   19.54   13.85
  -4   4 -14   26.98    9.39
  -4  -4 -14    1.48    3.13
  -4  -4 -14    1.80    6.77
  -4  -4 -14    1.21    3.67
  -4   4 -15   68.97    7.98
  -4   4 -15   78.57   18.36
  -4   4 -15   73.39   12.18
  -4  -4 -15   71.78    8.78
  -4  -4 -15   78.82   14.32
  -4  -4 -15   67.08    9.99
  -4   4 -16   20.86    5.48
  -4   4 -16   19.62    7.53
  -4   4 -16    3.12    5.59
  -4  -4 -16    1.01    2.16
  -4   4 -17  113.18   11.04
   4   4  17  110.71   11.96
  -4   4 -17  116.20   14.24
  -4   4 -17  124.61   25.24
  -4  -4 -17  114.81   11.05
  -4   4 -18   22.68    5.17
   4   4  18   16.33    6.52
  -4   4 -18   23.36    8.29
  -4   4 -18   16.33    9.37
  -4  -4 -18   23.34    4.95
  -4   4 -19    8.86    3.43
   4   4  19    7.15    4.62
  -4   4 -19   10.68    5.78
  -4   4 -19   -0.35    1.39
  -4  -4 -19    8.05    3.04
  -4   4 -20   53.20    6.11
   4   4  20   58.90    7.21
  -4   4 -20   51.75    8.55
  -4   4 -20   49.49   23.80
   4   4  20   50.70    6.32
  -4   4 -21    0.75    1.75
   4   4  21    0.41    2.29
  -4   4 -21    2.58    3.96
  -4   4 -21   -0.07    1.45
   4   4  21    0.24    1.22
  -4  -4 -21    0.98    2.31
   4   4  22   14.00    3.93
  -4   4 -22   20.10    5.37
  -4  -4 -22   14.87    4.08
   4   4  23   24.66    4.17
  -4   4 -23   21.30    4.62
  -4  -4 -23   21.18    4.03
  -4   6  16    0.22    1.13
   4  -6 -16    1.20    2.01
  -4  -6  15   37.11    4.56
   4  -6 -15   38.87    6.08
  -4  -6  14    5.16    2.15
   4  -6 -14    2.64    1.84
   4  -6 -14    9.56    4.39
  -4  -6  13   12.79    3.62
   4  -6 -13   16.05    3.94
   4  -6 -13   14.53    4.55
  -4  -6  12    8.22    3.11
   4  -6 -12    8.14    4.68
  -4  -6  11   13.36    3.83
   4  -6 -11   12.06    4.67
  -4  -6  11    9.23    3.40
  -4  -6  10   36.91    5.46
   4  -6 -10   31.24    6.64
  -4  -6  10   29.65    5.27
  -4  -6   9  110.74    8.58
   4  -6  -9  104.95   10.70
  -4  -6   9  100.54    8.91
  -4  -6   8   50.65    6.80
   4  -6  -8   57.59    9.31
  -4  -6   8   52.60    7.24
  -4  -6   7   58.33    7.11
   4  -6  -7   48.89    9.20
  -4  -6   7   49.79    7.44
  -4  -6   6   18.42    4.67
   4  -6  -6   22.70    7.09
  -4  -6   6   20.32    5.70
  -4  -6   5   10.05    4.13
   4  -6  -5   10.62    5.74
  -4  -6   5   10.80    4.39
  -4  -6   4    1.59    2.10
   4  -6  -4    3.25    5.14
  -4  -6   4    0.01    2.58
  -4  -6   3   26.31    5.46
  -4  -6   3   26.18    5.99
  -4  -6   2   24.45    5.37
  -4  -6   2   24.07    6.34
  -4   6   1   73.29    7.60
  -4  -6   1   77.77    8.73
  -4  -6   1   76.19   10.24
  -4   6   0   28.50    4.49
  -4  -6   0   29.72    6.13
  -4  -6   0   31.12    6.78
  -4   6  -1    2.10    2.11
  -4  -6  -1    1.26    2.15
  -4  -6  -1    3.78    4.08
  -4   6  -2   49.21    5.95
  -4  -6  -2   52.73    7.01
  -4  -6  -2   49.71    8.31
  -4   6  -3   73.28    6.95
  -4  -6  -3   83.43    7.93
  -4  -6  -3   70.16    9.03
   4  -6   3   69.86   10.41
  -4   6  -4    8.90    3.41
  -4  -6  -4    0.89    1.89
  -4  -6  -4    2.10    2.88
  -4   6  -5  114.21    8.31
  -4  -6  -5  126.11    9.72
  -4  -6  -5  113.38   10.20
  -4   6  -6   20.51    4.31
  -4  -6  -6    9.85    3.66
  -4  -6  -6   20.88    5.78
  -4   6  -7   29.32    5.11
  -4  -6  -7   29.76   16.88
  -4  -6  -7   29.18    6.08
  -4   6  -8    2.03    2.29
  -4  -6  -8    1.22    2.14
  -4  -6  -8    1.47    2.55
  -4   6  -9   11.93    3.81
  -4  -6  -9   11.70    7.47
  -4  -6  -9   14.60    5.02
  -4  -6  -9   11.89    4.64
  -4   6 -10    8.61    3.12
  -4  -6 -10    9.11    5.97
  -4  -6 -10   10.33    4.98
  -4  -6 -10    9.47    4.56
  -4   6 -11   30.95    4.27
  -4  -6 -11   38.73    6.18
  -4  -6 -11   34.64    6.03
  -4   6 -12   20.67    3.74
  -4  -6 -12   25.39    4.68
  -4  -6 -12   24.67    4.98
   4   6  13    3.29    1.76
  -4   6 -13    4.79    2.30
  -4  -6 -13    5.08    2.79
  -4  -6 -13    5.07    2.48
  -4  -6 -14   24.72    9.37
  -5   1  31    4.03    2.89
  -5   1  31    2.31    1.83
   5  -1 -31    3.16    2.21
   5  -1 -31    2.64    2.75
  -5   1  30   85.20    9.04
  -5   1  30   88.63    8.89
   5  -1 -30   87.60    9.07
   5  -1 -30   81.27    9.99
  -5   1  29   29.45    5.97
  -5   1  29   25.91    5.14
   5  -1 -29   29.16    5.99
   5  -1 -29   23.37    6.67
  -5   1  28  115.81   10.42
  -5   1  28  105.18    8.90
   5  -1 -28  114.01   10.41
   5  -1 -28  108.09   11.94
   5   1 -27   54.16    9.30
   5   1 -27   42.62    8.43
  -5   1  27   57.89    8.81
  -5   1  27   48.52    7.43
   5  -1 -27   55.99    9.22
   5  -1 -27   52.10   10.11
   5   1 -26    0.54    3.42
   5   1 -26    0.72    4.04
  -5   1  26    0.48    2.94
  -5   1  26    0.96    2.57
   5  -1 -26    1.38    3.06
   5  -1 -26    0.49    4.02
   5   1 -25    8.35    6.47
   5   1 -25    6.86    6.37
  -5   1  25    8.36    4.81
  -5   1  25    5.61    3.89
   5  -1 -25    7.19    4.60
   5  -1 -25    5.97    6.32
   5   1 -24   22.18    7.66
   5   1 -24   22.70    9.04
  -5   1  24   21.69    6.00
  -5   1  24   21.63    5.57
  -5   1  24   23.75    6.92
   5  -1 -24   19.30    6.61
   5  -1 -24   23.19    8.84
   5   1 -23   69.06   10.80
   5   1 -23   68.49   11.83
  -5   1  23   69.49    8.84
  -5   1  23   73.19    9.08
  -5   1  23   74.36   10.41
   5  -1 -23   69.65    9.98
   5  -1 -23   66.77   11.28
   5   1 -22   55.40    9.07
  -5   1  22   57.20   10.31
   5   1 -22   55.27   10.71
  -5   1  22   58.00    8.06
  -5   1  22   61.75    8.28
  -5  -1  22   54.93    9.27
   5  -1 -22   54.34    9.74
   5  -1 -22   50.54    6.46
   5  -1 -22   56.50    8.63
   5   1 -21   12.20    6.42
  -5   1  21   14.38    5.01
  -5   1  21   19.21   10.92
  -5   1  21   11.64    5.43
  -5   1  21   13.20    5.16
   5   1 -21   12.74    7.80
   5  -1 -21   13.09    6.10
   5  -1 -21   12.64    6.92
   5  -1 -21   12.07    3.74
  -5  -1  21   12.11    5.74
   5   1 -20  304.40   23.41
   5   1 -20  329.51   27.02
   5   1 -20  293.97   23.39
  -5   1  20  348.65   25.86
  -5   1  20  301.16   21.86
  -5   1  20  325.53   24.70
   5   1 -20  279.15   22.23
  -5   1  20  346.61   32.43
   5  -1 -20  324.04   24.59
   5  -1 -20  274.47   22.23
  -5  -1  20  330.76   25.41
   5  -1 -20  290.99   20.69
   5  -1 -20  293.76   23.12
   5  -1 -20  281.42   22.01
   5   1 -19   15.29    5.63
   5   1 -19   17.07    6.39
   5   1 -19   13.38    4.90
  -5   1  19   18.39    8.95
  -5   1  19   14.10    4.06
  -5   1  19   16.92    5.07
   5   1 -19   12.37    4.93
  -5   1  19   20.16   10.32
   5  -1 -19   17.07    5.83
   5  -1 -19   11.01    4.50
  -5  -1  19   15.37    5.09
   5  -1 -19   13.78    3.62
   5  -1 -19   14.81    5.45
   5  -1 -19   12.40    4.23
   5   1 -18    2.52    3.74
   5   1 -18    2.03    3.43
   5   1 -18    2.79    3.71
  -5   1  18    1.07    1.30
  -5   1  18    1.98    2.40
  -5   1  18    2.93    2.90
   5   1 -18    1.17    2.48
  -5   1  18    3.59    3.29
   5  -1 -18    1.60    2.87
   5  -1 -18    0.90    2.50
  -5  -1  18    1.74    2.79
   5  -1 -18    1.58    1.70
   5  -1 -18    3.24    3.51
   5  -1 -18    0.69    2.53
   5   1 -17    1.77    2.49
   5   1 -17    2.89    4.15
   5   1 -17    4.00    3.86
  -5   1  17    2.29    1.77
  -5   1  17    1.37    2.89
  -5   1  17    1.80    2.03
   5   1 -17    2.18    3.56
  -5   1  17    0.99    1.79
  -5   1  17    2.13    1.87
   5  -1 -17    3.53    3.97
   5  -1 -17    2.52    2.97
  -5  -1  17    4.08    3.40
   5  -1 -17    2.00    3.57
   5   1 -16   38.49    6.06
   5   1 -16   42.07    7.23
   5   1 -16   36.65    6.60
  -5   1  16   46.57   20.44
  -5   1  16   41.06    6.52
  -5   1  16   41.96    5.75
   5   1 -16   37.52    6.58
  -5   1  16   38.33   12.03
  -5   1  16   39.21    5.21
   5  -1 -16   41.39    6.72
   5  -1 -16   34.12    6.52
  -5  -1  16   38.84    5.78
   5  -1 -16   33.16    6.28
  -5   1  15  116.58    9.81
   5   1 -15   89.19    8.38
   5   1 -15   83.31    8.67
  -5   1  15   83.16    8.09
  -5   1  15   71.32    6.57
  -5   1  15   90.65    7.57
   5   1 -15   74.52    8.15
  -5   1  15   77.83    9.39
   5   1 -15   82.10    8.97
   5  -1 -15   82.08    8.30
   5  -1 -15   68.72    8.00
  -5  -1  15   87.29    8.13
   5   1 -14  351.08   16.93
   5   1 -14  348.02   16.15
  -5   1  14  309.48   13.67
  -5   1  14  353.92   13.95
  -5  -1  14  373.08   16.38
   5  -1 -14  335.97   15.86
   5  -1 -14  318.23   15.65
   5   1 -13  256.34   13.86
  -5   1  13  241.87   10.64
   5   1 -13  245.21   13.25
   5  -1 -13  236.15   12.91
   5  -1 -13  232.45   12.08
   5   1 -12  788.84   25.30
   5   1 -12  761.25   24.65
  -5   1  12  740.33   20.82
   5  -1 -12  737.14   23.99
   5   1 -11  361.88   15.32
   5   1 -11  333.35   14.56
  -5   1  11  331.45   11.83
   5  -1 -11  334.82   14.42
   5   1 -10  488.45   17.25
   5   1 -10  471.79   17.52
  -5   1  10  476.07   14.22
   5  -1 -10  475.66   17.20
   5   1  -9  109.73    8.36
   5   1  -9   92.62    8.34
  -5   1   9   90.58    5.73
   5  -1  -9   90.45    7.74
   5   1  -8  358.89   11.68
   5   1  -8  356.55   12.08
  -5   1   8  381.17    9.70
   5  -1  -8  362.02   12.32
   5   1  -7   14.94    3.79
  -5   1   7   10.47    2.58
   5   1  -7    9.66    4.43
   5  -1  -7    4.19    2.79
  -5  -1   7   15.84    2.83
   5   1  -6   36.70    4.91
   5   1  -6   37.33    5.58
  -5   1   6   41.74    3.34
  -5  -1   6   35.21    3.21
   5  -1  -6   38.06    6.03
  -5  -1   6   37.56    3.93
   5   1  -5 1056.49   17.94
   5   1  -5 1089.46   19.18
  -5   1   5 1142.05   16.57
  -5  -1   5 1052.30   16.93
  -5  -1   5 1053.49   18.67
   5  -1  -5 1062.90   21.16
   5   1  -4  895.57   14.52
   5   1  -4  909.01   16.23
  -5   1   4  914.50   12.96
  -5  -1   4  895.61   14.05
   5  -1  -4  885.78   17.64
   5  -1  -4  882.26   19.01
  -5  -1   4  874.18   15.61
   5   1  -3    0.17    1.07
   5   1  -3    0.11    0.67
   5   1  -3    1.09    1.18
   5   1  -3    0.08    0.44
  -5   1   3    0.29    0.61
   5  -1  -3    0.08    0.75
   5  -1  -3    0.38    2.32
   5  -1  -3    1.13    2.62
   5  -1  -3    0.77    1.65
  -5  -1   3    0.10    0.57
  -5   1   1  102.95   11.01
  -5   1   1  107.64    7.06
   5   1  -1  105.66    4.71
   5   1  -1  108.07    5.25
   5   1  -1  111.26    6.34
   5  -1  -1   94.40    6.11
   5  -1  -1  102.04    6.16
  -5   1   0  696.64   15.98
   5   1   0  710.77   11.36
  -5   1   0  673.40   15.81
   5  -1   0  652.00   14.39
   5  -1   0  646.12   14.64
  -5   1  -1 1389.59   24.92
   5   1   1 1403.99   19.61
  -5  -1  -1 1431.47   19.87
   5  -1   1 1472.93   19.96
  -5   1  -2   64.81    6.15
   5   1   2   69.65    4.05
  -5  -1  -2   65.38    2.95
  -5  -1  -2   63.82    4.01
  -5   1  -3   60.57    6.68
   5   1   3   55.83    3.72
   5   1   3   62.04    3.32
  -5  -1  -3   56.64    4.23
  -5  -1  -3   59.36    3.38
  -5   1  -4  499.80   14.69
   5   1   4  511.61   11.48
   5   1   4  514.67   10.20
  -5  -1  -4  517.53   11.64
  -5  -1  -4  490.31    9.73
  -5   1  -5   36.41    5.89
   5   1   5   27.45    3.27
   5   1   5   38.18    3.27
  -5  -1  -5   29.47    4.29
  -5  -1  -5   36.47    3.52
  -5   1  -6  439.06   15.85
   5   1   6  327.00   13.24
  -5  -1  -6  335.61    8.54
  -5  -1  -6  337.80    9.81
  -5   1  -7  617.72   20.85
  -5  -1  -7  598.25   16.64
  -5  -1  -7  606.31   17.87
  -5   1  -8  113.86    9.44
  -5  -1  -8  114.12    7.62
  -5  -1  -8  107.11    7.89
  -5   1  -9  330.70   15.45
  -5  -1  -9  321.98   12.40
  -5  -1  -9  311.68   12.66
  -5   1 -10  129.10   10.83
  -5  -1 -10  129.21    8.84
  -5  -1 -10  130.37    9.14
  -5   1 -11   24.51    4.63
  -5   1 -11   26.19    5.68
  -5   1 -11   22.76    4.74
  -5  -1 -11   26.05    4.40
  -5  -1 -11   28.92    6.22
  -5  -1 -11   23.81    4.58
  -5  -1 -11   27.72    4.90
  -5   1 -12    4.84    3.33
  -5   1 -12    1.38    2.56
   5   1  12    5.30    2.37
  -5   1 -12    4.69    2.12
  -5   1 -12    5.17    3.13
  -5   1 -12    5.10    3.61
  -5  -1 -12    3.83    2.40
  -5  -1 -12    5.48    2.77
  -5  -1 -12    4.79    3.16
  -5  -1 -12    5.14    2.44
   5  -1  12    4.32    2.01
  -5   1 -13   18.24    5.31
  -5   1 -13   18.79    5.83
  -5   1 -13   13.79    5.04
   5   1  13   16.43    9.44
  -5   1 -13   17.10    3.51
  -5   1 -13   16.95    4.62
  -5  -1 -13   18.44    4.30
  -5  -1 -13   18.10    3.79
  -5  -1 -13   17.95    3.72
  -5  -1 -13   16.28    3.88
  -5  -1 -13   18.23    4.37
   5  -1  13   17.24    3.50
   5  -1  13   19.67    4.39
  -5   1 -14   39.08    6.60
  -5   1 -14   34.61    6.93
  -5   1 -14   34.20    6.49
   5   1  14   31.39   19.43
  -5   1 -14   33.13    6.69
  -5   1 -14   34.17    4.64
  -5  -1 -14   33.99    4.95
   5  -1  14   36.48    5.21
  -5  -1 -14   36.40    5.30
  -5  -1 -14   29.38    4.90
  -5  -1 -14   34.00    5.22
   5  -1  14   34.56    5.22
  -5   1 -15   34.49    6.69
  -5   1 -15   33.88    4.90
  -5   1 -15   30.44    6.24
  -5   1 -15   32.69    6.92
  -5   1 -15   29.72    6.22
   5   1  15   36.62   18.16
  -5  -1 -15   33.73    4.78
  -5  -1 -15   33.97    5.43
  -5  -1 -15   30.75    5.48
   5  -1  15   35.55    5.47
   5  -1  15   32.04    5.22
  -5   1 -16  106.39   11.37
  -5   1 -16  102.49   11.31
  -5   1 -16   91.61   10.22
  -5   1 -16   89.38   10.46
  -5   1 -16   92.66   11.03
   5   1  16   92.97   16.09
  -5  -1 -16  102.87    8.77
  -5  -1 -16   87.56    8.91
  -5  -1 -16  105.32    9.77
   5  -1  16  104.82    9.56
   5  -1  16   90.48    8.56
   5   1  17  152.78   15.59
  -5   1 -17  152.48   13.31
  -5   1 -17  146.48   15.58
   5   1  17  171.58   15.84
  -5   1 -17  164.01   15.98
  -5  -1 -17  152.89   12.88
   5  -1  17  154.92   11.61
  -5  -1 -17  154.88   14.03
   5  -1  17  116.68   11.26
  -5   1 -18  100.48   11.17
   5   1  18   98.80   10.05
  -5   1 -18   99.99   12.00
   5   1  18  112.46   11.06
  -5   1 -18  107.79   11.35
  -5  -1 -18  101.39    9.83
   5  -1  18  103.09    9.83
  -5  -1 -18   96.49    8.11
  -5   1 -19    9.93    6.43
  -5   1 -19    8.73    6.45
   5   1  19    8.22    4.61
  -5   1 -19    9.42    5.49
   5  -1  19    7.16    3.87
  -5  -1 -19    7.71    4.12
  -5  -1 -19    6.55    4.00
  -5  -1 -19    7.00    4.85
   5   1  20  167.08   12.93
  -5   1 -20  161.20   14.21
  -5   1 -20  162.99   14.07
  -5   1 -20  152.52   14.66
  -5  -1 -20  164.52   12.22
   5  -1  20  167.56   12.48
  -5  -1 -20  162.21   13.41
  -5   1 -21   26.14    8.04
  -5   1 -21   23.20    7.89
  -5   1 -21   25.21    7.78
   5   1  21   25.94    6.61
  -5  -1 -21   26.09    6.08
   5  -1  21   27.95    6.30
  -5  -1 -21   24.55    7.46
   5   1  22  157.39   12.05
  -5   1 -22  155.31   13.64
  -5   1 -22  155.39   14.08
  -5   1 -22  157.10   13.38
   5  -1  22  175.33   13.00
   5  -1  22  160.42   11.79
  -5  -1 -22  154.18   11.22
  -5  -1 -22  162.32   13.45
  -5   1 -23   41.12    8.39
  -5   1 -23   34.27    8.07
   5   1  23   42.85    7.50
  -5   1 -23   36.39    7.43
  -5  -1 -23   40.17    6.43
   5  -1  23   41.29    6.97
   5  -1  23   40.50    6.92
  -5  -1 -23   38.96    8.23
  -5   1 -24   35.79    7.20
  -5   1 -24   33.47    7.46
   5   1  24   35.54    6.50
  -5   1 -24   32.30    6.57
  -5  -1 -24   34.24    5.17
   5  -1  24   37.77    6.43
   5  -1  24   27.59    4.95
  -5  -1 -24   34.99    7.60
  -5   1 -25   18.63    5.71
  -5   1 -25   16.84    5.53
   5   1  25   18.06    5.10
  -5   1 -25   16.47    5.01
   5  -1  25   16.47    4.70
   5  -1  25   16.59    4.13
  -5  -1 -25   17.30    6.02
  -5   1 -26   71.24    7.42
  -5   1 -26   68.20    7.69
   5   1  26   75.83    7.46
  -5   1 -26   71.19    7.53
   5  -1  26   66.74    6.27
   5  -1  26   60.56    5.55
  -5  -1 -26   71.97    7.77
  -5   1 -27   37.76    5.68
   5   1  27   41.46    6.07
  -5   1 -27   27.52    4.20
  -5   1 -27   36.71    5.62
   5  -1  27   35.23    5.04
  -5  -1 -27   38.60    6.14
   5   3 -28    1.60    1.23
   5   3 -28    3.36    2.97
  -5   3  28    2.78    2.14
  -5  -3  28    0.73    1.40
  -5  -3  28    1.92    1.87
   5  -3 -28    1.73    1.69
   5   3 -27   20.13    3.72
   5   3 -27   18.31    4.73
  -5   3  27   21.92    4.15
  -5  -3  27   19.81    4.12
  -5  -3  27   22.93    6.07
   5  -3 -27   18.66    4.51
   5   3 -26   71.89    6.92
   5   3 -26   75.02    9.03
  -5   3  26   79.72    7.47
  -5  -3  26   82.52    8.21
  -5  -3  26   81.74    9.39
   5  -3 -26   72.08    8.06
   5   3 -25   54.24    6.60
   5   3 -25   51.56    8.13
  -5   3  25   57.75    6.91
  -5  -3  25   61.75    7.56
  -5  -3  25   63.38    8.90
   5  -3 -25   53.05    7.89
   5   3 -24    0.18    2.09
  -5   3  24   -0.33    1.49
  -5   3  24    0.03    2.23
   5   3 -24   -0.56    3.22
  -5  -3  24    0.62    2.29
  -5  -3  24    0.24    3.17
   5  -3 -24    0.10    2.73
   5  -3 -24    0.82    2.17
   5   3 -23   48.75    7.33
  -5   3  23   40.84   19.52
  -5   3  23   46.93    6.62
   5   3 -23   47.39    9.75
  -5  -3  23   51.34    7.57
  -5  -3  23   52.49    9.25
   5  -3 -23   43.15    7.67
   5  -3 -23   46.90    6.69
   5   3 -22  117.30   10.46
  -5   3  22  114.54   10.55
  -5   3  22  119.59   10.17
   5   3 -22  109.90   12.94
  -5  -3  22  122.55   11.22
  -5  -3  22  123.87   12.92
   5  -3 -22   96.68   10.27
   5  -3 -22  111.95    9.68
   5   3 -21   15.88    5.40
  -5   3  21   16.14    6.33
  -5   3  21   17.92    5.27
  -5   3  21   18.25    8.68
   5   3 -21   18.13    7.56
  -5  -3  21   18.99    6.07
   5  -3 -21   15.12    5.71
   5  -3 -21   18.09    4.73
  -5  -3  21   18.28    7.64
   5   3 -20   18.25    5.85
  -5   3  20   19.90    6.04
  -5   3  20   20.13    5.60
   5   3 -20   18.76    7.58
  -5  -3  20   20.32    6.30
  -5  -3  20   21.57    7.82
   5  -3 -20   18.39    5.52
   5   3 -19    0.89    2.27
  -5   3  19   -0.62    1.82
   5   3 -19    0.71    3.28
  -5   3  19   -0.21    2.51
  -5  -3  19    0.31    3.48
  -5  -3  19    0.80    2.58
   5  -3 -19    0.31    2.27
   5   3 -18   33.18    6.54
   5   3 -18   29.83    7.96
  -5   3  18   38.97   17.04
  -5  -3  18   36.25    7.35
  -5  -3  18   36.35    8.48
   5  -3 -18   31.43    6.33
   5   3 -17   15.37    6.36
  -5   3  17   20.58   10.98
  -5  -3  17   21.10    6.07
  -5  -3  17   21.43    7.29
   5  -3 -17   18.03    5.31
   5   3 -16    1.10    1.82
   5   3 -16    0.72    2.80
  -5   3  16    2.77    2.16
  -5  -3  16    1.27    2.44
  -5  -3  16    1.62    3.36
   5  -3 -16    3.76    3.70
  -5  -3  16    2.20    2.16
   5   3 -15   21.10    5.78
  -5   3  15   20.20    4.98
   5   3 -15   17.41    5.23
  -5  -3  15   24.79    6.44
   5  -3 -15   19.84    5.22
  -5  -3  15   22.18    6.90
   5  -3 -15   21.11    5.77
  -5  -3  15   16.59    4.43
   5   3 -14    0.36    1.69
  -5   3  14    0.69    2.64
   5   3 -14    0.73    2.15
  -5  -3  14    0.11    1.87
   5  -3 -14    0.40    1.94
  -5  -3  14    0.70    2.87
   5  -3 -14    1.56    2.23
  -5  -3  14    0.24    1.47
   5   3 -13   24.17    5.39
  -5   3  13   24.58    4.75
   5   3 -13   22.70    5.02
   5  -3 -13   25.32    5.38
  -5  -3  13   28.58    5.69
   5  -3 -13   24.80   15.38
  -5  -3  13   28.05    6.61
   5  -3 -13   25.24    4.97
  -5  -3  13   20.15    4.43
   5   3 -12    1.29    2.58
  -5   3  12    0.87    1.90
   5   3 -12    1.63    2.37
   5  -3 -12    1.79    3.03
  -5  -3  12    0.96    1.83
   5  -3 -12    1.21    1.63
  -5  -3  12    1.88    3.66
   5  -3 -12    1.51    2.91
  -5  -3  12    0.53    1.64
   5   3 -11  280.38   17.58
  -5   3  11  317.36   18.21
   5  -3 -11  301.05   18.58
  -5  -3  11  321.61   20.77
  -5  -3  11  323.67   19.57
   5  -3 -11  305.01   17.45
   5  -3 -11  308.67   19.01
  -5  -3  11  275.41   16.77
   5   3 -10   65.10    7.42
  -5   3  10   69.99    7.00
  -5  -3  10   71.45    8.46
  -5  -3  10   74.52    7.64
   5  -3 -10   68.09    7.98
   5  -3 -10   72.79    7.87
  -5  -3  10   66.55    7.05
   5   3  -9  519.45   23.26
  -5   3   9  519.67   22.45
  -5  -3   9  569.80   26.41
  -5  -3   9  555.44   24.47
   5  -3  -9  532.01   24.29
   5  -3  -9  485.95   20.66
   5  -3  -9  540.34   25.05
  -5  -3   9  509.45   22.61
   5   3  -8    5.31    2.90
  -5   3   8    5.44    2.68
  -5  -3   8    7.47    3.69
  -5  -3   8    7.25    3.05
   5  -3  -8    5.64    3.90
   5  -3  -8    5.53    2.67
   5  -3  -8    5.69    2.85
  -5  -3   8    5.68    2.74
   5   3  -7   67.48    6.51
  -5   3   7   70.24    6.38
   5  -3  -7   68.38    7.38
  -5  -3   7   75.78    7.60
   5  -3  -7   68.57    6.00
   5  -3  -7   76.71    7.48
  -5  -3   7   76.05    7.02
   5   3  -6   31.43   12.27
  -5   3   6   36.30    4.69
   5  -3  -6   36.59    5.91
  -5  -3   6   37.28    5.53
   5  -3  -6   34.97    4.34
  -5  -3   6   36.79    5.21
   5   3  -5   17.73    7.30
  -5   3   5   20.87    4.06
   5  -3  -5   19.97    5.21
  -5  -3   5   22.02    4.77
   5  -3  -5   18.33    3.48
  -5  -3   5   19.25    9.56
   5   3  -4    3.28    2.12
  -5   3   4    4.41    2.84
   5  -3  -4    2.92    3.54
  -5  -3   4    4.86    2.55
   5  -3  -4    4.14    2.72
  -5  -3   4    2.00    3.48
   5   3  -3  191.31   12.06
  -5   3   3  216.05   13.49
   5  -3  -3  213.29   14.38
  -5  -3   3  205.30   12.90
   5  -3  -3  211.96   12.44
  -5  -3   3  210.89   13.18
  -5   3   2  659.81   23.08
  -5  -3   2  636.17   22.12
   5  -3  -2  639.75   20.89
  -5  -3   2  648.19   20.64
  -5   3   1   71.17   13.47
  -5   3   1   79.77    7.76
   5  -3  -1   75.34    7.15
  -5  -3   1   83.14    7.46
  -5   3   0    3.68    7.07
  -5   3   0    6.65    3.30
  -5   3   0    5.71    4.72
  -5   3   0    7.16    3.11
  -5   3  -1  122.36   16.99
  -5   3  -1  125.24    9.72
  -5   3  -1  120.59   10.51
  -5   3  -1  135.51    9.92
  -5   3  -2   34.41   12.81
  -5   3  -2   38.67    5.91
  -5   3  -2   36.17    9.61
  -5   3  -2   43.48    6.93
  -5  -3  -2   40.36    5.39
  -5   3  -3   38.24   12.38
  -5   3  -3   36.37    6.03
  -5   3  -3   35.76    5.08
  -5   3  -3   44.61    8.58
  -5  -3  -3   40.67    5.41
  -5   3  -4   -0.17    2.52
  -5   3  -4   -0.05    1.69
  -5   3  -4   -0.23    2.08
  -5   3  -4    0.48    1.86
  -5  -3  -4    0.20    0.99
  -5  -3  -4    0.38    1.73
  -5   3  -5  251.92   13.72
  -5   3  -5  259.28   16.82
  -5   3  -5  271.70   37.66
  -5   3  -5  249.54   16.35
  -5   3  -5  228.01   13.64
  -5  -3  -5  252.63   13.50
  -5  -3  -5  247.99   15.08
  -5   3  -6  115.67    9.01
  -5   3  -6  116.75   11.70
  -5   3  -6  129.93   11.09
  -5   3  -6  125.64   11.40
  -5   3  -6  116.00    9.53
  -5  -3  -6  127.79    9.18
  -5  -3  -6  130.09   10.59
  -5   3  -7  545.28   27.23
  -5   3  -7  540.52   29.79
  -5   3  -7  572.89   31.69
  -5   3  -7  517.68   26.82
  -5  -3  -7  619.89   29.99
  -5  -3  -7  584.66   30.21
  -5   3  -8   26.47    4.95
  -5   3  -8   30.10    5.39
  -5  -3  -8   34.11    9.16
  -5  -3  -8   39.39    6.59
  -5   3  -9   14.42    4.35
  -5   3  -9   13.82    4.26
  -5  -3  -9   20.25    4.92
  -5  -3  -9   16.59    4.76
  -5   3 -10    6.61    3.74
  -5   3 -10    7.52    3.54
  -5  -3 -10    9.84    4.77
  -5  -3 -10    8.70    4.51
  -5  -3 -10    7.04    3.90
  -5  -3 -10    8.63    4.79
  -5   3 -11   19.39    5.04
  -5   3 -11   13.02    4.28
  -5  -3 -11   18.70    6.00
  -5  -3 -11   19.23    5.41
  -5  -3 -11   16.00    5.22
  -5   3 -12    9.92    4.28
  -5   3 -12    8.85    4.95
  -5   3 -12    9.02    3.91
  -5  -3 -12   10.44    4.40
  -5  -3 -12   12.87    9.99
  -5  -3 -12   11.04    5.92
  -5   3 -13    2.84    3.39
  -5   3 -13    2.55    3.68
  -5  -3 -13    1.61    4.86
  -5  -3 -13    1.25    2.90
  -5  -3 -13    2.19    3.52
  -5   3 -14   64.67    8.65
  -5   3 -14   59.33    9.68
  -5  -3 -14   72.44    9.61
  -5  -3 -14   63.38    8.06
  -5  -3 -14   65.96    9.56
  -5   3 -15    5.90    4.72
  -5   3 -15    3.20    5.45
  -5  -3 -15    7.27    5.69
  -5  -3 -15    4.47    4.08
  -5  -3 -15    4.98    5.39
  -5   3 -16   66.47    9.22
  -5   3 -16   60.97   11.23
  -5   3 -16   69.63   10.92
   5   3  16   66.38    8.71
  -5  -3 -16   65.13    8.31
  -5  -3 -16   63.43    9.70
  -5   3 -17    0.24    3.02
   5   3  17    0.85    2.72
  -5   3 -17   -0.02    4.39
  -5   3 -17    0.34    3.91
  -5  -3 -17    0.67    2.33
  -5   3 -18   74.92    9.71
   5   3  18   68.05    8.49
  -5   3 -18   69.51   11.99
  -5   3 -18   70.25   10.63
  -5  -3 -18   70.92    8.05
  -5   3 -19    0.28    2.85
   5   3  19   -0.42    1.99
  -5   3 -19    0.19    4.24
  -5   3 -19   -0.07    3.61
  -5  -3 -19    0.15    1.60
  -5   3 -20    9.05    5.45
   5   3  20    7.84    6.41
  -5   3 -20   10.47    6.95
  -5   3 -20   10.79    6.50
  -5  -3 -20    8.40    3.24
  -5   3 -21   53.34    8.14
   5   3  21   51.35    7.32
  -5   3 -21   43.76    8.65
  -5   3 -21   45.08   15.99
   5   3  21   31.37   17.38
  -5   3 -22    7.44    4.48
   5   3  22    9.02    4.05
  -5   3 -22    6.97    5.25
  -5   3 -22   10.09    4.38
  -5  -3 -22    7.43    3.98
  -5   3 -23    8.80    3.51
   5   3  23    9.93    3.61
  -5   3 -23    9.68    5.03
  -5   3 -23    8.34    4.23
  -5  -3 -23    9.19    4.47
  -5   3 -24    1.95    2.70
   5   3  24   -0.14    1.82
  -5   3 -24   -0.73    2.00
  -5   3 -24    0.09    1.68
  -5  -3 -24    1.21    2.13
  -5   3 -25  122.08   11.17
   5   3  25  125.45   11.70
   5   3  25  129.53   11.31
  -5   3 -25  107.14   10.98
  -5   3 -25   96.09    9.37
  -5  -3 -25  112.52   11.18
  -5  -5  22    1.54    1.44
  -5   5  21    5.52    6.36
  -5  -5  21   28.56    4.27
   5  -5 -21   24.34    3.72
  -5   5  20    0.02    1.50
  -5  -5  20   -0.07    1.50
   5  -5 -20    1.02    2.44
  -5   5  19    7.45    3.48
  -5  -5  19    8.81    3.97
   5  -5 -19    7.81    3.13
  -5   5  18  107.70    9.52
  -5  -5  18  113.04    9.69
   5  -5 -18  113.78    9.23
  -5  -5  17  122.48   10.45
   5  -5 -17  121.43   10.31
  -5   5  16    5.52    3.94
  -5  -5  16    4.85    3.39
   5  -5 -16    9.21    3.41
   5  -5 -16   12.07    5.73
  -5   5  15   99.59   15.67
  -5  -5  15  122.24   12.85
   5  -5 -15  109.64   11.64
  -5   5  14    0.36    0.63
  -5  -5  14    1.00    2.93
   5  -5 -14   -0.03    2.75
  -5   5  13    1.26    1.56
  -5  -5  13    0.84    2.87
   5  -5 -13    1.06    3.03
  -5   5  12   -0.45    1.70
  -5  -5  12    0.57    2.85
   5  -5 -12    1.76    3.23
  -5   5  11    2.37    2.78
  -5  -5  11    2.32    3.30
   5  -5 -11    4.81    4.76
  -5   5  10    9.76    4.38
  -5  -5  10   13.65    6.39
   5  -5 -10   10.20    6.22
  -5   5   9   27.17    5.60
  -5  -5   9   30.59    7.52
   5  -5  -9   26.28    6.85
  -5   5   8   96.91    9.17
  -5  -5   8  100.02   10.95
   5  -5  -8   95.07   11.63
  -5   5   7   35.29    6.27
  -5  -5   7   40.21    8.10
   5  -5  -7   30.45    7.56
  -5   5   6   36.08    6.12
  -5  -5   6   50.57    9.09
   5  -5  -6   36.88    8.72
  -5  -5   6   50.39    9.11
  -5   5   5    2.01    2.38
  -5  -5   5    2.78    4.54
   5  -5  -5   -0.13    3.86
  -5   5   4   26.79    5.68
  -5  -5   4   27.53    7.09
  -5  -5   4   27.97    7.09
   5  -5  -4   26.98    8.25
  -5   5   3   65.99    8.24
  -5  -5   3   82.25    9.89
  -5  -5   3   64.68    9.65
   5  -5  -3   64.44   11.03
  -5   5   2   56.65    7.95
  -5  -5   2   61.65    9.03
  -5  -5   2   64.44    9.82
  -5   5   1   54.67    8.09
  -5  -5   1   66.11    9.00
  -5  -5   1   52.58    9.07
  -5   5   0    1.90    3.58
  -5  -5   0    0.13    2.90
  -5  -5   0    2.75    4.56
  -5   5  -1    7.88    4.45
  -5  -5  -1    7.59    4.68
  -5  -5  -1    7.77    5.57
  -5  -5  -2  110.36   10.86
  -5  -5  -2   98.65   11.39
  -5  -5  -3   30.74    7.25
  -5  -5  -3   22.96    6.96
  -5   5  -4   14.39    6.43
  -5  -5  -4    5.13    4.94
  -5  -5  -4    6.12    5.82
  -5   5  -5   35.81    8.70
  -5  -5  -5   16.84    5.72
  -5  -5  -5   19.49    6.03
  -5   5  -6    0.93    3.28
  -5  -5  -6   -0.08    2.73
  -5  -5  -6    0.31    3.16
  -5   5  -7   55.91    9.18
  -5  -5  -7   56.84    8.44
  -5  -5  -7   55.36    9.09
  -5   5  -8   57.59    9.59
  -5  -5  -8   61.97    8.31
  -5  -5  -8   55.72    9.42
  -5   5  -9    9.12    5.97
  -5  -5  -9    8.48    5.11
  -5  -5  -9   11.98    6.36
  -5  -5  -9    9.71    5.20
  -5   5 -10    3.30    3.47
  -5  -5 -10    5.72    3.91
  -5  -5 -10    5.29    5.36
  -5  -5 -10    5.18    5.58
  -5  -5 -11   55.30    8.94
  -5  -5 -11   55.72    9.48
  -5  -5 -11   43.89    8.59
  -5   5 -12   67.70   10.06
  -5  -5 -12   74.42   12.69
  -5  -5 -12   71.73    9.30
  -5  -5 -12   70.04   10.56
  -5   5 -13  207.06   15.14
  -5  -5 -13  223.24   14.64
  -5  -5 -13  197.56   12.78
  -5  -5 -13  194.20   14.09
  -5   5 -14   34.81    7.29
  -5  -5 -14   36.68    6.41
  -5  -5 -14   38.67    6.68
   5   5  15    5.61    3.09
  -5   5 -15    6.74    4.62
  -5  -5 -15   10.22    5.09
  -5  -5 -15    9.03    3.84
   5   5  16    3.57    2.42
  -5   5 -16    5.43    4.21
  -5  -5 -16    5.59    3.62
  -5  -5 -16    4.05    2.70
  -5   5 -17   20.09    5.17
  -5  -5 -17   21.75    3.78
  -5  -5 -17   20.03    4.71
  -5   5 -18   27.19    4.99
  -5  -5 -18   23.14    3.04
  -5  -5 -18   25.90    4.51
   5   5  19   40.58    5.54
   6   0 -31    0.81    2.82
  -6   0  31   -0.18    1.74
  -6   0  31    0.44    1.56
   6   0 -31   -0.06    2.17
   6   0 -30   72.62    8.31
  -6   0  30   67.65    7.73
  -6   0  30   67.97    7.36
   6   0 -30   58.30    8.25
   6   0 -29    1.64    4.08
  -6   0  29    0.49    2.63
  -6   0  29    0.42    2.23
   6   0 -29   -0.27    3.29
   6   0 -28    0.74    3.33
  -6   0  28    0.62    3.19
  -6   0  28    1.31    2.56
   6   0 -27    0.12    3.38
  -6   0  27    0.05    3.12
  -6   0  27    0.62    2.74
   6   0 -26   36.42    8.30
  -6   0  26   38.08    7.74
  -6   0  26   36.72    6.64
   6   0 -25    0.62    3.51
  -6   0  25   -0.04    3.34
  -6   0  25    0.27    3.07
   6   0 -24  111.25   12.08
  -6   0  24   72.43   11.03
  -6   0  24   99.37   10.88
   6   0 -23   -0.32    3.27
  -6   0  23    0.86    3.31
  -6   0  23    0.68    2.94
   6   0 -22 1086.26   33.73
  -6   0  22 1021.93   35.35
  -6   0  22 1060.73   32.06
   6   0 -21   -0.27    3.04
  -6   0  21   -0.46    2.73
  -6   0  21   -0.05    2.55
   6   0 -21   -0.87    3.68
   6   0 -20  163.10   14.30
   6   0 -20  146.50   12.63
  -6   0  20  169.40   13.17
  -6   0  20  169.68   13.26
   6   0 -20  150.31   14.11
   6   0 -20  131.69   12.16
  -6   0  20  142.00   11.60
   6   0 -19   -0.38    2.21
  -6   0  19    0.04    2.06
  -6   0  19   -0.23    2.09
   6   0 -19    0.27    2.74
  -6   0  19   -1.13    2.17
  -6   0  19    0.08    1.82
   6   0 -18  576.49   31.65
  -6   0  18  444.75   30.46
  -6   0  18  581.01   33.32
   6   0 -18  535.73   29.32
  -6   0  18  488.20   28.72
  -6   0  18  474.21   25.27
   6   0 -17   -0.46    2.47
  -6   0  17   -0.50    1.57
  -6   0  17    0.49    1.69
  -6   0  17    0.42    1.65
   6   0 -17   -0.22    2.16
  -6   0  17   -0.34    1.77
  -6   0  17    0.40    1.83
  -6   0  16    6.30    2.93
  -6   0  16    2.66    3.37
  -6   0  16    3.28    2.41
   6   0 -15    0.67    2.62
  -6   0  15    0.05    1.20
  -6   0  15    0.37    1.41
  -6   0  15    0.01    1.38
   6   0 -15    0.42    1.67
  -6   0  15    0.30    0.51
  -6   0  15   -0.01    1.89
   6   0 -14  115.84   10.21
  -6   0  14  113.57    9.14
   6   0 -13   -0.04    2.61
  -6   0  13   -0.13    1.95
   6   0 -12  101.01    9.02
  -6   0  12  119.05    8.61
   6   0 -11    0.25    2.46
  -6   0  11   -0.28    1.97
   6   0 -10  599.49   16.51
  -6   0  10  619.14   15.59
   6   0  -9    0.08    2.28
   6   0  -9   -0.50    2.64
  -6   0   9   -0.10    1.99
   6   0  -8  144.07    8.77
   6   0  -8  127.96    8.70
  -6   0   8  150.16    8.52
   6   0  -7   -0.23    1.89
  -6   0   7    0.08    1.08
   6   0  -7   -0.41    2.67
  -6   0   7    0.11    1.76
  -6   0   6 1404.56   23.36
   6   0  -6 1410.99   25.80
  -6   0   6 1599.51   25.05
   6   0  -6 1471.80   22.75
   6   0  -5    0.73    1.73
  -6   0   5   -0.09    1.15
   6   0  -5    0.21    1.04
   6   0  -5    0.17    2.42
  -6   0   5    0.25    1.63
   6   0  -5    0.21    0.93
   6   0  -4 3633.11   46.35
   6   0  -4 4002.84   50.28
   6   0  -4 3883.99   51.43
   6   0  -4 3825.26   52.14
  -6   0   4 3834.67   48.73
   6   0  -4 3808.99   48.18
   6   0  -3    0.40    0.50
   6   0  -3    0.35    1.35
   6   0  -3    0.39    0.71
   6   0  -3    1.32    2.92
  -6   0   3    0.30    1.59
   6   0  -3    0.05    0.86
   6   0  -2 9808.60   36.63
   6   0  -2 9999.00   46.12
  -6   0   1    0.16    0.41
   6   0  -1   -0.55    0.78
  -6   0   1    0.27    0.79
   6   0  -1   -0.64    1.03
  -6   0   1   -0.02    1.20
   6   0  -1   -0.50    0.99
  -6   0   0 1801.47   25.12
   6   0   0 1803.12   25.02
  -6   0   0 1797.95   28.87
   6   0   0 1839.29   27.85
  -6   0   0 2028.70   29.65
  -6   0  -1   -0.06    1.23
   6   0   1   -0.10    0.81
  -6   0  -1    0.23    1.82
   6   0   1   -0.08    1.02
   6   0   1   -0.47    0.85
  -6   0  -2 1490.78   22.87
   6   0   2 1439.76   22.15
  -6   0  -2 1564.73   26.43
   6   0   2 1441.45   24.49
   6   0   2 1559.80   25.27
  -6   0  -3    0.13    1.49
   6   0   3   -0.16    0.82
  -6   0  -3    0.00    1.99
  -6   0  -4    1.80    1.69
  -6   0  -4   28.42    4.50
  -6   0  -5   -0.27    1.60
  -6   0  -5   -0.38    2.20
  -6   0  -6  475.71   13.45
  -6   0  -6  482.47   15.10
  -6   0  -7    0.01    1.76
  -6   0  -7   -0.37    2.33
  -6   0  -8   27.32    5.06
  -6   0  -8   29.74    5.71
  -6   0  -9    0.09    1.72
  -6   0  -9   -0.30    2.30
  -6   0 -10  114.32    9.07
  -6   0 -10  126.07   10.32
  -6   0 -11   -0.06    1.34
  -6   0 -11    0.56    1.85
  -6   0 -11    0.21    2.20
  -6   0 -11    0.29    1.68
  -6   0 -12  719.86   29.91
  -6   0 -12  673.00   28.14
   6   0  12  766.53   30.74
  -6   0 -12  733.71   31.71
  -6   0 -12  671.63   28.69
  -6   0 -12  656.65   28.71
  -6   0 -12  775.26   32.23
  -6   0 -13   -0.09    1.68
  -6   0 -13    0.36    1.73
   6   0  13   -0.13    1.36
  -6   0 -13    0.12    1.29
  -6   0 -13   -0.04    1.52
  -6   0 -13    0.43    2.03
  -6   0 -13    0.02    2.03
  -6   0 -14  720.56   35.31
  -6   0 -14  783.98   37.81
   6   0  14  753.69   35.95
  -6   0 -14  732.35   34.44
  -6   0 -14  798.13   38.95
  -6   0 -14  685.74   34.34
  -6   0 -14  763.28   37.70
  -6   0 -15   -0.56    2.18
  -6   0 -15    0.39    1.78
   6   0  15    0.02    1.68
  -6   0 -15    0.15    1.49
  -6   0 -15    0.57    2.13
  -6   0 -15    0.10    1.85
  -6   0 -16  101.33   11.51
  -6   0 -16   53.77    7.81
   6   0  16   60.06    7.84
  -6   0 -16   80.02    8.81
  -6   0 -17   -0.09    2.64
   6   0  17    0.77    2.04
  -6   0 -17    0.18    1.55
  -6   0 -17   -0.21    2.49
  -6   0 -18 1189.46   32.63
   6   0  18 1076.22   41.46
  -6   0 -18 1106.53   45.03
  -6   0 -19    0.53    2.86
   6   0  19    0.35    2.08
  -6   0 -19    1.53    2.95
  -6   0 -20  271.36   16.61
   6   0  20  279.30   15.68
  -6   0 -20  264.62   17.15
  -6   0 -20  261.81   17.31
  -6   0 -21   -0.73    2.54
   6   0  21    0.50    2.24
  -6   0 -21   -0.27    2.58
  -6   0 -21    0.86    3.42
  -6   0 -22   16.52    5.71
   6   0  22   15.90    4.88
  -6   0 -22   15.64    5.72
  -6   0 -22   25.85    8.19
  -6   0 -23    1.62    3.44
   6   0  23   -0.17    2.22
  -6   0 -23   -0.05    2.12
  -6   0 -23   -0.41    3.23
  -6   0 -24    2.07    2.27
   6   0  24    2.08    3.01
   6   0  24    3.71    4.37
  -6   0 -24    2.29    2.72
  -6   0 -24    3.28    4.35
  -6   0 -25    0.68    1.99
   6   0  25   -0.08    1.66
   6   0  25    0.04    2.28
  -6   0 -25   -0.50    2.32
  -6   0 -26    2.68    2.21
   6   0  26    1.07    1.37
   6   0  26    2.21    2.36
  -6   0 -26    3.80    3.28
  -6   0 -27    0.14    0.86
   6   0  27    0.05    0.64
   6   0  27    0.15    1.43
  -6   0 -27    0.07    1.61
   6   2 -30   91.02    9.35
   6   2 -30   92.92   10.60
  -6   2  30  100.59   10.02
  -6  -2  30   89.78    9.89
  -6  -2  30   90.83    9.87
   6  -2 -30   91.68   10.01
   6   2 -29   15.21    4.58
  -6   2  29   12.85    3.57
   6   2 -29   16.13    5.28
  -6  -2  29   15.39    4.56
   6  -2 -29   16.13    5.06
   6   2 -28   -0.15    2.41
   6   2 -28    0.02    2.70
  -6   2  28    0.32    2.10
  -6  -2  28   -0.07    2.34
   6  -2 -28   -0.01    1.43
   6  -2 -28    0.62    3.01
   6   2 -27    1.88    3.82
  -6   2  27    1.16    1.83
  -6   2  27    2.12    3.51
   6   2 -27    0.32    2.93
  -6  -2  27    1.68    3.72
   6  -2 -27    0.81    1.82
   6  -2 -27    0.15    3.26
   6   2 -26   30.32    6.83
  -6   2  26   25.88    4.72
  -6   2  26   30.88    6.25
  -6   2  26   23.38    6.50
   6   2 -26   27.96    7.78
  -6  -2  26   30.10    7.61
   6  -2 -26   25.22    7.79
   6  -2 -26   28.09    5.66
   6   2 -25   18.53    7.20
  -6   2  25   14.43    3.82
  -6   2  25   15.03    5.05
  -6   2  25   18.58    7.77
   6   2 -25   16.99    7.41
  -6  -2  25   13.13    5.59
   6  -2 -25   14.20    7.14
   6  -2 -25   15.01    5.14
   6   2 -24   35.05    7.85
  -6   2  24   27.76    4.77
  -6   2  24   32.41    6.47
  -6   2  24   35.02   18.79
   6   2 -24   28.66    8.56
  -6  -2  24   32.84    7.70
   6  -2 -24   27.60    8.25
   6  -2 -24   30.89    6.66
   6   2 -23  194.93   14.95
  -6   2  23  182.66   14.99
  -6   2  23  189.54   13.16
   6   2 -23  177.83   16.06
  -6   2  23  189.35   11.63
  -6   2  23  192.94   14.16
  -6  -2  23  192.46   14.36
   6  -2 -23  165.49   14.58
   6  -2 -23  184.53   13.07
   6   2 -22   61.50    9.02
  -6   2  22   67.94   11.60
  -6   2  22   65.77    8.29
   6   2 -22   60.41   10.87
  -6   2  22   66.56    7.36
  -6   2  22   72.74   31.85
  -6  -2  22   66.21    9.56
   6  -2 -22   54.74    9.32
   6  -2 -22   60.25    8.72
  -6   2  21   30.69    5.70
  -6   2  21   30.75    6.36
   6   2 -21   40.94   10.04
  -6   2  21    6.15   13.65
  -6   2  21   13.33   14.21
   6  -2 -21   28.98    6.95
   6  -2 -21   27.93    7.76
   6  -2 -21   13.90    3.89
  -6  -2  21   31.96    7.01
   6   2 -20    3.27    3.92
  -6   2  20    6.50    5.45
  -6   2  20    4.09    3.55
   6   2 -20    6.25    6.74
  -6   2  20    4.33    2.65
  -6   2  20    4.99    2.63
  -6  -2  20    3.77    3.18
   6  -2 -20    4.26    2.75
   6  -2 -20    5.06    4.30
   6   2 -19  146.50   12.06
  -6   2  19  140.47   27.54
  -6   2  19  148.89   11.25
  -6   2  19  132.43   12.76
   6   2 -19  103.93    9.99
  -6   2  19  142.18   12.12
   6   2 -19  126.75   13.22
   6  -2 -19  167.83   13.33
   6  -2 -19  100.15    9.56
   6  -2 -19  134.56   10.24
  -6  -2  19  145.94   11.97
   6   2 -18  190.22   16.46
   6   2 -18  197.49   18.88
   6   2 -18  218.21   19.32
  -6   2  18  226.64   19.53
  -6   2  18  220.97   17.61
   6   2 -18  211.71   17.97
  -6   2  18  220.33   18.40
  -6  -2  18  205.65   17.13
   6  -2 -18  253.15   20.74
   6  -2 -18  220.10   18.76
   6  -2 -18  216.62   18.11
   6  -2 -18  223.92   17.89
  -6  -2  18  187.50   16.03
   6   2 -17  197.69   13.77
   6   2 -17  176.99   13.42
   6   2 -17  184.68   14.40
  -6   2  17  193.10   17.99
  -6   2  17  222.29   14.42
   6   2 -17  194.01   15.43
  -6  -2  17  203.46   14.20
   6  -2 -17  197.58   14.60
   6  -2 -17  235.04   16.40
   6  -2 -17  180.56   13.35
   6  -2 -17  197.30   13.19
  -6  -2  17  179.84   12.81
  -6   2  16   30.76    6.53
   6   2 -16   21.81    4.87
   6   2 -16   23.65    6.31
   6   2 -16   24.84    6.42
   6   2 -16   23.86    5.06
  -6   2  16   29.18   10.97
   6  -2 -16   23.81    5.67
  -6  -2  16   26.37    5.62
   6  -2 -16   22.46    5.42
   6  -2 -16   26.17    4.80
  -6  -2  16   25.27    5.19
  -6   2  15   42.37   16.89
   6   2 -15   31.07    5.34
   6   2 -15   30.26    6.27
  -6   2  15   13.93    3.98
   6   2 -15   31.89    6.20
   6   2 -15   33.16    5.81
   6  -2 -15   32.75    6.23
  -6  -2  15   33.18    6.44
  -6  -2  15   38.26    6.08
   6  -2 -15   30.23    5.93
   6  -2 -15   33.98    4.91
  -6  -2  15   35.36    5.74
  -6   2  14  202.28   16.38
   6   2 -14  159.33   11.06
   6   2 -14  180.34   13.06
  -6   2  14  184.38   12.17
   6   2 -14  143.64   11.91
  -6   2  14  174.08    9.79
   6   2 -14  184.13   12.63
   6  -2 -14  193.73   13.60
  -6  -2  14  187.12   13.31
   6  -2 -14  176.22   12.58
   6  -2 -14  180.78   11.57
  -6  -2  14  179.01   12.18
  -6  -2  14  176.20   12.13
  -6   2  13   38.24   12.95
   6   2 -13   49.35    6.79
  -6   2  13   51.80    6.34
  -6   2  13   49.42    4.58
   6   2 -13   55.15    6.94
   6   2 -13   34.62    5.71
   6  -2 -13   56.65    7.82
  -6  -2  13   42.88    5.80
   6  -2 -13   52.70    7.51
  -6  -2  13   51.28    6.04
  -6  -2  13   51.83    6.90
   6   2 -12  100.44    8.74
  -6   2  12   87.81    5.69
   6   2 -12   94.53    8.23
  -6   2  12   98.39    7.68
  -6  -2  12   98.56    8.19
  -6  -2  12  103.59    8.92
   6  -2 -12   94.08    8.74
  -6  -2  12   89.63    8.18
   6  -2 -12  105.26    9.45
   6   2 -11   33.46    5.49
   6   2 -11   30.98    4.98
  -6   2  11   34.81    4.84
  -6   2  11   29.44    3.33
  -6  -2  11   37.65    5.38
   6  -2 -11   32.29    5.52
  -6  -2  11   30.41    5.12
   6  -2 -11   35.75    6.57
   6   2 -10  784.62   24.19
   6   2 -10  782.28   23.12
  -6   2  10  716.47   18.26
   6  -2 -10  804.25   26.28
   6  -2 -10  734.16   24.01
  -6  -2  10  716.42   22.65
   6   2  -9  102.55    8.28
   6   2  -9  104.63    8.02
  -6   2   9   95.04    5.48
   6  -2  -9   99.44    9.33
   6  -2  -9  104.50    9.13
  -6  -2   9   97.20    8.23
   6   2  -8   86.04    7.25
   6   2  -8   90.56    6.74
  -6   2   8   97.04    5.23
   6  -2  -8   81.48    8.03
   6  -2  -8   86.90    7.92
  -6  -2   8   92.80    7.84
   6   2  -7   41.65    5.19
   6   2  -7   33.25    3.57
   6  -2  -7   37.93    6.34
   6  -2  -7   33.18    5.67
  -6  -2   7   32.32    4.94
   6   2  -6  264.44   10.30
   6   2  -6  269.20    9.22
   6  -2  -6  240.96   12.35
   6  -2  -6  271.35   12.58
  -6  -2   6  282.35   12.26
   6   2  -5  240.21    9.06
   6   2  -5  240.94    7.77
   6  -2  -5  241.09   11.93
  -6  -2   5  252.89   11.67
   6   2  -4  111.22    6.30
   6   2  -4  118.54    5.48
   6   2  -4  122.11    5.64
   6  -2  -4  119.98    9.26
  -6  -2   4  132.98    9.27
   6   2  -3  206.74    9.35
  -6  -2   3  198.86    8.62
   6  -2  -3  179.84   11.55
  -6  -2   3  185.83   13.60
  -6   2   2   28.61    4.47
  -6  -2   2    2.00    4.33
  -6   2   1    1.67    2.73
  -6  -2   1    0.94    2.18
  -6   2   0   43.76    7.32
  -6   2   0   25.00    4.54
  -6  -2   0   15.91    5.33
  -6   2  -1  210.00   13.47
  -6   2  -1  199.74   12.20
  -6   2  -2  222.74   14.52
  -6   2  -2  224.93   11.22
  -6   2  -3    4.05    3.85
  -6   2  -3    7.90    4.17
   6  -2   3    4.49    1.17
  -6   2  -4   54.33    8.26
  -6   2  -4   48.28    6.74
   6  -2   4   42.86    3.34
  -6   2  -5  161.16   12.62
  -6   2  -5  163.77   11.65
   6  -2   5  159.79    8.00
  -6   2  -6 1135.63   34.35
  -6   2  -6 1098.43   32.00
   6  -2   6 1003.78   24.22
  -6   2  -7    5.75    2.43
  -6   2  -7   12.80    5.73
  -6   2  -7    5.66    3.71
  -6   2  -7   13.04    5.35
  -6   2  -7    5.75    3.15
  -6  -2  -7    5.89    2.30
  -6  -2  -7    5.39    2.96
  -6  -2  -7    2.52    5.59
   6  -2   7    8.47    2.48
  -6   2  -8   59.58    6.53
  -6   2  -8   82.12    9.08
  -6   2  -8   59.38    6.52
  -6   2  -8   80.25    8.78
  -6   2  -8   74.97    8.16
  -6   2  -8   64.29    8.16
  -6  -2  -8   64.02    6.35
  -6  -2  -8   82.75    8.04
  -6  -2  -8   81.83   10.93
  -6  -2  -8   71.53    7.61
   6  -2   8   62.30    5.02
  -6   2  -9   78.88    8.19
  -6   2  -9   83.18    9.94
  -6   2  -9   86.87    8.63
  -6   2  -9   87.55    8.56
  -6   2  -9   77.74    8.84
  -6   2  -9   80.44    9.44
  -6  -2  -9   82.48    7.74
  -6  -2  -9   88.63    8.47
  -6  -2  -9   95.64    8.99
  -6  -2  -9   88.97    8.97
   6  -2   9   76.83    6.06
  -6   2 -10  176.16   12.60
  -6   2 -10  174.53   13.88
  -6   2 -10  143.39   11.61
  -6   2 -10  174.20   14.57
  -6   2 -10  135.07   11.35
  -6   2 -10  184.33   14.62
  -6  -2 -10  169.17   11.67
  -6  -2 -10  172.87   12.04
  -6  -2 -10  220.52   14.88
  -6  -2 -10  165.67   12.31
   6  -2  10  143.71    9.08
  -6   2 -11   13.40    5.19
  -6   2 -11    9.27    5.21
  -6   2 -11   14.91    6.64
  -6   2 -11    5.64    9.17
  -6   2 -11   11.07    4.67
  -6   2 -11    4.47    3.58
  -6  -2 -11    4.52    8.94
  -6  -2 -11   10.22    4.06
  -6  -2 -11    5.65    4.24
   6  -2  11    5.06    2.10
  -6   2 -12   21.85    5.89
  -6   2 -12   13.90    5.05
  -6   2 -12   22.66    7.43
  -6   2 -12   13.45   15.77
  -6   2 -12   12.92    4.31
  -6  -2 -12   17.47    4.71
  -6  -2 -12   20.98   14.48
  -6  -2 -12   21.00    5.80
  -6   2 -13   86.39   10.25
  -6   2 -13   37.27    7.38
  -6   2 -13   84.70   11.31
  -6   2 -13   75.85    8.29
   6   2  13   69.14    8.05
  -6  -2 -13   72.26    9.33
  -6  -2 -13   56.52    8.29
  -6  -2 -13   69.66    8.05
  -6   2 -14  213.97   18.36
  -6   2 -14  157.07   15.58
  -6   2 -14  212.76   23.13
  -6   2 -14  228.30   20.91
  -6   2 -14  199.23   17.63
   6   2  14  217.62   17.85
  -6  -2 -14  210.28   16.87
  -6  -2 -14  229.41   19.57
  -6   2 -15   93.83   10.84
  -6   2 -15   87.08   14.99
   6   2  15   94.54    9.61
  -6   2 -15  106.59   12.85
  -6  -2 -15  105.26   11.21
  -6  -2 -15  104.06    9.51
  -6   2 -16    3.78    4.80
  -6   2 -16    2.84    2.26
   6   2  16    2.29    3.17
  -6   2 -16    4.66    5.54
  -6  -2 -16    3.30    2.43
  -6  -2 -16    2.09    3.39
   6  -2  16    4.63    2.96
  -6   2 -17  103.94   11.99
  -6   2 -17  100.65   11.59
  -6   2 -17   99.61   12.72
   6   2  17   94.69    9.67
   6  -2  17   97.52    8.47
  -6  -2 -17  103.26    9.52
  -6  -2 -17   93.01   10.33
  -6   2 -18   16.18    7.29
  -6   2 -18   14.83    6.60
   6   2  18    0.87    2.16
  -6   2 -18   17.60    8.01
  -6  -2 -18    3.48    3.19
   6  -2  18    8.88    3.76
  -6   2 -19   49.96    9.81
   6   2  19   26.19    7.72
  -6   2 -19   45.36    9.65
  -6   2 -19   51.10   11.26
   6  -2  19   32.95    5.60
  -6  -2 -19   25.18    4.90
   6   2  20    3.29    3.35
  -6   2 -20    9.45    6.10
  -6   2 -20    7.99    6.50
   6  -2  20    2.89    2.52
  -6  -2 -20    4.07    2.46
   6   2  21    0.65    2.79
  -6   2 -21   -0.64    3.79
  -6   2 -21    0.73    3.39
   6  -2  21    0.60    1.97
   6   2  22    0.29    2.52
  -6   2 -22   -0.59    3.52
  -6   2 -22    1.67    3.19
   6  -2  22    1.34    1.85
   6   2  23    7.91    4.55
  -6   2 -23    7.84    4.75
  -6   2 -23    6.87    4.33
  -6  -2 -23    6.14    4.10
   6   2  24   29.33    5.42
  -6   2 -24   26.97    6.83
  -6   2 -24   24.78    5.29
  -6  -2 -24   27.89    5.99
   6   2  25    7.15    3.40
  -6   2 -25    5.11    3.22
  -6   2 -25    6.14    3.19
  -6  -2 -25    7.97    4.10
   6   2  26   80.34    8.51
   6   2  26   79.78    8.56
  -6   2 -26   59.52    6.93
  -6  -2 -26   82.86    9.39
  -6  -4  26   16.37    3.70
  -6   4  25    7.03    3.61
  -6  -4  25   14.67    3.97
  -6   4  24    6.83    2.57
   6   4 -24    7.61    3.48
  -6   4  24    8.99    4.57
  -6  -4  24   11.08    4.93
   6  -4 -24    9.31    3.65
  -6   4  23   15.83   11.51
   6   4 -23   35.47    5.65
  -6   4  23   42.52   20.96
  -6  -4  23   46.23    8.05
   6  -4 -23   35.80    5.71
   6   4 -22    0.58    1.81
  -6   4  22    0.81    1.56
  -6   4  22    1.02    1.80
  -6  -4  22    0.10    1.26
   6  -4 -22    0.81    2.06
   6  -4 -22    1.00    1.65
  -6  -4  22    0.46    2.74
   6   4 -21   70.08    8.34
  -6   4  21   63.22   14.61
  -6   4  21   76.14   10.22
  -6  -4  21   70.07    7.54
   6  -4 -21   65.33    8.19
   6  -4 -21   77.96    8.10
  -6  -4  21   82.63   10.19
  -6   4  20    9.12    5.36
  -6   4  20    7.20    2.88
   6   4 -20    8.74    4.07
  -6  -4  20    8.92    3.96
  -6  -4  20   12.68    6.95
   6  -4 -20    8.82    4.22
   6   4 -19   60.69    8.58
  -6   4  19   64.65   26.44
  -6  -4  19   61.52    7.98
  -6  -4  19   68.20    9.95
   6  -4 -19   64.26    8.64
   6   4 -18    6.59    4.27
  -6   4  18    9.09    4.87
  -6  -4  18    7.13    3.54
  -6  -4  18    6.79    5.30
   6  -4 -18    9.28    4.83
  -6   4  17    1.86    1.50
  -6  -4  17   24.37    8.47
  -6  -4  17   21.91    5.88
   6  -4 -17    2.14    4.10
  -6   4  16   27.24   12.08
  -6  -4  16   27.80    8.03
  -6  -4  16   25.17    5.66
   6  -4 -16   26.39    7.02
  -6   4  15   13.58    4.75
  -6  -4  15   18.09    7.23
  -6  -4  15   16.31    4.95
   6  -4 -15   17.66    5.73
  -6   4  14   37.86    6.76
  -6  -4  14   35.47    7.63
  -6  -4  14   34.44    5.91
   6  -4 -14   35.89    7.10
  -6   4  13  105.65   10.30
  -6  -4  13  109.84   12.85
  -6  -4  13   94.70    9.29
   6  -4 -13  105.80   11.55
  -6   4  12   17.95    5.17
  -6  -4  12   19.42    7.04
  -6  -4  12   21.29    5.66
   6  -4 -12   15.27    5.55
  -6   4  11   82.62    9.05
  -6  -4  11   81.14   10.68
  -6  -4  11   71.89    7.85
   6  -4 -11   27.81    6.32
  -6   4  10  231.97   13.67
  -6  -4  10  238.86   15.67
  -6  -4  10  212.15   12.55
   6  -4 -10  234.25   15.45
  -6   4   9   11.24    4.42
  -6  -4   9    9.67    4.75
  -6  -4   9    6.67    2.79
   6  -4  -9   10.19    4.40
   6  -4  -9   11.42    5.32
  -6   4   8   66.91    8.51
   6  -4  -8   62.78    8.71
  -6  -4   8   71.63   10.37
   6  -4  -8   67.76    9.90
  -6   4   7   10.99    4.18
   6  -4  -7   13.17    4.65
  -6  -4   7   12.55    5.49
   6  -4  -7    8.98    4.47
  -6   4   6    1.61    2.14
   6  -4  -6   18.88    4.62
  -6  -4   6   17.90    5.30
   6  -4  -6    2.15    2.86
  -6   4   5   17.35    4.67
   6  -4  -5   17.33    4.80
  -6  -4   5   17.50    5.54
  -6   4   4   56.10    7.63
   6  -4  -4   56.53    7.82
  -6  -4   4   63.61    8.64
  -6   4   3  384.95   20.44
   6  -4  -3  365.06   20.26
  -6  -4   3  399.91   21.00
  -6  -4   3  371.50   20.07
  -6   4   2   30.55    6.17
   6  -4  -2   27.08    6.03
  -6  -4   2   26.05    6.23
  -6  -4   2   32.90    6.72
  -6   4   1  108.56   10.93
   6  -4  -1  104.01   10.60
  -6  -4   1  102.29   10.30
  -6  -4   1  111.56   10.81
  -6   4   0   37.96    7.18
   6  -4   0   34.47    6.52
  -6  -4   0   33.89    6.19
  -6  -4   0   37.10    6.77
  -6   4  -1    9.50    4.85
  -6   4  -1    7.68    4.25
  -6  -4  -1    6.21    4.30
  -6  -4  -1    8.73    4.47
  -6   4  -2  115.96   26.80
  -6   4  -2  140.07   12.60
  -6  -4  -2  139.50   11.41
  -6  -4  -2  142.35   12.12
  -6   4  -3   19.95   18.34
  -6   4  -3   32.85    7.30
  -6  -4  -3   32.71    6.29
  -6  -4  -3   32.11    6.68
  -6   4  -4    8.21   16.48
  -6   4  -4   43.17    8.65
  -6  -4  -4   17.55    3.31
  -6  -4  -4   45.21    8.31
  -6   4  -5    6.08    5.28
  -6   4  -5    8.36    3.66
  -6  -4  -5    6.18    3.26
  -6  -4  -5    8.40    5.35
  -6   4  -6  158.63   14.77
  -6   4  -6  155.59   23.34
  -6  -4  -6  143.52   10.22
  -6  -4  -6  157.05   13.45
  -6   4  -7  296.69   19.20
  -6   4  -7  305.81   18.74
  -6  -4  -7  325.13   15.56
  -6  -4  -7  309.78   18.08
  -6   4  -8   64.17   10.52
  -6  -4  -8   74.48    8.40
  -6  -4  -8   62.65    9.07
  -6   4  -9   48.61    6.52
  -6   4  -9   53.39   11.13
  -6  -4  -9   53.06   10.06
  -6  -4  -9   48.09    8.85
  -6   4 -10   39.08    6.19
  -6   4 -10   39.98    9.79
  -6  -4 -10   41.93    8.83
  -6  -4 -10   35.13    8.11
  -6   4 -11   33.80    5.93
  -6   4 -11   35.24    9.32
  -6  -4 -11   33.27    8.30
  -6  -4 -11   33.91    8.70
  -6   4 -12    6.67    3.88
  -6   4 -12    8.29    7.37
  -6  -4 -12    0.98    3.68
  -6  -4 -12    1.54    4.85
  -6   4 -13  122.67   10.33
  -6   4 -13  113.50   13.99
  -6  -4 -13  118.26   11.04
  -6  -4 -13  116.69   12.20
  -6   4 -14    6.88    3.71
  -6   4 -14    3.91    3.31
  -6  -4 -14    5.12    3.94
  -6  -4 -14    4.50    3.66
  -6   4 -15   65.13    8.32
   6   4  15   59.98    8.23
  -6   4 -15   63.79   11.05
  -6  -4 -15   67.35   10.05
  -6  -4 -15   55.70    7.68
  -6   4 -16   32.47    6.30
   6   4  16   19.98   13.52
  -6   4 -16   33.32   17.75
  -6  -4 -16   28.43    7.24
  -6  -4 -16   29.20    5.98
  -6   4 -17   89.11    8.64
   6   4  17   75.79   10.12
  -6   4 -17   94.66   17.00
  -6  -4 -17   93.88   10.44
  -6  -4 -17   91.03    8.62
  -6   4 -18   -0.16    1.79
  -6   4 -18    0.66    1.11
  -6  -4 -18    0.22    1.58
  -6  -4 -18   -0.02    2.71
  -6   4 -19   15.18    4.13
  -6   4 -19    1.24    2.09
  -6  -4 -19    6.63    2.78
  -6  -4 -19    6.70    4.44
  -6   4 -20   16.02    3.58
  -6   4 -20   14.58    7.16
  -6  -4 -20   15.28    4.48
  -6   4 -21   58.88    6.46
  -6   4 -21   46.78    7.28
  -6   6  16   27.38    4.52
  -6  -6  16   28.21    3.63
   6  -6 -16   26.33    3.57
  -6  -6  15  113.06   10.77
   6  -6 -15  102.91   10.15
  -6  -6  14    4.91    3.01
   6  -6 -14    1.33    1.40
   6  -6 -14    5.04    2.67
  -6  -6  13   93.64    9.17
   6  -6 -13   98.19    9.98
  -6  -6  12    1.43    3.00
   6  -6 -12    1.61    2.24
  -6  -6  11  188.27   11.05
   6  -6 -11  176.19   11.66
  -6  -6  10   43.62    7.23
   6  -6 -10   50.30    7.61
  -6  -6   9  137.22   10.13
   6  -6  -9  129.10   11.05
  -6   6   8    0.60    1.19
  -6  -6   8    3.16    3.44
   6  -6  -8    2.15    2.99
  -6   6   7   13.77    3.89
  -6  -6   7   16.90    4.99
   6  -6  -7   15.20    6.02
  -6  -6   7    7.11    2.81
  -6   6   6    0.14    1.33
  -6  -6   6   -0.11    2.08
   6  -6  -6   -0.27    2.97
  -6  -6   6    0.20    1.61
  -6   6   5    1.75    2.19
  -6  -6   5    1.27    1.93
   6  -6  -5    3.64    3.60
  -6   6   4    4.23    3.18
  -6  -6   4    6.13    4.33
  -6  -6   4    4.54    3.10
   6  -6  -4    7.02    5.14
  -6   6   3    0.37    1.58
  -6  -6   3    0.21    2.21
  -6  -6   3    1.38    2.82
   6  -6  -3    1.70    3.62
  -6   6   2    0.85    2.30
  -6  -6   2   -0.03    2.13
  -6  -6   2    0.81    2.05
   6  -6  -2    1.65    3.66
  -6   6   1   19.27    4.80
  -6  -6   1   24.47    5.75
  -6  -6   1   17.63    5.07
   6  -6  -1   18.09    7.14
  -6   6   0    0.53    1.66
  -6  -6   0    3.04    3.32
  -6  -6   0    1.34    2.22
   6  -6   0    0.33    3.52
  -6   6  -1    5.16    3.14
  -6  -6  -1    5.52    3.54
  -6  -6  -1    5.46    4.10
   6  -6   1    3.42    3.77
  -6   6  -2    0.97    1.82
  -6  -6  -2    1.61    2.84
  -6  -6  -2    1.21    2.27
   6  -6   2    1.08    3.45
  -6   6  -3   48.16    6.25
  -6  -6  -3   55.89    7.28
  -6  -6  -3   58.77    8.57
  -6  -6  -3   48.92    6.83
  -6   6  -4    5.57    3.50
  -6  -6  -4    6.62    4.11
  -6  -6  -4    6.34    4.22
  -6  -6  -4    7.50    3.54
  -6   6  -5  207.65   11.44
  -6  -6  -5  231.53   12.73
  -6  -6  -5  234.92   14.00
  -6  -6  -5  197.06   12.13
  -6   6  -6    8.90    4.55
  -6  -6  -6    3.39    3.11
  -6  -6  -6    8.97    4.50
  -6  -6  -6    2.20    2.40
  -6   6  -7   68.22    6.80
  -6  -6  -7   42.29    5.90
  -6  -6  -7   67.49    8.12
  -6  -6  -7   60.36    7.10
  -6   6  -8   11.47    3.75
  -6  -6  -8   14.63    8.16
  -6  -6  -8   10.21    3.54
  -6   6  -9   77.44    8.22
  -6  -6  -9   86.32   14.85
  -6  -6  -9   78.50    8.85
  -6   6 -10   32.53    4.94
  -6  -6 -10   28.38   18.68
  -6  -6 -10   35.54    5.47
  -6  -6 -10   37.06    5.71
  -6  -6 -11   20.33    4.22
  -6   6 -12   11.74    3.11
  -6  -6 -12   15.34    3.73
  -6  -6 -12   11.07    3.14
   7   1 -31   12.99    4.64
  -7   1  31    8.15    3.03
   7   1 -31    8.49    4.49
  -7   1  31    9.92    3.52
   7  -1 -31   11.10    3.51
  -7  -1  31   10.31    4.13
   7  -1 -31    7.55    3.76
   7   1 -30  158.01   14.55
  -7   1  30  148.95   12.62
   7   1 -30  131.73   13.42
  -7   1  30  151.15   13.36
   7  -1 -30  154.69   13.55
  -7  -1  30  149.16   13.68
   7  -1 -30  134.54   13.65
   7   1 -29   54.08    7.92
  -7   1  29   42.56    5.82
   7   1 -29   48.83    8.65
  -7   1  29   44.23    6.46
   7  -1 -29   54.66    7.79
  -7  -1  29   50.20    8.16
   7  -1 -29   47.36    8.77
   7   1 -28  218.40   15.42
  -7   1  28  193.87   11.58
   7   1 -28  183.96   14.70
  -7   1  28  210.94   13.34
   7  -1 -28  206.02   13.46
  -7  -1  28  214.74   15.17
   7  -1 -28  201.12   16.23
   7   1 -27   10.43    6.45
  -7   1  27    7.30    3.70
   7   1 -27   10.80    7.25
  -7   1  27   10.42    4.94
   7  -1 -27    9.95    5.57
  -7  -1  27   10.48    5.43
   7  -1 -27   12.21    7.68
   7   1 -26   22.90    7.28
  -7   1  26   20.47    5.39
   7   1 -26   19.04    7.28
  -7   1  26   22.18    6.04
   7  -1 -26   24.26    6.73
  -7  -1  26   24.10    7.67
   7  -1 -26   18.53    7.55
   7   1 -25    5.20    5.32
  -7   1  25    6.77    3.63
   7   1 -25    9.55    6.52
  -7   1  25    9.69    4.88
   7  -1 -25    8.86    5.82
  -7  -1  25    9.15    6.83
   7  -1 -25   12.41    7.89
   7   1 -24   20.83    7.08
  -7   1  24   20.60    5.07
   7   1 -24   19.22    7.49
  -7   1  24   22.77    6.65
  -7   1  24   20.66    8.12
  -7  -1  24   22.41    6.95
   7  -1 -24   20.93    7.71
   7  -1 -24   21.71    7.33
   7   1 -23   39.75    9.06
  -7   1  23   40.46    6.90
   7   1 -23   36.40    9.58
  -7   1  23   42.86    7.63
  -7   1  23   47.19   27.55
  -7  -1  23   41.96    8.12
   7  -1 -23   38.77    9.27
   7  -1 -23   38.82    8.43
   7   1 -22   50.49    8.58
  -7   1  22   56.18   13.54
  -7   1  22   53.42    8.84
  -7   1  22   48.42    7.58
  -7   1  22   48.23    6.84
   7   1 -22   54.22   10.53
  -7  -1  22   51.89    9.30
   7  -1 -22   41.62    8.94
   7  -1 -22   49.17    8.89
   7   1 -21  204.64   14.77
  -7   1  21  203.24   13.15
  -7   1  21  212.42   15.37
  -7   1  21  196.10   12.98
  -7   1  21  213.32   18.50
   7   1 -21  214.16   17.26
  -7  -1  21  208.13   15.12
   7  -1 -21  222.56   16.07
   7   1 -20   13.70    6.14
   7   1 -20   11.47    6.24
   7   1 -20    9.12    4.38
  -7   1  20   10.09    4.59
  -7   1  20    9.24    4.01
  -7   1  20    9.36    6.02
   7   1 -20    9.57    4.96
  -7   1  20    9.81    5.47
  -7   1  20    6.84    3.12
  -7  -1  20    7.11    4.68
  -7  -1  20    9.44    5.11
   7  -1 -20   13.16    6.66
  -7  -1  20    8.02    4.02
   7  -1 -20    6.26    4.04
   7   1 -19   27.57    6.67
   7   1 -19   29.50    7.66
   7   1 -19   26.95    6.36
  -7   1  19   24.53    4.82
  -7   1  19   24.79    5.19
  -7   1  19   27.26   19.00
   7   1 -19   23.04    5.96
  -7   1  19   29.36   12.64
  -7   1  19   23.77    4.68
  -7  -1  19   20.04    5.19
  -7  -1  19   26.21    6.20
   7  -1 -19   31.33    7.70
  -7  -1  19   20.78    5.10
   7  -1 -19   25.07    6.20
   7   1 -18   26.28    6.70
   7   1 -18   25.69    7.20
   7   1 -18   23.98    6.27
  -7   1  18   24.22    4.61
  -7   1  18   22.32    4.48
  -7   1  18   20.44   11.33
   7   1 -18   22.03    5.88
  -7   1  18   28.50   13.63
  -7   1  18   21.64    4.69
  -7  -1  18   21.17    5.34
  -7  -1  18   23.02    5.60
   7  -1 -18   30.77    8.37
  -7  -1  18   19.71    4.88
   7  -1 -18   20.78    5.96
  -7   1  17  277.75   19.31
   7   1 -17  210.32   15.47
   7   1 -17  193.39   14.80
  -7   1  17  216.57   14.09
  -7   1  17  201.91   13.52
   7   1 -17  208.30   16.42
   7   1 -17  186.04   14.29
  -7   1  17  215.50   27.42
  -7   1  17  218.41   16.15
  -7   1  17  198.80   13.06
  -7  -1  17  211.65   15.06
  -7  -1  17  181.93   13.37
  -7  -1  17  180.52   13.19
   7  -1 -17  180.70   14.45
  -7   1  16   49.53   18.90
   7   1 -16   42.29    6.96
   7   1 -16   36.75    6.48
   7   1 -16   31.03    6.23
  -7   1  16   23.65    4.07
  -7   1  16   28.35    5.69
  -7   1  16   26.66    4.38
  -7   1  16   27.51   12.09
  -7   1  16   33.89   14.24
   7   1 -16   35.59    6.66
  -7   1  16   24.06    4.35
  -7  -1  16   27.18    5.15
  -7  -1  16   24.74    4.73
  -7  -1  16   24.13    5.18
   7  -1 -16   24.18    6.02
  -7   1  15   27.18   10.49
   7   1 -15   24.24    5.68
   7   1 -15   22.81    5.95
   7   1 -15   20.90    5.07
  -7   1  15   21.47    3.81
  -7   1  15   25.81   12.61
  -7   1  15   24.55    4.12
  -7   1  15   25.14    5.32
   7   1 -15   23.76    4.91
  -7   1  15   26.62    4.44
  -7  -1  15   20.40    3.95
   7  -1 -15   22.16    5.66
  -7  -1  15   22.85    5.01
  -7  -1  15   21.73    4.45
  -7   1  14  164.99   17.57
   7   1 -14  152.40   10.91
   7   1 -14  141.63   10.52
  -7   1  14  131.86    8.20
   7   1 -14  124.85    9.84
  -7   1  14  137.08   10.14
  -7   1  14  134.05    8.94
  -7  -1  14  132.25    8.90
   7  -1 -14  126.03   10.54
  -7  -1  14  120.72    8.97
  -7  -1  14  147.75   10.63
   7   1 -13  216.18   14.08
   7   1 -13  207.02   14.01
  -7   1  13  178.81   10.67
   7  -1 -13  191.51   13.24
   7  -1 -13  210.10   14.66
  -7  -1  13  167.88   11.53
   7   1 -12  518.57   18.98
   7   1 -12  475.10   17.98
  -7   1  12  514.19   16.16
   7  -1 -12  530.96   19.78
   7  -1 -12  505.60   19.48
  -7  -1  12  483.42   17.91
   7   1 -11  284.79   13.31
   7   1 -11  238.89   12.58
  -7   1  11  213.03   11.24
   7  -1 -11  267.79   13.18
   7  -1 -11  244.50   12.80
  -7  -1  11  200.07   12.40
   7   1 -10  418.65   15.31
   7   1 -10  389.29   15.80
  -7   1  10  404.23   12.93
   7  -1 -10  439.72   16.45
   7  -1 -10  399.09   16.06
  -7  -1  10  368.11   14.50
   7   1  -9  181.73   10.74
   7   1  -9  177.36   11.72
  -7   1   9  139.03    7.95
   7  -1  -9  175.76   11.44
   7  -1  -9  166.16   11.51
  -7  -1   9  125.03    9.13
   7   1  -8  182.03    9.74
   7   1  -8  185.22   10.80
  -7   1   8  185.65    8.64
   7  -1  -8  188.23   11.05
   7  -1  -8  177.10   11.29
  -7  -1   8  158.74    9.30
   7   1  -7   45.31    4.45
   7   1  -7   43.86    5.64
  -7   1   7   32.10    3.19
  -7  -1   7   40.61    3.55
   7  -1  -7   40.19    5.64
   7  -1  -7   36.78    6.06
  -7  -1   7   25.72    4.35
   7   1  -6   23.54    3.61
  -7   1   6   15.24    2.50
   7   1  -6   21.18    4.53
   7  -1  -6   17.63    4.25
  -7  -1   6   21.93    2.74
  -7  -1   6   16.83    2.99
  -7  -1   6   15.95    4.32
   7  -1  -6   16.70    5.46
   7   1  -5  412.92    9.12
   7   1  -5  429.22   11.39
   7   1  -5  421.08   11.15
  -7   1   5  460.46    9.21
   7  -1  -5  422.14   12.95
  -7  -1   5  416.27    8.86
   7  -1  -5  437.01   14.46
  -7  -1   5  425.57   12.84
   7   1  -4   86.21    4.29
   7   1  -4   81.44    5.44
   7   1  -4   80.81    5.66
   7  -1  -4   72.67    6.95
  -7  -1   4   76.33    4.33
   7  -1  -4   76.54    8.02
  -7  -1   4   48.64    5.04
   7  -1  -4   62.17    3.23
   7   1  -3  329.47   10.62
   7   1  -3  344.28    3.58
  -7   1   3  379.20    7.81
   7   1  -3  343.79    7.92
   7   1  -3  349.75    8.62
   7  -1  -3  337.20   10.82
  -7  -1   3  350.07   10.71
   7  -1  -3  376.65    7.07
  -7   1   2  103.02    7.52
   7   1  -2  109.04    5.61
  -7  -1   2  100.18    7.24
   7  -1  -2  104.07    4.58
  -7   1   1  278.60   13.03
   7   1  -1  295.78   11.48
   7   1  -1  308.09   12.41
  -7  -1   1  297.67   13.23
   7  -1  -1  315.44   11.16
  -7   1   0  136.54   11.83
   7   1   0  125.68    6.19
  -7  -1   0  137.29    6.79
  -7  -1   0   99.04    7.08
   7  -1   0   93.97    4.69
  -7   1  -1   28.80   12.72
   7   1   1   35.93    3.26
  -7  -1  -1   36.26    5.97
   7  -1   1   38.81    4.49
  -7   1  -2  164.18    9.90
   7   1   2  167.27    7.90
  -7  -1  -2  168.36    7.98
   7  -1   2  168.47    8.09
  -7   1  -3  157.42   10.10
   7   1   3  145.86    7.41
   7   1   3  157.83    5.96
  -7  -1  -3  148.06    7.71
  -7  -1  -3  157.87    6.06
   7  -1   3  132.70    6.93
  -7   1  -4  537.02   18.04
   7   1   4  558.37   13.45
  -7  -1  -4  559.80   13.58
  -7  -1  -4  542.72   15.52
  -7   1  -5  280.04   13.01
  -7  -1  -5  278.03    8.88
  -7  -1  -5  259.44   10.21
  -7   1  -6  728.55   23.10
  -7   1  -6  656.16   21.84
  -7  -1  -6  726.84   18.52
  -7  -1  -6  728.05   20.84
  -7   1  -7  132.76   10.36
  -7   1  -7  117.16    9.96
  -7  -1  -7  124.82    7.57
  -7  -1  -7  124.32    8.63
  -7   1  -8  635.55   22.24
  -7   1  -8  627.15   22.39
  -7  -1  -8  620.51   17.90
  -7  -1  -8  656.15   20.46
  -7   1  -9   34.15    5.25
  -7   1  -9   36.06    5.98
  -7   1  -9   32.54    6.07
  -7   1  -9   25.92    4.28
  -7   1  -9   31.98    5.09
  -7  -1  -9   33.56    4.05
  -7  -1  -9   32.87    4.81
  -7  -1  -9   31.41    5.55
  -7  -1  -9   30.57    4.85
  -7   1 -10   13.73    3.97
  -7   1 -10   12.98    4.81
  -7   1 -10   12.76    5.31
  -7   1 -10   14.92    4.00
  -7   1 -10   11.84    2.97
  -7   1 -10   12.04    3.71
  -7  -1 -10   12.89    3.11
  -7  -1 -10   14.81    4.36
  -7  -1 -10   13.13    3.52
  -7  -1 -10   12.34    3.78
  -7  -1 -10   10.64    8.80
  -7  -1 -10   13.48    3.75
  -7   1 -11  134.55   10.62
  -7   1 -11  131.08   10.92
  -7   1 -11  126.59   10.83
  -7   1 -11  139.46   10.19
  -7   1 -11  119.49   10.43
  -7   1 -11  143.05   11.62
  -7  -1 -11  125.00    9.43
  -7  -1 -11  138.96   10.08
  -7  -1 -11  153.91   11.27
  -7  -1 -11  143.76   11.06
  -7   1 -12   46.33    7.07
  -7   1 -12   46.51    7.25
  -7   1 -12   46.55    7.53
  -7   1 -12   41.94    6.76
  -7   1 -12   43.30    6.84
  -7  -1 -12   38.23    5.41
  -7  -1 -12   44.51    5.96
  -7  -1 -12   39.51    6.23
  -7   1 -13   32.55    6.39
  -7   1 -13   30.45    6.27
  -7   1 -13   30.69    5.05
  -7   1 -13   30.25    6.45
  -7   1 -13   31.38    6.44
  -7   1 -13   34.93    7.27
  -7  -1 -13   29.60    5.14
  -7  -1 -13   31.77    5.31
  -7  -1 -13   34.14    5.92
  -7   1 -14   40.08    7.58
  -7   1 -14   43.61    7.45
  -7   1 -14   38.73    6.73
  -7   1 -14   39.42    5.72
  -7   1 -14   37.01    7.20
  -7   1 -14   33.98    6.55
  -7  -1 -14   42.54    6.07
  -7  -1 -14   41.69    5.85
  -7  -1 -14   37.89    6.81
   7  -1  14   32.84    5.10
  -7   1 -15   28.71    6.60
  -7   1 -15   33.56    7.12
  -7   1 -15   30.86    6.62
  -7   1 -15   31.63    7.09
  -7   1 -15   33.00    5.68
  -7   1 -15   33.15    7.22
   7  -1  15   33.32    5.54
  -7  -1 -15   34.64    5.93
  -7  -1 -15   35.80    6.44
  -7  -1 -15   36.56    7.42
   7  -1  15   31.08    5.06
  -7   1 -16  238.61   15.75
  -7   1 -16  244.79   16.92
  -7   1 -16  229.72   14.65
  -7  -1 -16  240.16   13.46
  -7  -1 -16  244.89   13.44
   7  -1  16  227.68   12.94
  -7  -1 -16  244.16   15.33
   7   1  17   50.25    7.31
  -7   1 -17   51.55    8.86
  -7   1 -17   51.86    9.18
  -7   1 -17   40.87   11.94
   7  -1  17   46.49    6.71
  -7  -1 -17   47.87    6.45
  -7  -1 -17   49.48    6.79
  -7  -1 -17   50.69    7.84
   7   1  18   14.72    5.24
  -7   1 -18   16.53    6.53
  -7   1 -18   16.62    6.77
  -7  -1 -18   14.76    4.63
  -7  -1 -18   14.15    4.50
   7  -1  18   13.84    4.24
  -7  -1 -18   14.65    5.51
   7   1  19    8.09    4.48
  -7   1 -19    8.40    6.04
  -7   1 -19    8.31    6.02
  -7  -1 -19    7.60    3.77
  -7  -1 -19    5.45    3.27
   7  -1  19    5.50    3.40
   7   1  20    5.52    3.84
  -7   1 -20    4.99    4.82
  -7   1 -20    3.21    4.47
   7  -1  20    4.94    3.39
  -7  -1 -20    6.54    4.12
  -7   1 -21   30.18    7.51
  -7   1 -21   26.18    7.68
   7   1  21   26.83    6.10
  -7   1 -21   22.40    6.50
  -7  -1 -21   28.21    5.41
   7  -1  21   29.83    6.40
   7  -1  21   24.04    4.84
  -7   1 -22   19.28    6.64
  -7   1 -22   17.20    6.34
   7   1  22   18.22    5.45
  -7   1 -22   13.13    4.49
   7  -1  22   18.20    4.99
   7  -1  22   17.11    4.34
  -7   1 -23  114.15   10.45
   7   1  23  105.17    9.30
  -7   1 -23  107.06   10.29
  -7   1 -23  102.95   10.78
   7  -1  23  108.00    9.24
  -7   1 -24  109.10    9.41
   7   1  24  117.17    8.85
  -7   1 -24  106.35    9.24
  -7   1 -24  112.48    9.92
   7  -1  24  110.95    8.23
  -7   1 -25   59.69    7.89
   7   1  25   53.72    6.94
  -7   1 -25   49.46    6.86
   7  -1  25   47.62    6.00
  -7  -1 -25   53.79    7.74
  -7   1 -26   19.20    4.20
   7   1  26   18.56    3.48
  -7   1 -26   19.12    4.32
   7  -1  26   12.38    2.75
  -7  -1 -26   18.46    4.55
   7  -3 -29   43.17    5.72
   7   3 -28   18.66    4.30
  -7  -3  28   18.51    5.06
  -7  -3  28    3.12    2.04
   7  -3 -28   16.19    4.45
   7   3 -27  119.67   11.62
  -7   3  27  139.77   11.70
  -7  -3  27  142.69   12.76
  -7  -3  27  145.91   14.03
   7  -3 -27  126.56   12.31
   7   3 -26   20.92    4.10
   7   3 -26   20.07    5.45
  -7   3  26   13.69    3.72
  -7   3  26   12.87    6.07
  -7  -3  26   19.54    6.18
   7  -3 -26   18.86    5.91
  -7  -3  26   16.56    5.13
   7   3 -25   14.27    4.25
  -7   3  25   12.96    4.30
  -7   3  25   15.66    4.01
  -7   3  25   15.05    8.12
   7   3 -25   12.35    4.67
  -7  -3  25   12.67    5.53
   7  -3 -25   15.58    5.97
  -7  -3  25   17.66    6.47
   7   3 -24   52.64    7.33
  -7   3  24   48.78    8.08
  -7   3  24   49.35    6.73
  -7   3  24   46.57   13.66
   7   3 -24   48.89    9.46
  -7  -3  24   54.80    8.82
   7  -3 -24   44.15    8.24
  -7  -3  24   48.32    8.16
   7   3 -23    6.27    4.02
  -7   3  23    3.52    3.46
  -7   3  23    3.80    2.84
  -7   3  23    6.78    3.86
   7   3 -23    5.07    4.70
  -7  -3  23    6.61    5.12
   7  -3 -23    4.08    4.75
  -7  -3  23    3.65    4.85
   7   3 -22   59.97    7.91
  -7   3  22   53.71    7.09
  -7   3  22   55.73   27.80
   7   3 -22   55.83    9.85
  -7   3  22   47.58    8.50
  -7  -3  22   59.71    9.37
   7  -3 -22   45.65    8.11
   7   3 -21   11.05    4.46
  -7   3  21    6.48    3.35
  -7   3  21    8.72    5.69
   7   3 -21   11.88    6.34
  -7   3  21    9.08    6.04
  -7  -3  21   10.89    6.43
   7  -3 -21   10.80    3.78
  -7   3  20   87.51    8.41
   7   3 -20   77.92   11.07
  -7   3  20   84.54   10.66
  -7   3  20   90.04   22.53
  -7  -3  20   96.05   11.06
   7  -3 -20   80.08    8.24
  -7   3  19   35.33    6.04
   7   3 -19   30.44    7.36
  -7   3  19   30.13    7.63
  -7   3  19   38.69   16.48
  -7  -3  19   37.70    8.11
   7  -3 -19   32.84    6.26
  -7   3  18  172.65   12.36
  -7   3  18  152.24   12.32
   7   3 -18  142.29   13.60
  -7  -3  18  185.03   15.28
   7  -3 -18  152.61   12.07
  -7   3  17   54.28   15.50
   7   3 -17   50.21    8.40
  -7  -3  17   57.44    8.47
   7  -3 -17   54.78    7.62
  -7   3  16   42.63    6.93
   7   3 -16   37.37    7.27
  -7  -3  16   52.21    8.09
   7  -3 -16   40.87    6.40
  -7   3  15  279.23   21.08
   7  -3 -15  281.46   22.00
  -7  -3  15  328.13   24.81
   7  -3 -15  284.81   21.19
  -7  -3  15  261.95   20.31
  -7   3  14   38.31    6.42
   7  -3 -14   39.30    6.86
  -7  -3  14   38.75    7.00
   7  -3 -14   36.97    6.36
  -7  -3  14   31.24    5.91
  -7   3  13  386.99   19.91
   7  -3 -13  355.90   20.08
  -7  -3  13  394.24   21.39
   7  -3 -13  354.78   19.21
  -7  -3  13  320.20   18.01
  -7   3  12  144.30   11.07
   7  -3 -12  137.34   11.77
  -7  -3  12  138.33   11.34
   7  -3 -12  138.58   11.24
  -7  -3  12  120.74   10.20
  -7   3  11  225.88   14.86
   7  -3 -11  223.65   15.83
  -7  -3  11  233.67   15.77
   7  -3 -11  208.01   13.83
   7  -3 -11  221.71   15.18
  -7  -3  11  201.59   14.05
  -7   3  10   49.69    6.49
   7  -3 -10   51.58    7.61
  -7  -3  10   48.03    6.42
   7  -3 -10   47.42    6.24
   7  -3 -10   47.34    6.66
  -7  -3  10   41.82    5.91
  -7   3   9   85.09    7.90
   7  -3  -9   89.75    9.13
  -7  -3   9   86.66    8.26
   7  -3  -9   82.26    7.69
   7  -3  -9   87.05    8.41
  -7  -3   9   78.33    7.65
  -7   3   8   48.09    5.85
   7  -3  -8   50.23    7.28
  -7  -3   8   42.85    5.55
   7  -3  -8   52.58    6.08
   7  -3  -8   47.17    6.32
  -7  -3   8   37.88    5.19
  -7   3   7   44.34    5.48
  -7  -3   7   45.84    6.09
  -7  -3   7   44.98    5.47
   7  -3  -7   46.26    7.22
   7  -3  -7   41.40    5.56
  -7  -3   7   43.68    5.58
  -7   3   6  146.30    9.91
  -7  -3   6  150.53   10.56
  -7  -3   6  146.56    9.67
   7  -3  -6  149.91   11.28
   7  -3  -6  134.12    9.35
  -7  -3   6  132.09    9.17
   7  -3  -5   57.30    7.50
  -7   3   4  246.30   13.34
  -7  -3   4  242.10   12.95
  -7  -3   4  246.51   12.60
   7  -3  -4  249.15   14.52
   7  -3  -4  223.96   12.20
  -7  -3   4  223.70   12.02
  -7   3   3   23.54    4.76
  -7  -3   3   21.20    4.36
  -7  -3   3   21.89    4.21
   7  -3  -3   18.73    5.69
   7  -3  -3   21.78    5.04
  -7  -3   3    1.38    3.40
  -7   3   2   66.07    7.59
  -7  -3   2   63.58    6.64
  -7  -3   2   69.05    6.68
   7  -3  -2   57.48    6.88
  -7  -3   2   59.92    6.40
  -7   3   1   59.26    7.00
  -7  -3   1   50.08    5.93
  -7  -3   1   55.69    6.11
   7  -3  -1   48.03    6.17
  -7   3   0  275.48   17.75
  -7   3   0  251.80   18.31
  -7  -3   0  301.62   14.50
  -7  -3   0  280.71   13.79
  -7  -3   0  265.06   13.53
  -7   3  -1   89.76    7.04
  -7   3  -1   92.24   10.61
  -7   3  -1   87.50   11.81
  -7  -3  -1   97.37    8.12
  -7  -3  -1   92.26    7.84
  -7  -3  -1   93.13    7.90
  -7   3  -2   10.76    3.08
  -7   3  -2    7.00    3.67
  -7   3  -2    9.75    7.56
  -7  -3  -2    8.73    2.89
  -7  -3  -2    8.14    3.07
  -7  -3  -2    9.15    3.37
  -7   3  -3  211.79   12.59
  -7   3  -3  223.02   15.17
  -7   3  -3  198.57   13.25
  -7  -3  -3  219.26   12.95
  -7  -3  -3  227.07   13.59
  -7  -3  -3  218.75   13.64
  -7   3  -4   96.99    8.55
  -7   3  -4  104.66   13.79
  -7   3  -4  102.76    9.33
  -7  -3  -4  103.15    8.47
  -7  -3  -4  101.16    8.86
  -7  -3  -4  109.91    9.60
  -7   3  -5  130.27   10.46
  -7   3  -5  118.11   15.17
  -7   3  -5  108.89   10.02
  -7  -3  -5  123.17    9.76
  -7  -3  -5  129.57   10.63
  -7  -3  -5  119.06   10.58
  -7   3  -6  222.58   14.90
  -7   3  -6  210.65   15.76
  -7   3  -6  207.54   14.74
  -7  -3  -6  213.75   15.48
  -7  -3  -6  213.45   14.44
  -7  -3  -6  227.87   15.80
  -7   3  -7  332.11   18.26
  -7   3  -7  311.09   26.97
  -7   3  -7  297.67   17.57
  -7   3  -7  324.86   19.50
  -7   3  -7  314.21   20.14
  -7  -3  -7  329.72   17.76
  -7  -3  -7  351.68   20.22
  -7  -3  -7  327.37   18.91
  -7   3  -8  142.40   11.61
  -7   3  -8  140.88   13.17
  -7   3  -8  146.29   13.66
  -7   3  -8  124.36   11.00
  -7   3  -8  110.33   10.88
  -7  -3  -8  114.44   10.04
  -7  -3  -8  133.29   11.81
  -7  -3  -8  132.44   13.10
  -7  -3  -8  125.47   11.40
  -7   3  -9  135.25   11.26
  -7   3  -9  127.08   12.61
  -7   3  -9  140.15   13.79
  -7   3  -9  121.24   11.06
  -7   3  -9  136.74   12.26
  -7  -3  -9  136.88   11.04
  -7  -3  -9  146.89   12.54
  -7  -3  -9  165.39   13.08
  -7  -3  -9  139.27   12.04
  -7   3 -10   76.98    9.65
  -7   3 -10   78.05   11.05
  -7   3 -10   77.94   11.65
  -7   3 -10   62.80    8.55
  -7   3 -10   52.23    9.64
  -7  -3 -10   53.40    7.97
  -7  -3 -10   67.52    9.33
  -7  -3 -10   70.79    9.95
  -7  -3 -10   55.63    9.14
  -7   3 -11   10.71    5.01
  -7   3 -11    5.87    5.68
  -7   3 -11   10.50    6.06
  -7  -3 -11    8.02    5.13
  -7  -3 -11    6.53    4.52
  -7  -3 -11    5.68    3.61
  -7   3 -12   68.84    8.87
  -7   3 -12   56.18    8.90
  -7   3 -12   71.88   11.17
  -7  -3 -12   69.27    8.70
  -7  -3 -12   73.04    9.40
  -7  -3 -12   76.80   10.38
  -7   3 -13   62.24    9.52
  -7   3 -13   61.79   10.22
  -7  -3 -13   60.81   16.85
  -7  -3 -13   54.51    7.89
  -7  -3 -13   55.81    9.08
  -7   3 -14   31.90    7.32
   7   3  14   28.81    5.53
  -7   3 -14   28.83    8.38
  -7  -3 -14   33.52   13.24
  -7  -3 -14   31.55    7.73
  -7  -3 -14   29.97    6.02
  -7   3 -15   27.09    7.50
   7   3  15   14.11    4.18
  -7   3 -15   23.58    7.97
  -7  -3 -15   23.65    7.12
  -7  -3 -15   21.72    6.28
  -7   3 -16   52.50    8.60
  -7   3 -16   48.41   10.46
  -7  -3 -16   53.32    7.52
  -7  -3 -16   52.92    8.99
  -7   3 -17   82.35   10.08
  -7   3 -17   80.23   12.03
  -7  -3 -17   79.81    8.40
  -7  -3 -17   80.34   10.01
  -7   3 -18   16.33    6.38
  -7   3 -18   14.18    6.79
  -7   3 -18   14.87    6.24
  -7  -3 -18   16.61    4.81
  -7  -3 -18   15.97    5.57
  -7   3 -19   48.08    8.56
  -7   3 -19   47.27    9.75
  -7   3 -19   39.83    9.04
  -7  -3 -19   42.48    5.97
  -7  -3 -19   42.99    8.06
  -7   3 -20   11.86    5.17
   7   3  20   11.53    4.71
  -7   3 -20   11.84    6.69
  -7   3 -20    9.33    5.62
  -7  -3 -20   10.52    3.44
  -7  -3 -20   12.19    5.60
  -7   3 -21   98.75    9.17
   7   3  21   97.65    8.82
  -7   3 -21   86.05   10.12
  -7   3 -21   81.04   17.92
  -7  -3 -21   80.87    8.49
  -7   3 -22   52.37    7.41
   7   3  22   42.25    6.08
  -7   3 -22   51.93    8.46
  -7   3 -22   31.67   20.66
  -7   3 -23   83.73    9.40
   7   3  23   83.42    8.99
  -7   3 -23   74.05    9.09
  -7   3 -23   62.68   16.00
  -7   3 -24   17.95    3.68
   7   3  24   16.27    3.27
   7   3  24   14.51    3.04
  -7   3 -24    5.41    6.11
  -7   5  22    3.28    4.02
  -7   5  22   11.66    5.93
  -7  -5  22   16.26    3.60
  -7   5  21   44.58   18.39
  -7   5  21   53.09    7.17
  -7  -5  21   61.64    7.19
  -7   5  20    7.18    4.14
  -7   5  20    4.86    3.91
   7  -5 -20    8.85    2.86
  -7  -5  20    9.33    3.68
  -7   5  19   68.96    8.12
  -7  -5  19   70.95    7.61
   7  -5 -19   51.19    5.66
   7  -5 -19   63.51    6.16
  -7   5  18   21.14    6.20
  -7   5  18   18.32    3.95
  -7  -5  18   20.86    5.72
   7  -5 -18   20.75    4.87
  -7   5  17    1.68    1.88
  -7  -5  17    2.34    3.71
   7  -5 -17    1.09    2.04
  -7   5  16   20.03    8.63
  -7  -5  16   23.93    6.54
   7  -5 -16   22.55    5.82
  -7   5  15   50.68   11.47
  -7  -5  15   57.94    8.94
   7  -5 -15   56.35    8.52
  -7   5  14   10.71    4.18
  -7  -5  14   10.39    5.85
   7  -5 -14    9.93    5.02
  -7   5  13   12.10    4.50
  -7  -5  13   10.78    5.20
   7  -5 -13   12.13    5.17
  -7   5  12   19.51    5.19
  -7  -5  12   20.39    6.85
   7  -5 -12   19.42    5.85
  -7   5  11   66.69    8.00
  -7  -5  11   65.03    8.99
   7  -5 -11   61.66    8.67
  -7   5  10   16.87    5.03
  -7  -5  10   15.25    6.61
   7  -5 -10   13.97    6.16
  -7   5   9  111.32   10.16
  -7  -5   9  111.27   11.67
   7  -5  -9   99.66   10.65
  -7   5   8   19.86    5.22
  -7  -5   8   17.94    6.06
   7  -5  -8   17.92    6.84
  -7   5   7   32.91    6.30
  -7  -5   7   34.95    7.70
   7  -5  -7   31.79    8.79
  -7  -5   7   31.76    6.44
  -7   5   6   17.63    5.78
  -7  -5   6   16.54    6.52
   7  -5  -6   16.52    6.03
  -7  -5   6   16.80    5.30
  -7   5   5  163.14   12.25
  -7  -5   5  179.66   13.91
  -7  -5   5  158.90   12.78
   7  -5  -5  159.24   14.45
  -7   5   4   46.89    7.69
  -7  -5   4   49.19    8.43
  -7  -5   4   48.61    7.62
   7  -5  -4   52.34   10.24
  -7   5   3   53.45    7.98
  -7  -5   3   66.75    9.33
  -7  -5   3   54.12    8.19
  -7   5   2   35.91    7.09
  -7  -5   2   39.27    8.30
  -7  -5   2   35.90    7.07
  -7   5   1   32.02    7.55
  -7  -5   1   34.43    7.64
  -7  -5   1   30.05    7.03
  -7   5   0   45.65    7.95
  -7  -5   0   42.69    7.88
  -7  -5   0   40.28    7.40
  -7   5  -1   19.31    7.14
  -7  -5  -1   16.20    5.53
  -7  -5  -1   17.13    5.88
  -7   5  -2  114.46   11.96
  -7  -5  -2  117.01   11.16
  -7  -5  -2  111.24   11.36
  -7   5  -3    7.66    5.30
  -7  -5  -3    5.90    5.39
  -7  -5  -3    7.32    5.01
  -7   5  -4   33.21    8.07
  -7  -5  -4   33.30    6.91
  -7  -5  -4   28.93    6.81
  -7   5  -5   27.60    7.68
  -7  -5  -5   28.98    7.17
  -7  -5  -5   28.29    6.70
  -7   5  -6   98.39   11.22
  -7  -5  -6   96.66    9.86
  -7  -5  -6  105.97   12.17
  -7  -5  -6   92.58   10.42
  -7   5  -7    5.34    5.33
  -7  -5  -7    6.49    5.08
  -7  -5  -7    6.01    5.16
  -7   5  -8    2.96    5.17
  -7  -5  -8    3.39    3.84
  -7  -5  -8    1.67    3.06
  -7   5  -9   36.78    8.95
  -7  -5  -9   35.05    7.35
  -7  -5  -9   29.95    7.02
  -7   5 -10   28.13    8.20
  -7  -5 -10   24.28    5.91
  -7  -5 -10   23.79    6.42
  -7   5 -11   37.59    7.81
  -7  -5 -11   39.63    7.04
  -7  -5 -11   35.45    7.05
  -7   5 -12    3.19    4.65
  -7  -5 -12    3.02    3.64
  -7  -5 -12    3.48    3.84
  -7   5 -13   65.42    9.22
  -7  -5 -13   67.67    7.48
  -7  -5 -13   65.46    7.99
  -7   5 -14   24.15    6.46
  -7  -5 -14   22.39    5.07
  -7  -5 -14   20.64    5.28
  -7   5 -15   60.05    8.87
  -7  -5 -15   62.22    7.35
  -7  -5 -15   55.79    7.39
  -7   5 -16   29.42    6.11
  -7  -5 -16   24.83    4.09
  -7  -5 -16   24.92    4.31
  -7   5 -17    3.44    2.81
  -7  -5 -17    0.69    1.37
  -7  -5 -17    3.55    2.94
   8   0 -32    0.06    1.50
  -8   0  32    0.57    1.76
  -8   0  32    0.18    1.23
   8   0 -31    0.25    1.89
  -8   0  31   -0.38    1.76
  -8   0  31   -0.52    1.81
   8   0 -30    1.83    3.63
  -8   0  30    2.11    3.28
  -8   0  30    1.78    3.13
   8   0 -29    0.42    2.86
  -8   0  29    0.44    2.52
  -8   0  29   -0.06    2.13
   8   0 -29    0.33    3.24
   8   0 -28    7.16    5.56
  -8   0  28    5.22    4.47
  -8   0  28    4.46    4.02
   8   0 -28    7.62    5.94
   8   0 -27    0.22    3.37
  -8   0  27    0.42    2.96
  -8   0  27    0.18    2.76
   8   0 -27   -0.02    4.22
   8   0 -26  171.73   13.63
  -8   0  26  201.90   14.89
  -8   0  26  186.84   13.38
   8   0 -26  185.28   16.68
  -8   0  25   -0.20    3.19
  -8   0  25   -0.95    2.88
   8   0 -25   -0.78    4.58
  -8   0  24   14.32    5.85
  -8   0  24   14.48    5.82
   8   0 -24   14.92    8.43
  -8   0  23    0.23    2.90
  -8   0  23    0.40    2.64
   8   0 -23    0.25    4.07
  -8   0  22  330.91   18.43
  -8   0  22  312.12   16.55
   8   0 -22  305.48   19.99
  -8   0  21   -0.32    2.83
  -8   0  21    0.42    2.45
   8   0 -21   -0.31    3.60
   8   0 -20    7.02    4.02
  -8   0  20    7.84    4.62
  -8   0  20    6.68    4.25
   8   0 -20    4.82    3.93
  -8   0  20    5.62    3.19
   8   0 -19    1.03    2.34
  -8   0  19    0.16    1.93
  -8   0  19    0.05    1.85
   8   0 -19    1.24    3.92
  -8   0  19   -0.26    2.06
  -8   0  19   -0.05    1.72
   8   0 -18  156.03   13.10
  -8   0  18  167.30   12.62
  -8   0  18  159.82   12.56
   8   0 -18  137.51   12.26
  -8   0  18  159.94   13.22
  -8   0  18  153.43   11.95
  -8   0  17    0.56    2.82
   8   0 -17    0.12    2.36
  -8   0  17   -0.32    1.46
  -8   0  17    0.32    1.58
  -8   0  17    0.11    1.94
   8   0 -17    0.23    2.09
  -8   0  17    0.21    0.78
  -8   0  17    0.08    1.84
  -8   0  16  204.72   14.53
   8   0 -16  140.14   11.08
  -8   0  16  147.13   10.27
  -8   0  16  145.95   10.36
  -8   0  16  158.09   12.14
   8   0 -16  119.44    9.79
  -8   0  16  150.71   11.26
  -8   0  16  147.08   10.54
  -8   0  15   -0.28    1.91
   8   0 -15   -0.36    2.42
  -8   0  15   -0.28    1.29
  -8   0  15   -0.39    1.15
  -8   0  15    0.21    1.62
  -8   0  15   -0.32    1.18
   8   0 -15    0.00    3.00
  -8   0  15   -0.13    0.78
  -8   0  15   -0.32    1.94
  -8   0  14   50.15   11.32
   8   0 -14   37.36    6.14
  -8   0  14   35.68    9.39
   8   0 -14   31.31    7.21
  -8   0  14   34.05    5.42
   8   0 -13   -0.38    2.24
   8   0 -13    2.46    4.95
  -8   0  13    0.34    1.96
   8   0 -12  357.40   15.18
   8   0 -12  374.21   16.81
  -8   0  12  402.78   15.26
   8   0 -11   -0.62    2.35
   8   0 -11   -0.23    3.12
  -8   0  11   -0.06    1.85
   8   0 -10    1.51    3.39
   8   0 -10    2.37    4.27
  -8   0  10    0.13    1.86
   8   0  -9   -0.32    2.04
   8   0  -9    1.31    3.98
  -8   0   9    0.72    1.91
   8   0  -8  122.62    8.22
   8   0  -8  114.39    8.69
  -8   0   8  122.52    7.53
   8   0  -7   -0.45    1.71
   8   0  -7    0.34    2.62
  -8   0   7   -0.50    1.70
   8   0  -6  105.62    6.32
   8   0  -6  111.97    6.84
   8   0  -6  100.61    8.51
  -8   0   6   99.56    6.70
   8   0  -5   -0.13    0.79
   8   0  -5   -0.20    1.42
   8   0  -5   -0.10    2.57
  -8   0   5    0.00    1.59
   8   0  -4    3.76    2.20
   8   0  -4    3.24    2.02
   8   0  -4    8.66    4.23
  -8   0   4    9.17    2.73
   8   0  -3   -0.02    0.69
   8   0  -3    0.87    2.92
  -8   0   3   -0.27    1.61
   8   0  -2    3.79    1.37
  -8   0   2   11.60    9.72
  -8   0   2    8.72    8.32
   8   0  -1   -0.05    0.60
  -8   0   1   -0.04    1.97
  -8   0   1   -0.01    0.78
  -8   0   0   80.22    6.87
   8   0   0   82.86    4.84
  -8   0   0   75.28    9.04
  -8   0  -1   -0.15    1.12
   8   0   1    0.24    0.71
  -8   0  -1    0.63    1.96
  -8   0  -2  264.94   11.26
   8   0   2  282.24   11.65
  -8   0  -2  264.74   12.64
  -8   0  -3    0.14    1.25
   8   0   3    0.13    0.71
  -8   0  -3    0.23    1.98
  -8   0  -4   60.35    5.35
  -8   0  -4   64.17    6.60
  -8   0  -5    0.25    1.48
  -8   0  -5    0.09    2.28
  -8   0  -6  313.99   12.44
  -8   0  -6  368.96   15.16
  -8   0  -7    0.47    1.59
  -8   0  -7   -0.13    2.13
  -8   0  -8   -0.12    1.47
  -8   0  -8   -0.18    2.11
  -8   0  -9    0.30    1.28
  -8   0  -9    0.49    1.56
  -8   0  -9    0.35    1.66
  -8   0  -9   -0.51    2.11
  -8   0  -9   -0.47    1.54
  -8   0 -10   88.99    7.82
  -8   0 -10   89.51    8.00
  -8   0 -10  101.87    8.58
  -8   0 -10   85.76    8.50
  -8   0 -10   93.15    8.49
  -8   0 -11    0.88    2.14
  -8   0 -11   -0.02    1.49
   8   0  11    0.08    0.99
  -8   0 -11    0.24    1.79
  -8   0 -11    0.37    1.87
  -8   0 -11   -0.47    1.83
  -8   0 -12   98.57    9.25
  -8   0 -12   95.02    8.92
   8   0  12  102.76    8.67
  -8   0 -12  105.59    9.85
  -8   0 -12   87.59    9.20
  -8   0 -12  109.99   10.63
  -8   0 -13    0.11    1.87
   8   0  13   -0.13    1.27
  -8   0 -13   -0.23    1.89
  -8   0 -13   -0.22    1.80
  -8   0 -13    1.44    2.63
  -8   0 -14  127.97   10.73
   8   0  14  130.91   10.01
  -8   0 -14  135.12   10.48
  -8   0 -14  108.55   10.22
  -8   0 -14  130.30   11.90
  -8   0 -15    0.83    2.41
   8   0  15    0.42    1.61
  -8   0 -15    0.16    2.04
  -8   0 -15   -0.03    1.51
  -8   0 -15    0.36    2.93
  -8   0 -16  816.24   26.53
   8   0  16  826.11   24.80
  -8   0 -16  848.09   29.70
  -8   0 -16  882.23   30.08
  -8   0 -17   -0.35    2.33
   8   0  17    0.13    1.73
  -8   0 -17    0.04    2.00
  -8   0 -17    0.23    2.03
  -8   0 -17    0.35    3.23
  -8   0 -18   17.76    6.00
   8   0  18   19.02    4.94
  -8   0 -18   17.86    4.59
  -8   0 -18   21.74    6.71
  -8   0 -19   -0.04    2.39
   8   0  19    0.07    1.83
  -8   0 -19   -0.05    1.56
  -8   0 -19    0.04    3.56
  -8   0 -20   42.18    7.22
   8   0  20   41.30    5.99
  -8   0 -21   -0.38    2.24
   8   0  21    0.20    1.74
  -8   0 -22   18.97    5.22
   8   0  22   21.46    4.81
  -8   0 -23   -0.17    1.75
   8   0  23    0.10    1.34
  -8   0 -24   39.63    5.50
   8   0  24   46.12    6.40
  -8   0 -25   -0.20    1.10
   8   0  25   -0.14    1.66
  -8   0 -25   -0.36    2.22
  -8   0 -26    5.48    2.11
   8   0  26    6.74    2.61
  -8   0 -26    5.99    2.90
   8   2 -30   28.87    4.78
   8   2 -30   25.05    4.94
  -8   2  30   26.12    3.80
  -8  -2  30   18.33    4.42
  -8  -2  30   29.55    5.65
   8  -2 -30   27.43    5.47
   8   2 -29   34.58    5.98
   8   2 -29   33.05    6.54
  -8   2  29   33.76    5.23
   8  -2 -29   34.04    5.40
  -8  -2  29   38.54    7.01
  -8  -2  29   37.12    7.34
   8  -2 -29   33.61    7.04
   8   2 -28    0.25    2.28
   8   2 -28    0.10    2.80
  -8   2  28    0.61    1.91
   8  -2 -28    1.11    2.36
  -8  -2  28   -0.29    2.50
  -8  -2  28    0.70    2.52
   8  -2 -28   -0.53    3.10
   8   2 -27   37.10    7.26
   8   2 -27   34.21    7.65
  -8   2  27   35.59    5.93
   8  -2 -27   34.40    5.99
  -8  -2  27   39.22    8.15
  -8  -2  27   37.04    7.89
   8  -2 -27   36.92    8.45
   8   2 -26   38.12    7.95
  -8   2  26   33.97   20.23
   8   2 -26   32.89    8.08
  -8   2  26   32.36    5.94
   8  -2 -26   32.77    6.13
  -8  -2  26   34.52    8.08
   8  -2 -26   30.96    8.60
  -8  -2  26   40.17    8.88
   8   2 -25   42.75    7.58
  -8   2  25   45.19   19.54
   8   2 -25   36.93    7.70
  -8   2  25   43.31    6.68
   8  -2 -25   40.18    6.92
  -8  -2  25   47.87    8.88
   8  -2 -25   37.02    8.61
  -8  -2  25   47.44    8.81
   8   2 -24   17.92    6.12
  -8   2  24   23.62   15.95
  -8   2  24   20.62    6.10
  -8   2  24   19.47    5.33
   8   2 -24   18.68    7.10
  -8  -2  24   19.10    7.23
  -8  -2  24   19.55    7.80
   8  -2 -24   17.41    7.41
   8  -2 -24   19.57    6.38
   8   2 -23  164.15   13.27
  -8   2  23  154.22   13.74
   8   2 -23  147.57   14.07
  -8   2  23  159.14   11.48
   8  -2 -23  165.12   13.09
  -8  -2  23  166.59   14.38
   8  -2 -23  135.72   13.39
  -8  -2  23  170.74   14.24
   8   2 -22  415.62   19.98
  -8   2  22  434.35   23.17
  -8   2  22  436.27   26.49
  -8   2  22  413.44   17.86
   8   2 -22  388.02   21.80
  -8  -2  22  458.97   22.07
  -8  -2  22  431.98   22.13
   8  -2 -22  345.95   19.11
   8  -2 -22  437.31   20.83
   8   2 -21    4.93    4.63
  -8   2  21   10.10    7.63
  -8   2  21    8.79    4.79
  -8   2  21    6.07    3.24
   8   2 -21    7.81    4.93
   8  -2 -21    3.91    4.76
  -8  -2  21    6.41    5.30
  -8  -2  21   10.43    6.30
   8   2 -20   46.92    8.05
  -8   2  20   46.67    8.66
  -8   2  20   56.98   21.17
  -8   2  20   48.85    6.70
   8   2 -20   42.24    8.55
  -8   2  20   53.19   15.16
  -8  -2  20   47.05    8.15
  -8  -2  20   51.36    8.83
   8  -2 -20   55.36    9.06
   8   2 -19  129.88   11.19
  -8   2  19  128.40   12.31
  -8   2  19  137.09   12.80
  -8   2  19  136.39   10.02
   8   2 -19  123.37   12.68
  -8   2  19  125.74   11.87
  -8  -2  19  140.78   12.93
  -8  -2  19  135.10   12.55
   8  -2 -19  219.39   16.35
  -8   2  18    0.52    2.85
   8   2 -18    2.28    3.07
   8   2 -18    0.87    2.49
   8   2 -18   -0.02    1.57
  -8   2  18    1.68    3.16
  -8   2  18    1.85    2.55
   8   2 -18    0.75    3.45
  -8   2  18    1.75    2.05
  -8  -2  18    0.53    3.05
  -8  -2  18    1.57    3.08
   8  -2 -18    1.68    3.13
   8  -2 -18    1.80    3.23
  -8  -2  18    1.33    2.02
  -8   2  17  170.15   38.90
   8   2 -17  108.86   10.10
   8   2 -17   97.16    9.97
   8   2 -17   97.87    9.50
  -8   2  17  111.96   11.42
  -8   2  17  117.85    9.41
   8   2 -17  102.83   11.02
  -8   2  17   99.57    9.93
  -8  -2  17  120.15   11.74
  -8  -2  17  119.66   11.38
   8  -2 -17  107.87   11.05
   8  -2 -17   94.98   10.10
  -8  -2  17   99.18    9.65
  -8   2  16   23.45    9.95
   8   2 -16   16.58    4.78
   8   2 -16   13.05    4.36
   8   2 -16   15.66    5.07
   8   2 -16   15.25    4.50
  -8  -2  16   19.58    5.59
   8  -2 -16   16.47    5.30
  -8  -2  16   20.84    5.93
   8  -2 -16   17.22    5.56
  -8  -2  16   16.32    4.67
  -8   2  15   48.96   10.39
   8   2 -15   36.77    5.61
   8   2 -15   31.69    5.91
   8   2 -15   27.64    5.28
   8   2 -15   31.20    5.37
   8  -2 -15   35.14    6.34
  -8  -2  15   38.80    6.61
  -8  -2  15   36.88    6.26
  -8  -2  15   34.34    5.19
   8  -2 -15   30.94    6.40
  -8  -2  15   31.54    5.91
  -8   2  14    0.14    0.89
   8   2 -14    0.00    1.19
   8   2 -14    0.02    1.58
   8   2 -14    0.53    1.47
   8   2 -14   -0.02    1.60
  -8  -2  14    0.08    2.10
  -8  -2  14    0.03    2.14
  -8  -2  14    0.12    1.30
   8  -2 -14    0.44    2.61
  -8  -2  14    0.33    2.14
  -8   2  13   23.83    3.96
   8   2 -13   19.35    4.60
   8   2 -13   20.96    4.45
  -8  -2  13   22.94    4.62
  -8  -2  13   25.38    5.22
  -8  -2  13   23.80    5.19
   8  -2 -13   21.24    5.26
  -8  -2  13   21.49    5.01
  -8   2  12   51.68    5.05
   8   2 -12   52.75    6.30
   8   2 -12   50.42    6.11
  -8  -2  12   54.81   15.87
  -8  -2  12   58.87    6.91
  -8  -2  12   55.36    6.66
   8  -2 -12   48.55    6.76
  -8  -2  12   51.42    6.91
  -8   2  11   79.97    6.27
   8   2 -11   79.45    6.95
   8   2 -11   84.67    7.32
  -8  -2  11   84.80    9.66
  -8  -2  11   96.60    8.37
  -8  -2  11   84.97    7.73
   8  -2 -11   83.68    8.14
  -8  -2  11   88.94    8.36
   8   2 -10   91.49    7.52
   8   2 -10  102.50    7.98
  -8  -2  10   96.28    8.37
  -8  -2  10  109.87    9.13
   8  -2 -10  101.04    9.13
  -8  -2  10  107.11    9.28
   8   2  -9  430.08   14.96
   8   2  -9  415.63   14.67
   8  -2  -9  415.83   16.98
  -8  -2   9  469.06   18.23
   8   2  -8    0.45    1.11
   8   2  -8    1.88    1.98
   8  -2  -8    2.65    2.71
  -8  -2   8    2.95    3.35
   8   2  -7  263.07    9.81
   8   2  -7  245.32    9.52
   8  -2  -7  245.88   12.82
  -8  -2   7  254.44   12.23
   8   2  -6  267.70    8.82
   8   2  -6  265.76    9.85
   8  -2  -6  272.15   13.51
  -8  -2   6  287.02   13.44
   8   2  -5   52.58    3.30
   8   2  -5   42.35    3.58
   8  -2  -5   56.88    7.81
   8  -2  -5   44.03    7.11
  -8  -2   5   42.31    5.83
   8   2  -4 1108.17   23.96
   8  -2  -4 1288.46   35.72
   8  -2  -4 1141.34   32.67
  -8  -2   4 1165.69   32.55
  -8   2   2  575.36   20.38
  -8   2   2  496.38   18.81
  -8  -2   2  449.94   16.34
  -8   2   1    5.11    4.01
  -8   2   1    0.99    4.75
  -8  -2   1    3.14    3.75
  -8   2   0  375.63   17.72
  -8   2   0  349.50   16.51
  -8  -2   0  352.09   14.64
  -8   2  -1  220.64   15.75
  -8   2  -1  213.50   13.72
  -8   2  -2    0.46    2.27
  -8   2  -2    1.28    2.59
  -8   2  -3  401.00   18.02
  -8   2  -3  384.00   16.72
  -8   2  -4   34.08    7.04
  -8   2  -4   17.62    6.28
  -8   2  -4   33.67    6.46
  -8  -2  -4   19.58    4.21
  -8  -2  -4   18.33    3.54
  -8   2  -5  225.14   12.08
  -8   2  -5  242.09   14.67
  -8   2  -5  245.14   12.79
  -8   2  -5  249.65   25.73
  -8   2  -5  230.40   13.35
  -8   2  -5  231.68   13.73
  -8  -2  -5  233.99   11.39
  -8  -2  -5  244.81   13.20
  -8  -2  -5  241.46   12.27
  -8   2  -6   47.00    5.91
  -8   2  -6   59.67    8.32
  -8   2  -6   45.79    6.72
  -8   2  -6   51.58   22.24
  -8   2  -6   45.09    5.59
  -8   2  -6   53.24    7.48
  -8  -2  -6   47.55    5.31
  -8  -2  -6   49.25    5.48
  -8  -2  -6   43.80    5.66
  -8   2  -7   26.57    5.05
  -8   2  -7   26.68    6.27
  -8   2  -7   24.34    5.13
  -8   2  -7   26.12    9.79
  -8   2  -7   24.67    4.74
  -8   2  -7   26.19    6.21
  -8  -2  -7   26.43    4.29
  -8  -2  -7   28.80    7.46
  -8  -2  -7   23.94    4.45
  -8   2  -8   24.76    5.41
  -8   2  -8   22.86    6.22
  -8   2  -8   24.74    5.02
  -8   2  -8   27.71   12.21
  -8   2  -8   22.32    5.65
  -8   2  -8   22.66    5.34
  -8  -2  -8   24.76    4.44
  -8  -2  -8   24.34    4.69
  -8  -2  -8   26.48    6.40
  -8  -2  -8   22.84    4.56
  -8   2  -9    0.79    2.17
  -8   2  -9    0.53    2.42
  -8   2  -9    0.90    2.43
  -8   2  -9   -0.22    1.76
  -8   2  -9   -0.23    2.14
  -8   2  -9   -0.60    2.43
  -8  -2  -9    0.63    1.52
  -8  -2  -9    0.59    2.41
  -8  -2  -9   -0.09    2.01
  -8  -2  -9    0.86    2.26
  -8   2 -10   95.27    9.76
  -8   2 -10   91.64   10.14
  -8   2 -10  102.37   10.40
  -8   2 -10   97.61   18.06
  -8   2 -10   90.69    9.70
  -8   2 -10   98.81   11.04
  -8  -2 -10  105.30   10.15
  -8  -2 -10   99.62    9.48
  -8  -2 -10  125.33   11.35
  -8  -2 -10  107.98   10.31
  -8   2 -11   85.13    9.38
  -8   2 -11   82.33    9.66
  -8   2 -11  102.56   11.62
  -8   2 -11   94.32   12.72
  -8   2 -11   78.92    9.63
  -8   2 -11   71.18    8.84
  -8  -2 -11   92.44    9.23
  -8  -2 -11   83.97    8.74
  -8  -2 -11   85.20    9.32
  -8   2 -12  160.06   14.88
  -8   2 -12  151.90   14.91
  -8   2 -12  170.95   16.68
  -8   2 -12  182.91   19.06
  -8   2 -12  180.19   16.71
  -8   2 -12  150.41   14.46
  -8  -2 -12  191.81   16.64
  -8  -2 -12  168.62   14.70
  -8  -2 -12  180.87   16.11
  -8   2 -13  350.60   25.79
  -8   2 -13  361.53   28.25
  -8   2 -13  394.41   28.04
  -8   2 -13  371.41   28.43
  -8  -2 -13  389.13   27.98
  -8  -2 -13  442.13   31.57
  -8  -2 -13  411.43   29.85
  -8   2 -14    6.60    4.39
  -8   2 -14    9.58    7.13
  -8   2 -14   10.18    5.60
  -8   2 -14    8.23    5.70
  -8  -2 -14    8.67    4.07
  -8  -2 -14    8.93    5.06
  -8   2 -15    0.28    1.24
  -8   2 -15    1.43    3.82
  -8   2 -15    3.06    4.94
  -8  -2 -15    0.87    2.58
  -8  -2 -15    3.37    4.80
  -8   2 -16   40.30    6.82
  -8   2 -16   44.35   10.38
  -8   2 -16   37.41    8.23
  -8  -2 -16   62.08    8.33
  -8  -2 -16   42.02    8.27
  -8   2 -17  127.45   10.46
  -8   2 -17  121.47   13.80
  -8  -2 -17  135.24   11.08
  -8  -2 -17  117.72   11.95
   8   2  18    3.29    4.51
  -8   2 -18    1.85    2.57
  -8   2 -18    2.66    5.51
  -8  -2 -18    2.72    2.84
  -8  -2 -18    3.31    4.95
   8   2  19   35.21    7.08
  -8   2 -19   29.66    8.35
  -8  -2 -19   29.78    5.29
  -8  -2 -19   31.76    6.85
   8   2  20   56.51    8.02
  -8   2 -20   48.98    9.36
  -8  -2 -20   51.45    6.61
  -8  -2 -20   49.27    8.50
   8   2  21   28.14    6.21
  -8   2 -21   26.29    7.28
  -8  -2 -21   26.64    6.50
   8   2  22    6.28    3.33
  -8   2 -22    4.92    4.08
  -8   2 -22    5.85    4.22
  -8  -2 -22    5.51    4.64
   8   2  23   54.70    6.22
  -8   2 -23   48.47    7.30
  -8   2 -23   46.59    6.98
  -8   2 -24   42.01    5.92
   8   2  24   50.84    6.15
  -8   2 -24   44.24    6.59
  -8   2 -25   19.62    3.59
   8   2  25   20.08    3.25
   8   2  25   22.19    3.93
  -8   2 -25   12.69    5.65
  -8   4  26   17.33   10.14
  -8  -4  26   25.74    4.61
   8  -4 -26   23.73    4.07
  -8   4  25    0.32    0.86
  -8  -4  25    0.23    1.84
   8  -4 -25    0.01    1.52
  -8   4  24    0.46    1.36
  -8   4  24    0.27    1.46
  -8  -4  24    0.06    2.25
   8  -4 -24    1.30    2.66
  -8  -4  24   -0.02    1.13
  -8   4  23   68.45   14.13
  -8   4  23   54.55   29.71
  -8  -4  23   65.67    8.18
   8  -4 -23   51.86    7.10
  -8  -4  23   56.11    6.02
  -8   4  22   54.55   22.29
  -8   4  22   49.70   25.47
  -8  -4  22   55.36    8.27
   8  -4 -22   39.55    6.35
  -8  -4  22   49.89    6.45
  -8   4  21   37.00    7.86
  -8   4  21   42.39   21.84
  -8  -4  21   32.59    5.38
  -8  -4  21   41.51    8.21
  -8   4  20    5.14    3.35
  -8   4  20    2.87    3.26
  -8  -4  20    4.24    3.80
  -8  -4  20    4.78    4.96
   8  -4 -20    2.15    2.36
  -8   4  19   21.42   10.10
  -8   4  19   20.47    7.10
  -8  -4  19   19.53    5.76
  -8  -4  19   21.89    7.34
   8  -4 -19   16.79    4.76
  -8   4  18    8.47    4.45
  -8  -4  18    7.78    5.37
  -8  -4  18    6.23    3.52
   8  -4 -18    8.82    4.26
  -8   4  17    0.87    2.09
  -8  -4  17    0.79    3.70
  -8  -4  17   -0.10    2.18
   8  -4 -17    1.03    2.25
  -8   4  16  129.00   12.53
  -8  -4  16  144.12   13.44
  -8  -4  16  134.26   11.46
   8  -4 -16  140.37   11.65
  -8   4  15   77.18    8.81
  -8  -4  15   75.16   10.59
  -8  -4  15   81.02    9.54
   8  -4 -15   78.76    9.25
  -8   4  14   24.77    6.72
  -8  -4  14   18.40    5.58
   8  -4 -14   20.93    5.34
  -8   4  13  502.05   24.87
  -8  -4  13  443.97   22.69
   8  -4 -13  450.70   23.72
  -8   4  12  280.45   17.38
  -8  -4  12  262.54   16.57
   8  -4 -12  283.13   18.23
  -8   4  11  558.40   21.79
  -8  -4  11  605.62   22.86
   8  -4 -11  517.78   22.31
  -8   4  10  190.35   12.92
  -8  -4  10  209.42   14.00
   8  -4 -10  190.25   14.00
  -8   4   9   62.13    7.84
  -8  -4   9   63.83    7.75
   8  -4  -9   65.73    8.63
  -8   4   8   38.68    7.01
  -8  -4   8   40.94    6.84
   8  -4  -8   43.76    8.06
  -8   4   7   25.83    5.82
   8  -4  -7   24.25    5.95
  -8  -4   7   29.85    6.19
   8  -4  -7   26.71    6.20
  -8   4   6   67.82    9.30
   8  -4  -6   58.99    8.84
  -8  -4   6   75.76    9.46
  -8   4   5   13.06    4.58
   8  -4  -5   10.37    4.64
  -8  -4   5   15.00    5.00
  -8  -4   5    5.35    2.29
  -8   4   4    8.28    4.90
   8  -4  -4    5.55    3.63
  -8  -4   4    7.88    3.73
  -8   4   3  628.92   40.91
   8  -4  -3  669.18   43.58
  -8  -4   3  696.00   29.35
  -8  -4   3  708.74   23.86
  -8   4   2    8.62    5.20
   8  -4  -2    7.69    4.59
  -8  -4   2    7.43    3.67
  -8  -4   2    5.60    3.57
  -8   4   1    7.54    6.06
   8  -4  -1    4.08    3.47
  -8  -4   1    3.47    2.64
  -8  -4   1    2.49    2.82
  -8   4   0   54.64    9.16
   8  -4   0   48.28    8.56
  -8  -4   0   48.88    6.99
  -8  -4   0   49.51    7.78
  -8   4  -1    9.42    6.04
  -8  -4  -1    5.74    4.62
  -8  -4  -1    5.14    2.72
  -8  -4  -1    6.97    3.94
  -8   4  -2   16.07    6.70
  -8  -4  -2    3.41    2.96
  -8  -4  -2    5.77    3.25
  -8  -4  -2    7.94    4.88
  -8   4  -3   23.19    8.15
  -8  -4  -3   11.91    5.08
  -8  -4  -3   10.86    3.77
  -8  -4  -3   11.97    4.33
  -8   4  -4  172.83   10.65
  -8   4  -4  154.06   14.64
  -8   4  -4  187.93   15.78
  -8  -4  -4  174.08   16.67
  -8  -4  -4  185.33   13.12
  -8  -4  -4  183.46   13.97
  -8   4  -5  711.08   42.86
  -8  -4  -5  767.62   26.09
  -8  -4  -5  762.31   24.31
  -8  -4  -5  756.07   27.18
  -8   4  -6   35.91   14.97
  -8  -4  -6   30.29    7.56
  -8  -4  -6   10.29    4.99
  -8  -4  -6   13.22    5.22
  -8  -4  -6   15.98    6.13
  -8   4  -7  153.13   11.69
  -8   4  -7  155.79   15.94
  -8  -4  -7   79.78    9.31
  -8  -4  -7   73.59   22.18
  -8  -4  -7   90.22   10.88
  -8   4  -8    0.80    1.85
  -8   4  -8    1.05    2.32
  -8  -4  -8    0.71    2.57
  -8  -4  -8    1.62    2.37
  -8  -4  -8    2.10    3.06
  -8   4  -9    0.03    2.03
  -8   4  -9    6.55   16.52
  -8  -4  -9    0.28    2.67
  -8  -4  -9    1.13    3.25
  -8   4 -10  117.83   10.19
  -8   4 -10  115.85   16.21
  -8  -4 -10  112.90   11.35
  -8  -4 -10  129.32   12.59
  -8  -4 -10   95.61   11.31
  -8   4 -11   -0.30    2.20
  -8   4 -11   -0.15    3.78
  -8  -4 -11   -0.02    2.91
  -8  -4 -11   -0.27    3.54
  -8  -4 -11    1.56    4.60
  -8   4 -12    7.19    3.86
  -8   4 -12   -0.22    3.41
  -8  -4 -12    9.00    5.31
  -8  -4 -12    4.82    4.38
  -8  -4 -12    6.63    4.87
  -8   4 -13   39.57    6.68
  -8   4 -13   44.08   20.89
  -8  -4 -13   46.94   15.09
  -8  -4 -13   39.65    7.26
  -8  -4 -13   38.98    7.77
  -8   4 -14    1.68    2.98
  -8  -4 -14    0.72    1.74
  -8  -4 -14    0.85    2.93
  -8  -4 -14    1.28    3.06
  -8   4 -15   25.61    5.28
  -8   4 -15   25.48    8.32
  -8  -4 -15   23.55    5.13
  -8  -4 -15   27.88    6.59
  -8   4 -16    0.42    1.95
  -8   4 -16   13.92    7.80
  -8  -4 -16    2.15    2.44
  -8  -4 -16    0.97    2.86
  -8   4 -17   49.57    6.51
  -8   4 -17   49.26    8.97
  -8  -4 -17   51.43    6.28
  -8  -4 -17   46.70    6.68
  -8   4 -18    1.72    2.32
  -8   4 -18    4.45    4.14
  -8  -4 -18    3.73    2.87
  -8  -4 -18    2.95    3.25
  -8   4 -19   19.45    4.00
   8   4  19   19.13    4.32
  -8   4 -19   13.90    4.30
  -8   4 -19   14.13    6.30
  -8  -4 -19   17.60    3.51
  -8  -4 -19   14.68    3.70
   8   4  20   90.97    9.45
  -8   4 -20   79.01    9.40
  -8   4 -20   63.44    9.27
  -8  -4 -20   75.45    8.32
  -8   6  16   85.57    9.29
  -8  -6  16   82.25    8.21
  -8  -6  15   40.19    5.51
   8  -6 -15   31.41    4.25
  -8  -6  14    9.45    3.32
   8  -6 -14    5.01    2.37
  -8  -6  13  126.28   11.30
   8  -6 -13  115.47   10.48
  -8   6  12    0.07    0.46
  -8  -6  12    0.12    2.51
   8  -6 -12    0.41    1.62
  -8   6  11  106.64    7.67
  -8  -6  11  134.38    9.61
   8  -6 -11  116.34    8.96
  -8   6  10   14.04    3.52
  -8  -6  10   23.43    5.51
   8  -6 -10   17.04    4.91
  -8   6   9   15.21    4.11
  -8  -6   9   27.76    5.92
   8  -6  -9   12.65    4.40
  -8   6   8    1.23    2.22
   8  -6  -8    1.32    2.49
  -8   6   7   -0.12    1.57
  -8  -6   7    1.23    2.42
   8  -6  -7    1.04    2.58
  -8   6   6   26.03    4.82
  -8  -6   6   30.57    6.44
   8  -6  -6   23.77    5.99
  -8   6   5    0.48    1.75
  -8  -6   5    0.58    2.30
  -8  -6   5    0.05    1.39
   8  -6  -5    0.27    2.61
  -8   6   4   30.76    5.58
  -8  -6   4   39.41    7.08
  -8  -6   4   35.68    5.92
   8  -6  -4   34.47    7.58
  -8   6   3   30.01    5.64
  -8  -6   3   33.70    6.61
  -8  -6   3   26.06    5.08
   8  -6  -3   32.16    7.71
  -8   6   2   55.26    6.73
  -8  -6   2   60.96    7.83
  -8  -6   2   55.84    7.25
   8  -6  -2   56.15    8.96
  -8   6   1   16.54    4.55
  -8  -6   1   18.25    5.27
  -8  -6   1   16.36    5.12
  -8  -6   1   15.38    4.29
   8  -6  -1   15.86    6.15
  -8   6   0    0.25    1.75
  -8  -6   0    1.69    3.43
  -8  -6   0    3.17    2.81
  -8  -6   0    1.03    1.73
   8  -6   0   -0.30    2.85
  -8   6  -1    8.10    3.66
  -8  -6  -1    9.30    4.35
  -8  -6  -1   10.57    5.07
  -8  -6  -1    7.07    3.10
   8  -6   1    9.27    5.67
  -8   6  -2    1.16    1.94
  -8  -6  -2    0.38    1.82
  -8  -6  -2    0.41    2.56
  -8  -6  -2    1.97    2.49
   8  -6   2    0.38    2.95
  -8   6  -3   70.30    7.10
  -8  -6  -3   78.62    8.10
  -8  -6  -3   78.97    8.70
  -8  -6  -3   65.61    6.65
   8  -6   3   66.56    8.75
  -8   6  -4   72.69    7.62
  -8  -6  -4   75.87    7.91
  -8  -6  -4   73.92    8.01
  -8  -6  -4   71.77    7.08
  -8   6  -5  113.79    9.29
  -8  -6  -5  127.40    9.64
  -8  -6  -5  123.88   10.17
  -8  -6  -5  104.99    8.32
  -8   6  -6    1.23    2.10
  -8  -6  -6    3.69    2.23
  -8  -6  -6    3.48    2.38
  -8  -6  -6    2.10    1.72
  -8   6  -7  170.59   13.99
  -8  -6  -7  208.37   16.89
  -8  -6  -7  185.79   15.30
  -8  -6  -7  165.68   13.62
  -8   6  -8   33.91    5.27
  -8  -6  -8   33.01   18.56
  -8  -6  -8   36.76    5.55
  -8  -6  -8   33.39    5.01
  -8   6  -9   68.06    7.69
  -8  -6  -9   78.31    8.79
  -8  -6  -9   64.38    7.15
  -8   6 -10   43.46    5.67
  -8  -6 -10   38.12    5.01
   9   1 -31   17.75    4.65
  -9   1  31   15.39    3.18
  -9   1  31   15.07    3.64
   9   1 -31   14.66    4.61
   9  -1 -31   18.75    4.67
  -9  -1  31   18.26    4.81
  -9  -1  31   15.10    4.39
   9  -1 -31   12.43    4.71
   9   1 -30  294.24   22.63
  -9   1  30  299.11   21.51
  -9   1  30  285.72   21.24
   9   1 -30  251.11   20.30
  -9  -1  30  287.53   22.01
   9  -1 -30  284.10   21.59
  -9  -1  30  307.88   23.58
   9   1 -29   47.47    8.09
  -9   1  29   42.96    5.85
  -9   1  29   45.17    6.46
   9   1 -29   39.75    7.68
   9  -1 -29   43.35    6.88
  -9  -1  29   46.67    7.79
  -9  -1  29   45.43    7.26
   9   1 -28    1.06    3.08
  -9   1  28    1.59    2.66
  -9   1  28    2.84    3.28
   9   1 -28    1.52    3.30
   9  -1 -28    2.75    4.01
  -9  -1  28    3.08    4.46
  -9  -1  28    2.57    4.08
   9   1 -27   71.30   10.19
  -9   1  27   65.46    8.14
  -9   1  27   76.21    9.65
   9   1 -27   56.41    9.56
   9  -1 -27   67.75    9.93
  -9  -1  27   76.73   10.52
  -9  -1  27   72.78   10.39
   9   1 -26    1.05    3.46
  -9   1  26    1.12    2.33
  -9   1  26    0.83    2.60
   9   1 -26   -0.83    3.66
   9  -1 -26   -0.18    3.13
  -9  -1  26    0.19    3.30
  -9  -1  26    0.08    3.25
   9   1 -25   35.18    8.24
  -9   1  25   38.19    6.52
  -9   1  25   39.22    7.18
   9   1 -25   33.94    8.89
   9  -1 -25   37.37    8.30
  -9  -1  25   37.94    7.55
  -9  -1  25   36.35    7.45
   9   1 -24   13.19    6.59
  -9   1  24   10.79    4.21
  -9   1  24   12.96    5.01
   9   1 -24   12.84    6.49
   9  -1 -24   11.08    6.11
  -9  -1  24   14.42    5.76
  -9  -1  24   12.99    6.06
   9   1 -23  200.82   15.06
  -9   1  23  218.61   32.98
  -9   1  23  201.41   12.80
  -9   1  23  214.46   14.17
   9   1 -23  217.33   17.62
   9  -1 -23  231.64   17.36
  -9  -1  23  216.92   16.50
  -9  -1  23  212.09   15.23
   9   1 -22    1.07    3.37
   9   1 -22    1.59    3.83
  -9   1  22    1.03    1.08
  -9   1  22    0.84    2.55
  -9   1  22    0.79    2.13
  -9   1  22    0.81    2.79
   9  -1 -22    0.84    4.13
  -9  -1  22    0.40    2.91
   9  -1 -22   -0.20    3.43
  -9  -1  22    0.15    2.98
   9   1 -21   53.57    9.45
   9   1 -21   54.58    9.88
  -9   1  21   59.15   19.25
  -9   1  21   57.36    7.75
  -9   1  21   53.57    6.99
  -9   1  21   58.31   10.06
   9  -1 -21   59.75   10.47
  -9  -1  21   52.22    7.93
   9  -1 -21   44.34    8.56
  -9  -1  21   55.08    8.46
   9   1 -20   20.59    6.77
   9   1 -20   19.21    6.37
   9   1 -20   22.31    5.97
   9   1 -20   15.61    4.80
  -9   1  20   21.10    5.17
  -9   1  20   17.44    4.25
  -9   1  20   19.95    4.59
  -9   1  20   25.83   14.51
  -9   1  20   22.23   12.33
   9  -1 -20   15.10    6.39
  -9  -1  20   21.47    6.54
   9  -1 -20   24.08    8.59
  -9  -1  20   20.08    5.64
  -9   1  19    0.73    3.68
   9   1 -19    2.38    4.03
   9   1 -19    0.41    1.95
   9   1 -19    0.47    2.21
  -9   1  19    0.42    2.12
  -9   1  19    1.40    1.95
   9   1 -19    0.64    2.67
  -9   1  19    1.99    3.43
  -9   1  19    0.51    1.45
  -9   1  19    1.51    1.92
  -9  -1  19    0.51    2.48
   9  -1 -19    1.39    3.26
  -9  -1  19    1.60    2.71
  -9  -1  19    1.95    2.75
   9  -1 -19    0.77    2.86
  -9   1  18  124.64   27.32
   9   1 -18   83.94   10.21
   9   1 -18   72.70    8.65
   9   1 -18   76.86    9.93
   9   1 -18   70.57    8.83
  -9   1  18   77.02    7.70
  -9   1  18   86.38   22.97
  -9   1  18   75.45    7.29
  -9   1  18   87.87   11.59
  -9   1  18   74.74    9.02
  -9   1  18   71.57    7.33
   9  -1 -18   75.81    9.20
  -9  -1  18   81.93    9.32
  -9  -1  18   78.45    8.77
  -9  -1  18   68.62    7.98
   9  -1 -18   66.96    9.29
  -9   1  17  101.42   28.04
   9   1 -17   70.55    9.47
   9   1 -17   63.11    8.26
   9   1 -17   65.43    8.68
   9   1 -17   58.60    8.11
  -9   1  17   67.15    6.94
  -9   1  17   69.73    8.38
  -9   1  17   63.33    6.59
  -9   1  17   69.62   10.29
  -9   1  17   61.08   12.23
  -9   1  17   61.99    6.75
   9  -1 -17   63.85    8.79
  -9  -1  17   70.36    8.37
  -9  -1  17   65.16    7.68
  -9  -1  17   60.73    7.86
   9  -1 -17   58.44    8.82
  -9   1  16  180.72   15.79
   9   1 -16  170.80   13.82
   9   1 -16  147.53   12.11
  -9   1  16  147.61   11.34
   9   1 -16  144.17   12.47
  -9   1  16  147.55   10.42
  -9   1  16  159.84   13.61
  -9   1  16  156.48   12.75
  -9   1  16  144.95   10.12
   9   1 -16  136.96   11.73
  -9   1  16  145.03   10.30
  -9  -1  16  163.86   12.72
  -9  -1  16  137.02   11.21
   9  -1 -16  148.47   12.53
  -9  -1  16  153.15   11.93
  -9  -1  16  144.28   11.55
   9  -1 -16  141.59   12.81
  -9   1  15   55.42   10.49
   9   1 -15   48.84    6.58
  -9   1  15   42.78    5.81
   9   1 -15   43.43    6.31
  -9   1  15   40.12    4.97
  -9   1  15   51.25   15.47
   9   1 -15   39.71    6.51
  -9  -1  15   51.07    6.25
   9  -1 -15   38.82    6.58
   9  -1 -15   47.48    6.85
  -9  -1  15   39.52    6.06
  -9  -1  15   46.19    5.86
   9   1 -14    3.13    3.85
  -9   1  14    5.14    2.74
   9   1 -14    2.78    2.99
  -9   1  14    2.15    1.95
  -9   1  14    2.94    2.76
  -9  -1  14    4.63    2.93
  -9  -1  14    3.65    2.70
  -9  -1  14    1.91    2.53
   9  -1 -14    3.42    4.63
  -9  -1  14    2.85    3.06
   9  -1 -14    4.56    3.53
  -9   1  13  213.43   10.88
   9   1 -13  216.79   11.96
  -9   1  13  201.73    9.75
   9   1 -13  188.55   11.97
  -9   1  13  211.91   12.56
  -9   1  13  213.68   11.37
  -9  -1  13  230.22   12.46
   9  -1 -13  200.51   12.72
  -9  -1  13  200.42   11.51
   9  -1 -13  223.93   12.91
   9   1 -12  129.12    9.89
   9   1 -12  109.77    9.73
  -9   1  12  120.63    7.95
   9  -1 -12  135.57   10.84
   9  -1 -12  118.33   10.39
  -9  -1  12  125.08    9.71
   9   1 -11  124.36    9.36
   9   1 -11  132.48   11.10
  -9   1  11  122.18    7.95
   9  -1 -11  138.29   10.74
   9  -1 -11  122.25   10.98
  -9  -1  11  126.35    9.85
   9   1 -10  527.03   17.45
   9   1 -10  482.11   18.29
  -9   1  10  496.45   15.13
   9  -1 -10  524.68   19.40
   9  -1 -10  482.64   19.18
  -9  -1  10  512.56   18.33
   9   1  -9   54.28    5.34
   9   1  -9   62.21    6.79
  -9   1   9   66.66    5.23
   9  -1  -9   56.88    6.57
   9  -1  -9   61.31    7.95
  -9  -1   9   66.52    6.71
   9   1  -8  173.78    9.57
   9   1  -8  198.88   11.70
  -9   1   8  209.32   10.28
   9  -1  -8  212.70   12.76
   9  -1  -8  183.10   12.29
  -9  -1   8  213.55   12.57
   9   1  -7  417.83   12.57
   9   1  -7  425.75   14.76
  -9   1   7  445.24   12.75
   9  -1  -7  444.58   15.81
   9  -1  -7  407.89   16.77
  -9  -1   7  447.63   16.08
   9   1  -6   24.15    2.90
   9   1  -6   19.41    3.72
  -9   1   6   22.54    3.09
   9  -1  -6   22.63    4.79
  -9  -1   6   22.19    4.70
   9   1  -5  280.10   10.37
   9   1  -5  319.88   13.97
  -9   1   5  320.60   12.63
   9  -1  -5  307.66   14.88
  -9  -1   5  357.89   13.02
   9  -1  -5  303.75   11.45
   9   1  -4  287.29    9.47
   9   1  -4  315.77   10.33
   9   1  -4  327.95   14.09
  -9   1   4  347.39    7.73
   9  -1  -4  321.16   14.88
  -9  -1   4  358.84   18.25
   9  -1  -4  340.95    6.92
   9   1  -3   56.52    5.32
   9  -1  -3   60.58    6.98
  -9  -1   3   59.11    6.73
   9  -1  -3   59.85    3.60
  -9   1   2   60.32    6.47
   9   1  -2   60.21    4.51
   9   1  -2   77.20    6.07
  -9  -1   2   70.40    8.27
   9  -1  -2   69.69    3.98
  -9   1   1  542.05   15.54
   9   1  -1  470.96   11.99
   9   1  -1  510.81   13.55
  -9  -1   1  539.17   17.87
   9  -1  -1  504.48   10.51
  -9   1   0   10.84    9.96
  -9   1   0    8.20    5.62
  -9  -1   0    9.27    2.98
   9  -1   0    8.08    1.67
  -9   1  -1    1.44    2.19
  -9   1  -1    3.52    3.51
  -9  -1  -1    0.81    1.63
  -9   1  -2  153.05   10.66
  -9   1  -2  152.80   10.93
  -9  -1  -2  124.51    8.96
  -9   1  -3   13.08    4.18
  -9   1  -3   10.76    4.62
  -9  -1  -3    9.45    3.04
  -9   1  -4  569.03   19.85
  -9   1  -4  529.56   19.55
  -9  -1  -4  506.56   16.36
  -9   1  -5  112.25    9.74
  -9   1  -5   94.04    9.22
  -9  -1  -5   85.79    6.98
  -9   1  -6    4.11    2.60
  -9   1  -6    7.97    3.90
  -9   1  -6    3.72    2.72
  -9  -1  -6    4.06    3.18
  -9  -1  -6    1.98    2.43
  -9   1  -7    0.79    1.62
  -9   1  -7    6.24    3.52
  -9   1  -7   -0.03    1.45
  -9   1  -7    3.17    3.45
  -9  -1  -7    0.35    1.41
  -9  -1  -7    0.34    0.56
  -9  -1  -7    0.10    1.22
  -9   1  -8    3.86    2.67
  -9   1  -8    2.46    2.91
  -9   1  -8    2.03    2.69
  -9   1  -8    2.65    2.98
  -9   1  -8    1.86    2.45
  -9   1  -8    1.20    2.21
  -9  -1  -8   -0.05    1.07
  -9  -1  -8    4.03    3.14
  -9  -1  -8    2.64    2.51
  -9  -1  -8    3.24    1.75
  -9  -1  -8    2.67    2.26
  -9   1  -9    6.16    3.03
  -9   1  -9    5.51    3.13
  -9   1  -9    5.25    3.16
  -9   1  -9   16.07    5.11
  -9   1  -9    4.62    3.48
  -9   1  -9    6.05    3.30
  -9  -1  -9    0.96    1.91
  -9  -1  -9    8.40    4.12
  -9  -1  -9    4.75    2.43
  -9  -1  -9    6.50    4.50
  -9  -1  -9    5.70    2.89
  -9   1 -10    3.62    3.27
  -9   1 -10    4.79    3.42
  -9   1 -10    4.80    3.68
  -9   1 -10   18.89    4.80
  -9   1 -10    3.13    2.59
  -9   1 -10    4.61    2.89
  -9  -1 -10    7.90    4.87
  -9  -1 -10    4.99    3.28
  -9  -1 -10    4.51    2.89
  -9  -1 -10    5.01    3.99
  -9  -1 -10    5.01    3.12
  -9   1 -11   13.21    4.55
  -9   1 -11   12.53    4.17
  -9   1 -11   13.88    3.95
  -9   1 -11   16.90    5.61
  -9   1 -11   15.88    4.79
  -9   1 -11   12.79    4.71
  -9  -1 -11   14.80    4.32
  -9  -1 -11   15.63    4.40
  -9   1 -12  159.33   12.31
  -9   1 -12  153.73   12.08
  -9   1 -12  177.07   12.78
  -9   1 -12  179.17   14.21
  -9   1 -12  159.84   13.01
  -9   1 -12  144.14   12.18
  -9  -1 -12  188.22   13.30
  -9  -1 -12  169.12   12.54
  -9   1 -13   15.94    5.80
  -9   1 -13   14.33    4.48
  -9   1 -13   15.47    4.56
  -9   1 -13   16.07    5.86
  -9   1 -13   13.48    5.01
  -9   1 -13   12.51    4.70
  -9  -1 -13   15.99    5.14
  -9  -1 -13   16.71    5.78
  -9   1 -14    1.51    2.92
  -9   1 -14    2.18    3.22
  -9   1 -14    1.49    3.89
  -9   1 -14    1.70    5.06
  -9  -1 -14    0.84    2.56
  -9  -1 -14    2.86    4.35
  -9   1 -15    9.50    4.69
  -9   1 -15   12.23    4.93
  -9   1 -15   10.39    5.25
  -9   1 -15    9.67    5.48
  -9  -1 -15   11.13    4.93
  -9  -1 -15   12.59    5.46
  -9   1 -16   92.71   10.45
   9   1  16  106.10   10.28
  -9   1 -16   94.29   15.70
  -9   1 -16   95.66   11.18
  -9   1 -16  105.10   11.95
  -9  -1 -16  101.18    9.88
  -9  -1 -16  106.23   11.47
  -9   1 -17   78.60    9.63
   9   1  17   87.68    9.19
  -9   1 -17   69.71   19.07
  -9   1 -17   74.02   10.07
  -9   1 -17   82.83   10.70
  -9  -1 -17  116.87   10.17
  -9  -1 -17  115.22   12.44
  -9   1 -18   35.16    7.88
   9   1  18   35.36    6.24
  -9   1 -18   30.08   11.13
  -9   1 -18   31.42    7.37
  -9   1 -18   34.29    7.73
  -9  -1 -18   33.43    5.95
  -9  -1 -18   35.22    8.07
  -9   1 -19   10.27    4.93
   9   1  19   11.01    4.26
  -9   1 -19    7.71    5.85
  -9   1 -19   11.11    4.78
  -9   1 -19   12.53    6.20
  -9  -1 -19    9.93    3.53
  -9  -1 -19   12.55    5.45
  -9   1 -20   39.43    7.81
   9   1  20   36.49    6.14
  -9   1 -20   33.38    7.37
  -9   1 -20   32.42    7.23
  -9  -1 -20   33.77    5.27
  -9  -1 -20   35.33    8.46
  -9   1 -21    2.13    4.19
   9   1  21    2.23    2.60
  -9   1 -21    0.96    2.89
   9  -1  21    2.81    2.79
  -9  -1 -21    1.88    4.69
  -9   1 -22  239.36   13.77
   9   1  22  243.60   12.31
  -9   1 -22  207.47   12.10
   9  -1  22  245.84   12.18
  -9  -1 -22  228.77   14.84
  -9   1 -23   35.82    6.29
   9   1  23   34.60    4.99
   9  -1  23   32.67    4.41
  -9  -1 -23   30.19    5.61
  -9   1 -24  106.94   10.14
   9   1  24   47.46    5.21
   9  -1  24   68.07    6.50
  -9   1 -25    0.58    1.27
   9   1  25   -0.32    1.59
   9  -3 -29   62.08    7.53
  -9  -3  28    1.89    2.74
   9  -3 -28    2.30    2.92
   9   3 -27  112.63   10.66
  -9  -3  27  130.10   12.22
   9  -3 -27  133.13   13.60
  -9   3  26    0.44    1.32
   9   3 -26    1.41    2.36
   9  -3 -26    2.00    2.95
  -9  -3  26    1.89    3.13
  -9   3  25   57.00    7.48
   9   3 -25   53.12    7.16
  -9   3  25   59.02   22.86
  -9  -3  25   59.16    8.39
   9  -3 -25   49.74    8.19
  -9   3  24  116.29   13.03
   9   3 -24  103.93   10.08
  -9   3  24  114.36   11.41
  -9  -3  24  119.11   11.08
   9  -3 -24   93.67   10.26
   9   3 -23    3.46    3.46
  -9   3  23    6.21    4.03
  -9   3  23    6.64    3.09
  -9  -3  23    6.14    4.86
  -9  -3  23    3.87    5.20
   9  -3 -23    5.23    4.71
  -9   3  22   43.82   20.35
   9   3 -22   38.70    7.14
  -9   3  22   41.58   24.28
   9  -3 -22   38.55    6.74
  -9  -3  22   38.54    8.19
  -9  -3  22   43.79    8.80
  -9   3  21   50.85   26.21
  -9   3  21   42.62   12.29
   9   3 -21   38.46    7.21
  -9   3  21   41.96    8.78
  -9  -3  21   41.16    8.75
  -9  -3  21   47.07    8.96
   9  -3 -21   47.86    7.29
  -9   3  20   32.65    7.73
  -9   3  20   37.45   18.41
   9   3 -20   28.47    6.59
  -9   3  20   31.49    8.03
  -9  -3  20   38.67    9.46
  -9  -3  20   38.28    8.33
   9  -3 -20   34.82    6.64
  -9   3  19  111.22   12.24
  -9   3  19  106.13   13.07
  -9  -3  19  128.01   12.78
   9  -3 -19  132.40   11.83
  -9  -3  19  123.61   13.39
  -9   3  18  230.62   16.20
  -9  -3  18  256.51   19.08
  -9  -3  18  246.65   18.21
  -9   3  17  789.89   34.14
  -9   3  17  539.97   25.83
  -9  -3  17  614.10   30.89
  -9  -3  17  649.13   31.37
  -9   3  16  505.41   52.63
  -9   3  16  403.90   19.05
  -9  -3  16  419.44   21.71
  -9  -3  16  447.07   21.77
  -9   3  15    2.82    1.43
  -9   3  15    2.68    3.00
  -9   3  14   77.55   27.78
  -9   3  14   87.09   10.04
  -9  -3  14   83.94   11.00
  -9  -3  14   90.62   11.22
   9  -3 -14   81.28   10.40
  -9  -3  14   76.48    9.47
  -9   3  13   65.86    6.95
  -9   3  13   74.85    8.90
  -9  -3  13   70.32    9.89
  -9  -3  13   74.23    9.07
   9  -3 -13   66.95    8.56
   9  -3 -13   48.19    6.54
  -9  -3  13   69.83    8.25
  -9   3  12   49.52    5.84
  -9   3  12   53.12    7.04
  -9  -3  12   54.92    8.38
  -9  -3  12   57.31    7.99
   9  -3 -12   50.85    7.97
   9  -3 -12   48.63    6.94
  -9  -3  12   49.01    6.85
  -9   3  11  336.55   16.77
  -9   3  11  342.99   18.31
  -9  -3  11  362.71   20.69
  -9  -3  11  354.61   19.69
   9  -3 -11  350.37   20.16
   9  -3 -11  303.27   17.17
   9  -3 -11  329.41   17.96
  -9  -3  11  304.74   17.56
  -9   3  10  231.78   13.21
  -9   3  10  241.68   14.72
  -9  -3  10  276.31   17.55
  -9  -3  10  278.00   16.66
   9  -3 -10  275.29   17.47
   9  -3 -10  251.11   15.28
   9  -3 -10  286.40   16.56
  -9  -3  10  267.14   16.18
  -9   3   9  221.09   13.80
   9  -3  -9  199.17   15.42
  -9  -3   9  304.64   19.21
  -9  -3   9  307.55   18.88
   9  -3  -9  244.68   15.95
   9  -3  -9  230.79   15.42
  -9  -3   9  279.67   20.30
  -9   3   8  333.24   18.39
   9  -3  -8  319.07   20.14
  -9  -3   8  331.45   20.09
  -9  -3   8  315.86   18.86
   9  -3  -8  293.06   17.85
   9  -3  -8  315.13   18.72
  -9  -3   8  289.32   18.71
  -9   3   7    0.26    1.14
  -9  -3   7    0.73    1.99
  -9  -3   7    1.12    1.84
   9  -3  -7    0.81    1.97
  -9  -3   7    0.60    1.13
  -9   3   6  227.33   13.14
  -9  -3   6  202.71   13.56
  -9  -3   6  201.92   13.09
   9  -3  -6  178.47   12.51
  -9  -3   6  186.96   16.20
  -9   3   5  279.33   14.78
  -9  -3   5  269.64   15.62
  -9  -3   5  280.53   16.07
   9  -3  -5  243.21   14.96
  -9  -3   5  241.23   15.44
  -9   3   4    3.68    2.24
  -9  -3   4    3.35    3.39
  -9  -3   4    2.54    2.65
   9  -3  -4    1.12    2.07
  -9  -3   4    0.23    0.89
  -9   3   3  154.26   10.32
  -9  -3   3  158.00   11.41
  -9  -3   3  163.38   11.95
   9  -3  -3  129.55   10.89
  -9  -3   3  141.95   11.10
  -9   3   2   61.68    6.03
  -9   3   2   60.16    7.28
  -9  -3   2   68.26    7.31
  -9  -3   2   70.54    7.67
   9  -3  -2   55.16    7.08
  -9  -3   2   61.27    7.05
  -9   3   1   39.04    5.16
  -9   3   1   38.34    6.65
  -9   3   1   14.97    4.47
  -9   3   1   38.44    6.51
  -9  -3   1   15.94    4.31
   9  -3  -1   32.49    6.06
  -9  -3   1   21.19    5.08
  -9   3   0  187.72   11.98
  -9   3   0  193.38   14.41
  -9   3   0  142.76   10.72
  -9   3   0  161.65   16.88
  -9   3   0  177.26   13.43
  -9  -3   0  170.83   11.88
  -9  -3   0  201.76   13.63
  -9   3  -1   10.58    6.62
  -9   3  -1    8.51    8.78
  -9   3  -1   15.35    7.50
  -9   3  -1   13.28    4.97
  -9  -3  -1   14.29    4.20
  -9  -3  -1   14.96    4.44
  -9  -3  -1   13.93    3.66
  -9   3  -2  100.96    9.53
  -9   3  -2   29.82   14.45
  -9   3  -2   54.67    7.07
  -9   3  -2   73.37   13.42
  -9   3  -2   92.43   10.35
  -9  -3  -2   35.31    5.57
  -9  -3  -2   37.29    5.78
  -9   3  -3  891.69   41.14
  -9   3  -3  893.18   47.08
  -9   3  -3  846.05   43.47
  -9   3  -3  948.61   28.03
  -9   3  -3  908.50   44.44
  -9  -3  -3  956.01   25.50
  -9  -3  -3  924.62   24.26
  -9  -3  -3  927.65   24.71
  -9   3  -4  233.28   14.86
  -9   3  -4  235.20   17.77
  -9   3  -4  257.16   17.92
  -9   3  -4  234.13   16.68
  -9   3  -4  245.51   16.63
  -9  -3  -4  201.05   13.23
  -9  -3  -4  257.25   16.78
  -9  -3  -4  220.66   14.16
  -9  -3  -4  222.96   14.24
  -9   3  -5   25.59   21.20
  -9   3  -5   10.95    3.39
  -9  -3  -5   33.73    6.81
  -9  -3  -5   18.25    4.66
  -9  -3  -5   18.04    4.69
  -9  -3  -5   17.80    4.80
  -9   3  -6   23.86    6.21
  -9   3  -6    7.63    8.42
  -9   3  -6   19.44    6.11
  -9   3  -6    7.42    5.42
  -9   3  -6   12.87    8.92
  -9  -3  -6   11.32    3.80
  -9  -3  -6   11.38    5.03
  -9  -3  -6    8.92    4.78
  -9  -3  -6   11.48    4.26
  -9   3  -7   25.26    6.41
  -9   3  -7    6.01    6.00
  -9   3  -7    5.86    3.89
  -9   3  -7   18.42    7.19
  -9   3  -7   28.37    7.87
  -9  -3  -7    8.19    3.84
  -9  -3  -7    7.77    6.37
  -9   3  -8   21.07    5.83
  -9   3  -8    0.14    1.24
  -9   3  -8   -0.12    1.57
  -9   3  -8    2.58    3.55
  -9   3  -8   22.01    7.00
  -9  -3  -8    1.53    2.26
  -9  -3  -8    0.39    1.91
  -9  -3  -8    1.48    3.58
  -9   3  -9  440.48   19.72
  -9   3  -9  418.33   22.29
  -9   3  -9  426.24   21.12
  -9  -3  -9  519.57   22.35
  -9  -3  -9  450.90   19.32
  -9  -3  -9  416.83   19.58
  -9  -3  -9  423.59   20.01
  -9   3 -10  124.14   12.24
  -9   3 -10  126.11   14.50
  -9   3 -10   89.27   11.74
  -9  -3 -10   36.57    8.22
  -9  -3 -10   31.26    6.62
  -9  -3 -10   35.72    7.60
  -9   3 -11   37.61    8.01
  -9  -3 -11    3.34    4.12
  -9  -3 -11    3.67    3.72
  -9  -3 -11    2.66    4.64
  -9   3 -12  237.19   15.44
  -9   3 -12  238.41   17.05
  -9   3 -12  248.95   18.25
  -9  -3 -12  268.62   16.07
  -9  -3 -12  258.16   16.99
  -9  -3 -12  285.42   17.26
  -9   3 -13   38.07    8.95
  -9   3 -13   12.84    6.28
  -9   3 -13   14.86    7.70
  -9  -3 -13   20.89    6.73
  -9  -3 -13   15.11    6.82
  -9  -3 -13   13.84    6.13
  -9   3 -14   27.98    7.81
  -9   3 -14   23.22    8.25
  -9   3 -14   25.34    7.56
  -9  -3 -14   26.55    6.60
  -9  -3 -14   28.79    7.67
  -9   3 -15   10.61    5.97
  -9   3 -15    0.16    3.48
  -9   3 -15    4.80    6.11
  -9  -3 -15    0.24    2.82
  -9  -3 -15    1.87    3.28
  -9   3 -16   14.66    5.83
  -9   3 -16   11.24    6.81
  -9   3 -16   10.84    5.90
  -9  -3 -16   12.42    4.54
  -9  -3 -16   11.15    4.82
  -9   3 -17   38.97    8.03
  -9   3 -17   30.59    7.93
  -9   3 -17   30.41    7.97
  -9  -3 -17   33.89    6.25
  -9  -3 -17   28.56    6.16
  -9   3 -18   47.72    7.92
  -9   3 -18   44.63    8.57
  -9  -3 -18   48.84    6.46
  -9  -3 -18   46.45    7.57
  -9   3 -19    8.56    4.87
   9   3  19    8.06    4.05
  -9   3 -19    7.58    5.16
  -9  -3 -19    7.64    3.47
  -9  -3 -19    6.47    3.95
  -9   3 -20    0.38    2.50
   9   3  20    0.94    2.83
  -9   3 -20    0.88    2.60
  -9  -3 -20    0.46    1.16
  -9  -3 -20    0.48    2.30
  -9   3 -21  139.08   12.66
   9   3  21  130.78   11.38
  -9   3 -21  107.78   10.81
  -9  -3 -21  118.27   11.43
  -9   3 -22    1.74    2.36
   9   3  22    1.29    1.41
  -9   3 -22    1.85    2.15
  -9  -3 -22    3.41    3.04
  -9   5  22   64.93   13.48
  -9   5  22   67.57    7.74
  -9   5  21   59.72   25.60
  -9   5  21   67.32   12.29
   9  -5 -21   55.08    6.60
  -9  -5  21   72.53    8.59
  -9   5  20    3.81    3.62
  -9   5  20    1.82    2.47
   9  -5 -20    1.42    1.62
  -9  -5  20    1.55    2.28
  -9   5  19  144.25   11.36
  -9   5  19  115.90    7.99
  -9  -5  19  153.52   10.85
  -9   5  18    0.20    2.77
  -9   5  18    0.27    0.95
  -9  -5  18    0.36    2.38
  -9   5  17   53.96   11.92
  -9  -5  17   63.40    8.28
   9  -5 -17   54.37    6.23
  -9   5  16   71.49    8.79
  -9  -5  16   82.70    9.61
   9  -5 -16   67.41    7.17
  -9   5  15    7.29   11.68
  -9  -5  15   71.11   10.57
   9  -5 -15   19.00    5.05
  -9   5  14  233.37   17.91
  -9  -5  14  244.09   19.44
   9  -5 -14  221.69   16.94
  -9   5  13    4.67    4.29
  -9  -5  13    7.29    5.85
   9  -5 -13    4.04    3.97
  -9   5  12   12.16    5.61
  -9  -5  12   19.01    6.66
   9  -5 -12    9.95    4.47
  -9   5  11   64.51    8.58
  -9  -5  11   60.17    8.63
   9  -5 -11   57.01    8.53
  -9   5  10  107.52   10.50
  -9  -5  10  103.25   11.39
   9  -5 -10   93.22   10.15
  -9   5   9    2.89    3.13
  -9  -5   9   58.48    9.04
   9  -5  -9   15.06    5.59
  -9   5   8   35.52    6.79
   9  -5  -8   40.19    7.91
  -9   5   7   30.86    6.74
   9  -5  -7   28.48    6.95
  -9   5   6   54.63    8.40
   9  -5  -6   49.14    9.29
  -9   5   5  278.54   15.90
   9  -5  -5  265.06   17.46
  -9   5   4  294.62   16.68
   9  -5  -4  284.20   17.99
  -9   5   3  128.17   12.12
  -9   5   2   84.82   10.03
  -9   5   1  137.22   12.72
  -9   5   0   67.99    9.47
  -9  -5   0   68.01    8.57
  -9  -5  -1   13.61    5.30
  -9   5  -2   83.81   10.91
  -9  -5  -2   84.44   10.48
  -9  -5  -2   78.57    9.20
  -9   5  -3  347.79   19.31
  -9  -5  -3  362.80   19.24
  -9  -5  -3  324.90   16.71
  -9  -5  -4    2.16    4.02
  -9  -5  -4    5.27    4.09
  -9   5  -5   15.00    6.21
  -9  -5  -5   11.09    5.97
  -9  -5  -5    2.84    3.63
  -9   5  -6   45.80    9.73
  -9  -5  -6   44.77    8.64
  -9  -5  -6   40.10    7.24
  -9   5  -7    8.11    5.60
  -9  -5  -7    8.34    4.88
  -9  -5  -7    9.87    4.59
  -9   5  -8  185.67   17.34
  -9  -5  -8  174.61   15.53
  -9   5  -9  340.41   18.18
  -9  -5  -9  335.28   16.73
  -9  -5  -9  339.16   16.47
  -9   5 -10   21.67    7.49
  -9  -5 -10    1.13    1.94
  -9  -5 -10    6.06    4.10
  -9   5 -11   31.00    7.76
  -9  -5 -11   19.00   10.76
  -9  -5 -11   23.04    5.76
  -9   5 -12    0.85    2.74
  -9  -5 -12    2.88    2.04
  -9  -5 -12    1.73    2.57
  -9  -5 -12    2.55    2.85
  -9  -5 -13  147.21    9.77
  -9  -5 -13  128.29    9.04
  -9  -5 -14   13.28    3.92
  -9  -5 -14   12.37    3.52
  -9  -5 -15   44.56    5.83
  -9  -5 -15   35.42    5.03
  -9  -5 -16    0.95    1.36
  10   0 -32   13.57    3.83
 -10   0  32   12.94    3.09
  10   0 -32   11.27    3.55
  10   0 -31    1.17    2.71
 -10   0  31    0.84    1.50
 -10   0  31    1.53    2.34
  10   0 -31    1.46    2.63
 -10   0  30   22.60    4.93
 -10   0  30   21.98    5.03
  10   0 -30   20.73    6.31
 -10   0  29    0.20    2.02
 -10   0  29   -0.57    2.14
  10   0 -29    0.45    3.33
 -10   0  28    1.75    2.61
 -10   0  28    5.29    4.13
  10   0 -28    4.38    5.73
 -10   0  27   16.69    6.36
 -10   0  27   15.24    5.64
  10   0 -27   26.05    8.62
 -10   0  26   40.64    7.16
 -10   0  26   36.83    7.50
  10   0 -26   29.94    8.95
 -10   0  25   38.09    7.73
 -10   0  25   39.24    7.77
  10   0 -25   56.09   10.86
 -10   0  24  511.52   25.80
 -10   0  24  498.81   23.63
  10   0 -24  458.16   24.53
 -10   0  23    1.40    2.68
 -10   0  23    1.22    2.83
  10   0 -23    4.60    6.02
 -10   0  22  122.25   11.67
 -10   0  22  109.05   10.84
  10   0 -22  102.03   12.52
 -10   0  21   10.69    4.53
 -10   0  21   10.53    4.91
  10   0 -21   14.50    6.96
  10   0 -20   56.28   10.28
  10   0 -20   43.33    7.74
 -10   0  20   49.91    7.72
 -10   0  20   42.66    7.16
  10   0 -20   36.54    7.70
  10   0 -20   36.17    7.46
 -10   0  20   35.13    6.09
  10   0 -19   12.85    7.24
  10   0 -19    8.34    4.40
 -10   0  19    4.14    2.92
 -10   0  19    6.17    3.26
  10   0 -19    7.97    4.73
  10   0 -19    7.30    4.33
 -10   0  19    4.07    2.67
 -10   0  18  379.70   22.58
  10   0 -18  260.60   16.83
 -10   0  18  280.67   17.56
 -10   0  18  267.72   15.80
  10   0 -18  219.61   14.92
  10   0 -18  233.74   16.23
 -10   0  18  248.79   14.99
 -10   0  17  212.84   16.86
  10   0 -17  175.93   13.74
 -10   0  17  131.23   10.68
 -10   0  17  126.34   10.30
  10   0 -17  145.79   11.88
  10   0 -17  155.94   13.71
 -10   0  17  129.23   10.89
 -10   0  17  123.71   10.26
 -10   0  16   48.56   21.60
  10   0 -16   32.17    5.96
 -10   0  16   35.15    5.05
 -10   0  16   33.44    5.05
  10   0 -16   26.82    7.13
 -10   0  16   30.01   14.98
 -10   0  16   30.15    4.88
 -10   0  15    1.43    1.57
  10   0 -15   -0.36    2.00
 -10   0  15    0.52    1.21
 -10   0  15    0.02    1.36
 -10   0  15    0.56    1.75
 -10   0  15   -0.52    1.05
  10   0 -15    0.07    3.06
 -10   0  15    0.28    0.64
 -10   0  15    0.19    1.65
 -10   0  14  571.22   20.85
  10   0 -14  520.69   20.15
 -10   0  14  538.13   19.81
 -10   0  14  568.71   22.74
 -10   0  14  509.69   18.75
  10   0 -14  528.14   21.82
 -10   0  14  523.61   19.15
 -10   0  13   56.65    5.89
  10   0 -13   56.58    6.80
 -10   0  13   51.00    8.37
  10   0 -13   59.83    8.11
 -10   0  13   41.90    5.59
  10   0 -12    7.48    3.91
  10   0 -12    7.21    4.86
 -10   0  12    9.37    3.20
  10   0 -11   68.11    6.97
  10   0 -11   81.04    8.62
 -10   0  11   62.62    6.36
  10   0 -10  178.11   10.96
  10   0 -10  184.50   12.40
 -10   0  10  193.66   11.44
  10   0  -9    4.40    3.18
  10   0  -9    5.86    4.03
 -10   0   9    3.25    2.76
  10   0  -8   -0.26    1.59
  10   0  -8    1.50    3.82
 -10   0   8    0.59    1.77
  10   0  -7   40.81    4.87
  10   0  -7   47.09    7.08
 -10   0   7   38.67    5.28
  10   0  -6  403.90   12.92
  10   0  -6  363.73   14.97
 -10   0   6  375.71   13.33
  10   0  -5   65.40    5.26
  10   0  -5   64.16    7.09
 -10   0   5   52.99    5.50
  10   0  -4 1086.64   20.11
  10   0  -4 1157.97   20.31
  10   0  -4 1125.80   25.33
 -10   0   4 1146.20   22.44
  10   0  -3  278.36   11.73
  10   0  -3  249.98   10.78
  10   0  -3  248.19   13.60
 -10   0   3  214.23   10.84
  10   0  -2  291.57    9.76
  10   0  -2  311.15   10.26
 -10   0   2  277.23   11.40
 -10   0   2  300.46   13.07
  10   0  -1   93.61    5.70
  10   0  -1   79.00    5.42
 -10   0   1   86.83   11.03
 -10   0   0  156.34    8.21
  10   0   0   89.41    5.50
 -10   0   0  176.24   14.07
 -10   0  -1    0.14    0.61
 -10   0  -1    0.31    1.24
 -10   0  -2   20.27    6.42
 -10   0  -2   23.65    4.65
 -10   0  -3   44.74    4.64
 -10   0  -3   43.63    5.92
 -10   0  -4  278.28   10.96
 -10   0  -4  304.66   13.59
 -10   0  -5    1.30    1.71
 -10   0  -5    2.40    2.95
 -10   0  -6  248.87   11.13
 -10   0  -6  240.46   12.60
 -10   0  -7  120.55    8.61
 -10   0  -7  130.73    8.25
 -10   0  -7  107.48    8.61
 -10   0  -7  110.36    8.57
 -10   0  -7  124.53    9.45
 -10   0  -7  108.34    8.16
 -10   0  -8    1.36    2.01
 -10   0  -8    0.55    1.28
 -10   0  -8    0.30    2.00
 -10   0  -8    0.24    1.85
 -10   0  -8    1.31    1.76
 -10   0  -9    7.54    3.29
 -10   0  -9    6.17    3.42
 -10   0  -9    7.55    3.26
 -10   0  -9    7.73    3.66
 -10   0 -10  728.45   34.82
 -10   0 -10  811.96   40.46
 -10   0 -10  673.58   33.34
 -10   0 -10  784.28   37.89
 -10   0 -11   56.44    7.11
 -10   0 -11   52.57    7.52
 -10   0 -11   55.49    7.40
 -10   0 -11   57.11    8.14
 -10   0 -12   38.11    6.18
 -10   0 -12   41.52    6.95
 -10   0 -12   29.66    5.46
 -10   0 -12   35.44    6.41
 -10   0 -13    9.53    4.34
 -10   0 -13    7.97    4.03
 -10   0 -13    8.04    3.73
 -10   0 -13    7.16    4.84
 -10   0 -14   65.14    8.21
 -10   0 -14   64.89    7.79
 -10   0 -14   66.36    9.30
 -10   0 -15   24.28    5.50
 -10   0 -15   21.27    5.08
 -10   0 -15   21.12    6.99
 -10   0 -16   21.11    5.81
 -10   0 -16   22.59    5.20
 -10   0 -16   23.08    7.61
 -10   0 -17   99.32    9.90
 -10   0 -17   86.53    8.75
 -10   0 -17   93.25   11.39
 -10   0 -18  195.20   13.15
 -10   0 -18  213.61   15.55
 -10   0 -19    6.79    3.54
 -10   0 -19    5.96    3.35
 -10   0 -19    5.23    4.89
 -10   0 -20   97.64   10.49
 -10   0 -20   87.15   12.98
 -10   0 -20   96.77   11.86
 -10   0 -21    0.78    2.60
 -10   0 -21    1.10    3.12
 -10   0 -22    0.40    1.68
 -10   0 -22    0.72    2.59
 -10   0 -23    2.81    2.31
  10   0  23    3.22    3.16
 -10   0 -23    2.44    2.67
 -10   0 -24    6.68    2.33
  10   0  24    9.15    3.06
 -10   0 -24    8.62    3.30
  10   0  25    0.56    0.89
 -10   0 -25    0.50    1.45
  10   2 -30    6.65    2.67
  10   2 -30    3.20    2.17
 -10  -2  30    5.00    2.82
 -10  -2  30    2.35    2.51
  10  -2 -30    6.10    2.55
  10  -2 -30    7.02    4.43
  10   2 -29    2.46    2.73
  10   2 -29    1.20    1.99
 -10  -2  29    3.47    3.23
 -10  -2  29    1.14    3.19
  10  -2 -29    3.04    2.45
  10  -2 -29    3.73    4.25
  10   2 -28    7.80    3.99
  10   2 -28    8.69    4.26
 -10  -2  28    8.51    4.41
 -10  -2  28    9.23    4.49
  10  -2 -28    8.16    3.61
  10  -2 -28    9.43    6.14
  10   2 -27    0.44    2.17
  10   2 -27    0.23    2.40
 -10   2  27    1.16    2.07
  10  -2 -27    0.59    2.15
 -10  -2  27    0.54    2.77
 -10  -2  27    0.33    2.72
  10  -2 -27   -0.75    3.36
  10   2 -26   16.29    5.86
  10   2 -26   14.91    5.12
 -10   2  26   16.49    4.18
  10  -2 -26   14.93    5.28
 -10  -2  26   16.40    5.83
 -10  -2  26   16.57    6.49
  10  -2 -26   15.14    6.11
  10   2 -25   45.62    7.75
  10   2 -25   39.49    7.74
 -10   2  25   39.22    6.27
 -10   2  25   35.85   13.49
 -10  -2  25   40.03    8.76
  10  -2 -25   43.64    7.34
  10  -2 -25   42.03    9.25
  10   2 -24   58.59    8.31
 -10   2  24   56.90    9.09
  10   2 -24   58.22    8.76
 -10   2  24   53.42    6.90
 -10   2  24   60.29   22.79
 -10  -2  24   58.04    9.28
  10  -2 -24   49.40    9.00
  10  -2 -24   62.32    8.85
  10   2 -23  102.59   10.64
 -10   2  23   96.63   11.56
  10   2 -23   89.80   10.73
 -10   2  23   91.61    8.74
 -10   2  23   97.59   37.10
  10  -2 -23  114.71   12.00
 -10  -2  23   93.82   11.22
  10   2 -22  325.64   17.30
  10   2 -22  304.48   18.48
 -10   2  22  344.38   20.65
 -10   2  22  356.18   20.25
  10  -2 -22  376.06   20.57
 -10  -2  22  343.22   19.40
  10   2 -21  177.40   13.00
  10   2 -21  167.01   13.82
 -10   2  21  148.68   41.08
 -10   2  21  171.88   28.72
  10  -2 -21  217.22   16.73
 -10  -2  21  158.78   13.62
  10   2 -20    7.91    4.64
 -10   2  20    7.34    4.68
 -10   2  20    7.78    5.65
  10   2 -20    7.87    4.75
 -10  -2  20    4.96    3.82
 -10   2  19   30.25    8.91
  10   2 -19   19.74    5.46
  10   2 -19   18.39    6.00
 -10   2  19   20.30    5.73
 -10   2  19   23.83   10.95
 -10  -2  19   21.46    6.98
 -10  -2  19   18.47    6.75
 -10   2  18  124.76   26.55
  10   2 -18   93.07   10.47
 -10   2  18   92.26   12.03
  10   2 -18   85.09   10.62
 -10   2  18   89.71   11.11
 -10  -2  18   86.20   10.86
 -10  -2  18   85.92    9.45
  10  -2 -18   75.74   10.42
 -10  -2  18   92.84   11.70
 -10   2  17   69.07   25.87
  10   2 -17   49.11    7.51
 -10   2  17   40.62    9.47
 -10  -2  17   48.99    7.23
 -10  -2  17   49.51    8.52
 -10  -2  17   52.11    8.78
  10  -2 -17   43.66    7.88
 -10  -2  17   43.03    7.31
 -10   2  16   44.93   17.41
  10   2 -16   38.50    5.94
 -10   2  16   32.05    6.19
  10   2 -16   33.42    5.81
 -10  -2  16   32.50    7.07
 -10  -2  16   34.07    6.57
 -10  -2  16   33.94    6.46
  10  -2 -16   36.50    6.85
 -10  -2  16   28.96    5.74
 -10   2  15   28.17    5.48
 -10   2  15   26.61    5.42
  10   2 -15   27.51    5.22
 -10  -2  15   24.63    5.82
  10  -2 -15   29.08    6.02
 -10  -2  15   26.75   10.47
  10  -2 -15   28.43    6.24
 -10  -2  15   25.15    5.44
 -10   2  14  141.22   10.74
 -10   2  14  134.78   11.06
  10   2 -14  118.69   10.05
  10  -2 -14  143.73   12.61
 -10  -2  14  146.64   12.76
 -10  -2  14  146.02   12.48
 -10  -2  14  141.56   12.02
  10  -2 -14  122.62   11.40
 -10  -2  14  117.80   10.85
 -10   2  13    5.49    3.09
 -10   2  13    4.51    2.92
  10   2 -13    1.94    1.78
  10  -2 -13    4.79    4.63
 -10  -2  13    4.14    3.52
 -10  -2  13    5.62    3.70
 -10  -2  13    5.19    4.53
  10  -2 -13    4.50    3.87
 -10  -2  13    1.61    2.41
 -10   2  12  133.49    9.38
 -10   2  12  139.06   10.14
  10   2 -12  123.05    9.25
  10  -2 -12  138.59   11.44
 -10  -2  12  148.94   11.65
 -10  -2  12  141.66   10.99
 -10  -2  12  135.82   11.63
  10  -2 -12  119.22   10.27
 -10  -2  12  121.52   10.26
 -10   2  11   71.56    6.79
 -10   2  11   67.30    6.66
  10   2 -11   67.05    6.63
  10  -2 -11   73.85    8.55
 -10  -2  11   74.22    8.03
 -10  -2  11   68.44    7.30
 -10  -2  11   70.44    9.08
  10  -2 -11   69.43    7.94
 -10  -2  11   58.91    6.99
 -10   2  10    5.11    2.66
 -10   2  10    3.13    2.21
  10   2 -10    1.72    2.00
  10  -2 -10    4.12    3.57
 -10  -2  10    3.16    2.80
 -10  -2  10    5.25    2.64
 -10  -2  10    3.38    2.95
  10  -2 -10    1.77    2.58
 -10  -2  10    1.69    2.18
 -10   2   9   21.45    4.45
 -10   2   9   16.01    3.46
  10   2  -9   17.30    3.93
  10  -2  -9   17.71    5.28
 -10  -2   9   16.11    3.83
 -10  -2   9   16.83    3.75
 -10  -2   9   17.06    8.08
  10  -2  -9   17.66    5.81
 -10   2   8   52.27    5.72
 -10   2   8   49.95    5.22
  10   2  -8   48.78    4.83
 -10  -2   8   52.63    6.28
  10  -2  -8   53.68    7.40
 -10  -2   8   50.66    6.60
  10  -2  -8   50.82    6.98
  10   2  -7   14.12    3.10
 -10   2   7   15.74    3.37
 -10  -2   7   16.37    4.09
  10  -2  -7   17.03    5.21
  10  -2  -7   13.72    4.58
  10  -2  -6  325.69   15.59
 -10  -2   6  300.78   16.05
 -10  -2   6  296.50   13.80
  10  -2  -6  293.44   15.50
  10  -2  -5   53.25    7.83
  10  -2  -5   41.22    7.11
  10  -2  -4 1207.27   35.11
  10  -2  -4 1136.22   34.90
  10  -2  -3  253.80   14.05
  10  -2  -3  258.44   14.92
 -10   2   2  105.39    9.37
 -10   2   2  104.74    9.47
 -10   2   1  107.02   12.83
 -10   2   1  101.50    9.41
 -10  -2   1   97.21    8.55
 -10   2   0   26.17    4.56
 -10   2   0   25.56   17.00
 -10   2   0   28.48   11.27
 -10   2   0   22.61   12.71
 -10  -2   0   27.21    4.85
 -10   2  -1   14.11    3.73
 -10   2  -1   16.10   10.75
 -10   2  -1   12.56    5.90
 -10   2  -1   13.82   11.07
 -10   2  -1   13.50    3.70
 -10  -2  -1   11.49    3.39
 -10  -2  -1   11.72    3.35
 -10   2  -2   72.23    7.23
 -10   2  -2   70.47   19.59
 -10   2  -2   80.85   26.06
 -10   2  -2   62.73    7.12
 -10   2  -2   63.43    7.06
 -10  -2  -2   70.99    6.14
 -10  -2  -2   72.81    7.11
 -10  -2  -2   70.34    7.08
 -10   2  -3    7.76    3.33
 -10   2  -3    6.38    5.43
 -10   2  -3    5.39    2.75
 -10   2  -3    6.87    4.37
 -10   2  -3    6.10    4.45
 -10   2  -3    6.51    3.28
 -10  -2  -3    7.81    3.06
 -10  -2  -3    8.45    3.52
 -10  -2  -3    8.21    3.52
 -10   2  -4   88.48    8.38
 -10   2  -4   86.69   12.36
 -10   2  -4   78.87    8.31
 -10   2  -4   76.36    8.33
 -10   2  -4   83.77    7.96
 -10  -2  -4   85.63    7.20
 -10  -2  -4   83.83    8.09
 -10  -2  -4   80.59    7.66
 -10  -2  -4   76.36    7.27
 -10   2  -5   38.60    5.80
 -10   2  -5   41.08   20.00
 -10   2  -5   40.20    6.60
 -10   2  -5   37.63    6.47
 -10   2  -5   33.80    5.10
 -10  -2  -5   30.70    4.60
 -10  -2  -5   34.10    5.71
 -10  -2  -5   28.53    5.04
 -10  -2  -5   33.82    5.17
 -10   2  -6   17.71    4.78
 -10   2  -6   13.50    9.31
 -10   2  -6   13.02    4.57
 -10   2  -6   16.73    8.61
 -10   2  -6   13.75    3.79
 -10   2  -6   12.62    5.06
 -10  -2  -6   15.40    3.35
 -10  -2  -6   15.75    4.21
 -10  -2  -6   14.63    4.07
 -10   2  -7   77.91    8.89
 -10   2  -7   80.53    9.50
 -10   2  -7   70.64    8.99
 -10   2  -7   80.88   11.81
 -10   2  -7   78.62    9.44
 -10   2  -7   74.08    8.59
 -10  -2  -7   69.45    7.29
 -10  -2  -7   74.69    8.19
 -10   2  -8   59.06    7.67
 -10   2  -8   57.04    8.05
 -10   2  -8   59.85    8.32
 -10   2  -8   60.53    8.24
 -10   2  -8   65.50    8.63
 -10   2  -8   67.83    8.44
 -10  -2  -8   63.69    7.33
 -10  -2  -8   70.36    8.20
 -10   2  -9  128.31   11.30
 -10   2  -9  124.09   11.40
 -10   2  -9  124.37   12.16
 -10   2  -9  135.34   13.03
 -10   2  -9  128.64   11.58
 -10   2  -9  110.30   10.79
 -10  -2  -9  139.49   17.40
 -10  -2  -9  135.29   11.36
 -10  -2  -9  129.68   11.13
 -10   2 -10   10.93    4.76
 -10   2 -10   12.27    5.59
 -10   2 -10   11.25    8.02
 -10   2 -10    9.83    4.89
 -10   2 -10   12.51    5.35
 -10  -2 -10    9.46    6.36
 -10  -2 -10   10.09    4.64
 -10  -2 -10   10.30    5.12
 -10   2 -11  137.00   14.66
 -10   2 -11  155.08   15.25
 -10   2 -11  142.16   14.51
 -10  -2 -11  142.09   13.72
 -10  -2 -11  147.94   15.62
 -10  -2 -11  143.58   13.97
 -10   2 -12   27.38    7.24
 -10   2 -12   29.50   17.06
 -10   2 -12   30.69    7.15
 -10  -2 -12   29.29    6.81
 -10  -2 -12   31.70   11.96
 -10  -2 -12   29.61    6.79
 -10   2 -13   16.73   11.86
 -10   2 -13   11.81    6.01
 -10   2 -13   12.72    5.67
 -10  -2 -13   15.30    4.94
 -10  -2 -13   11.96    4.80
 -10   2 -14  526.90   25.58
 -10   2 -14  480.28   23.28
 -10   2 -14  501.33   23.56
 -10  -2 -14  507.01   21.78
 -10  -2 -14  485.26   21.40
 -10   2 -15   87.87   25.16
 -10   2 -15  100.36   12.00
 -10   2 -15   91.66   12.03
 -10  -2 -15   92.09    9.60
 -10  -2 -15   87.88   10.30
 -10   2 -16  213.71   14.71
 -10   2 -16  194.82   15.20
 -10   2 -16  218.61   16.32
 -10  -2 -16  210.57   13.67
 -10  -2 -16  197.15   14.22
  10   2  17  103.81   10.00
 -10   2 -17   91.06   11.04
 -10   2 -17  100.20   11.05
 -10  -2 -17   96.67    9.26
 -10  -2 -17   92.50   10.11
  10   2  18  110.99    9.91
 -10   2 -18   90.86    8.67
 -10   2 -18  102.95   11.53
 -10   2 -18   96.34   10.54
 -10  -2 -18  107.14    9.30
 -10  -2 -18  101.36   10.59
 -10   2 -19    6.41    5.44
  10   2  19    5.77    4.02
 -10   2 -19    9.14    5.85
 -10   2 -19    7.35    5.35
 -10  -2 -19    5.93    3.18
 -10  -2 -19    6.31    4.68
 -10   2 -20    1.97    3.87
  10   2  20    0.93    1.86
 -10   2 -20    0.04    2.07
 -10   2 -20    0.30    2.89
 -10  -2 -20    0.12    1.37
 -10  -2 -20    1.40    2.81
 -10   2 -21    2.46    3.45
  10   2  21    0.95    2.18
 -10   2 -21    0.63    1.75
 -10   2 -21    2.11    3.59
 -10  -2 -21    0.64    1.03
 -10  -2 -21    2.08    3.53
 -10   2 -22   13.57    4.87
  10   2  22   10.24    3.06
 -10   2 -22    9.88    3.55
 -10  -2 -22    8.90    3.73
 -10   2 -23   15.07    4.53
  10   2  23   10.83    2.53
 -10  -2 -23   11.91    3.56
 -10   4  26    0.81    1.13
  10  -4 -26    2.41    2.06
 -10   4  25    7.06    4.99
 -10   4  25   13.93    4.20
  10  -4 -25   13.07    4.04
 -10  -4  25   11.08    3.08
 -10   4  24    4.36    2.57
 -10   4  24    6.32    3.41
  10  -4 -24    5.18    3.86
 -10  -4  24    4.32    2.49
 -10   4  23   30.69   12.67
 -10   4  23   31.65   14.43
  10  -4 -23   27.69    5.68
 -10  -4  23   32.64    5.33
 -10   4  22   24.89    8.24
 -10   4  22   25.10   11.23
  10  -4 -22   20.86    5.40
 -10  -4  22   24.31    5.14
 -10   4  21   36.85    7.75
 -10   4  21   42.06   19.10
 -10   4  21   37.42    6.95
 -10  -4  21   35.89    5.87
 -10   4  20    7.06    5.64
 -10   4  20    8.17    5.55
 -10   4  20    7.16    4.69
 -10  -4  20    6.60    3.90
 -10   4  19    1.19    3.67
 -10   4  19    0.23    1.25
 -10  -4  19    1.70    3.32
 -10   4  18   16.74    7.59
 -10  -4  18   15.70    5.41
 -10   4  17  176.77   14.66
 -10  -4  17  191.40   13.65
 -10   4  16  133.44   11.68
 -10  -4  16  121.41   13.03
 -10  -4  16  131.16   11.91
 -10   4  15   35.54    7.18
 -10  -4  15   30.75    7.84
 -10  -4  15   31.19    7.17
 -10   4  14  209.38   14.23
 -10  -4  14  206.36   15.79
 -10  -4  14  201.55   14.26
  10  -4 -14  199.82   13.10
 -10   4  13  457.63   20.17
 -10  -4  13  437.46   22.50
 -10  -4  13  435.60   20.24
  10  -4 -13  426.90   18.90
 -10   4  12  239.31   16.32
 -10  -4  12  212.48   16.26
 -10  -4  12  207.26   15.29
  10  -4 -12  228.70   15.69
 -10   4  11   67.79    8.95
 -10  -4  11   60.43    9.06
 -10  -4  11   61.29    8.14
  10  -4 -11   66.15    8.23
 -10   4  10    4.72    3.94
 -10  -4  10    5.49    4.70
 -10  -4  10    5.75    4.24
  10  -4 -10    6.47    4.34
 -10   4   9  220.24   14.01
 -10  -4   9  211.62   14.75
 -10  -4   9  226.07   14.47
  10  -4  -9  225.53   14.90
 -10   4   8  128.12   11.00
 -10  -4   8  126.63   11.34
 -10  -4   8  135.46   11.47
  10  -4  -8  122.37   11.19
 -10   4   7   37.79    7.10
 -10  -4   7   39.19    7.38
 -10  -4   7   40.41    6.99
  10  -4  -7   37.95    7.21
 -10   4   6   40.27    7.22
 -10  -4   6   37.33    7.20
 -10  -4   6   44.54    7.31
 -10   4   5  138.94   11.65
 -10  -4   5  139.97   11.60
 -10  -4   5  158.24   12.32
 -10   4   4   25.83    6.67
 -10  -4   4   21.51    6.12
 -10  -4   4   25.46    6.24
 -10  -4   3  123.77   11.33
 -10  -4   3  131.72   11.21
 -10  -4   2  101.87   10.32
 -10  -4   2  108.74   10.36
 -10   4   1   61.32    6.80
 -10  -4   1   66.38    8.58
 -10  -4   1   63.05    7.84
 -10   4   0   40.04    5.80
 -10  -4   0   42.74    7.50
 -10  -4   0   39.30    6.46
 -10   4  -1  113.52    9.03
 -10  -4  -1  116.34   10.61
 -10  -4  -1  113.21   10.03
 -10  -4  -1  118.42   10.11
 -10   4  -2  168.86   10.88
 -10  -4  -2  176.76   12.63
 -10  -4  -2  192.36   14.41
 -10  -4  -2  167.58   11.47
 -10  -4  -2  172.23   12.22
 -10   4  -3   20.40    4.72
 -10  -4  -3   23.07    6.01
 -10  -4  -3   23.05    6.21
 -10  -4  -3   22.01   13.99
 -10  -4  -3   28.19    5.73
 -10   4  -4   91.12    8.40
 -10  -4  -4   96.51    9.72
 -10  -4  -4  113.40   12.39
 -10  -4  -4   99.54   15.86
 -10  -4  -4  104.26   10.50
 -10   4  -5  844.47   33.70
 -10   4  -5  757.31   35.41
 -10  -4  -5  926.31   39.52
 -10  -4  -5  912.15   36.43
 -10  -4  -5  884.70   35.91
 -10  -4  -5  859.47   36.32
 -10   4  -6  174.97   12.02
 -10   4  -6  163.49   15.50
 -10   4  -6  141.37   13.61
 -10  -4  -6  161.88   14.10
 -10  -4  -6  150.57   12.01
 -10  -4  -6  166.93   14.30
 -10  -4  -6  151.44   12.41
 -10   4  -7  146.88   15.03
 -10   4  -7  136.30   13.39
 -10  -4  -7  160.64   14.21
 -10  -4  -7  138.16   11.62
 -10  -4  -7  147.53   13.25
 -10  -4  -7  139.66   12.16
 -10   4  -8  175.26   14.95
 -10   4  -8  169.55   15.09
 -10  -4  -8  214.92   15.16
 -10  -4  -8  180.12   13.31
 -10  -4  -8  173.87   13.26
 -10   4  -9  148.34   14.76
 -10   4  -9  146.50   14.49
 -10  -4  -9  148.25   12.39
 -10  -4  -9  148.47   12.48
 -10   4 -10   45.28    7.19
 -10   4 -10   46.65    9.51
 -10   4 -10   42.18   14.27
 -10  -4 -10   37.69   20.33
 -10  -4 -10   39.93    7.32
 -10   4 -11    7.30    3.95
 -10   4 -11    4.09    2.48
 -10   4 -11    8.34    6.37
 -10  -4 -11    6.56    4.55
 -10  -4 -11    6.27    3.03
 -10  -4 -11    6.70    4.18
 -10   4 -12    0.44    2.16
 -10   4 -12   -0.03    3.30
 -10   4 -12   -0.65    3.36
 -10  -4 -12    0.82    3.32
 -10  -4 -12    0.59    1.56
 -10  -4 -12    0.75    2.68
 -10   4 -13   41.29    6.85
 -10   4 -13   43.01   22.99
 -10   4 -13   35.98    7.97
 -10  -4 -13   42.85    7.59
 -10  -4 -13   46.70    8.59
 -10  -4 -13   36.89    7.10
 -10   4 -14   34.27    5.89
 -10   4 -14   34.63    8.63
 -10   4 -14   32.22   12.26
 -10  -4 -14   35.54    6.63
 -10  -4 -14   30.81    5.72
 -10   4 -15   50.12    8.44
 -10   4 -15   53.45   11.49
 -10  -4 -15   51.74    6.94
 -10  -4 -15   46.57    6.62
 -10   4 -16    9.32    4.67
 -10   4 -16    8.22    5.22
 -10  -4 -16   11.93    4.08
 -10  -4 -16    8.31    3.80
 -10   4 -17    0.65    2.33
 -10   4 -17    0.24    1.02
 -10  -4 -17    0.40    1.63
 -10  -4 -17    1.52    2.58
 -10   4 -18   31.88    4.80
  10   4  18   38.15    5.89
 -10   4 -18   34.79    6.25
 -10   4 -18   27.83    5.10
 -10  -4 -18   35.81    5.01
 -10  -4 -18   29.81    4.78
 -10   4 -19    0.66    0.85
  10   4  19    0.42    1.28
 -10   4 -19   -0.03    1.32
 -10  -4 -19    0.21    0.68
 -10  -4 -19    0.86    1.18
 -10   6  14   69.14    8.28
 -10   6  14   31.48    3.80
 -10  -6  14   88.77    9.27
 -10   6  13    9.03    7.46
 -10  -6  13   22.04    4.37
 -10   6  12    4.03    2.23
 -10  -6  12    5.44    3.15
  10  -6 -12    5.09    2.25
 -10   6  11   24.89    4.06
 -10  -6  11   33.11    5.83
  10  -6 -11   24.18    4.14
 -10   6  10   10.00    3.63
 -10  -6  10    9.67    3.82
  10  -6 -10    7.42    3.11
 -10   6   9   11.11    3.92
 -10  -6   9   12.99    5.16
  10  -6  -9    9.33    4.05
 -10   6   8   34.05    5.63
 -10  -6   8   32.96    5.89
  10  -6  -8   28.93    5.30
 -10   6   7    9.63    3.82
 -10  -6   7    7.33    3.90
  10  -6  -7    9.09    3.85
 -10   6   6    1.02    1.78
 -10  -6   6    3.35    3.27
  10  -6  -6    2.57    2.93
 -10   6   5    9.59    3.89
 -10  -6   5    7.52    4.34
  10  -6  -5    9.23    4.33
 -10   6   4   72.29    7.41
 -10  -6   4   77.07    7.82
  10  -6  -4   66.65    7.63
 -10   6   3   16.31    4.92
 -10  -6   3   13.36    4.74
 -10  -6   3   13.61    3.39
  10  -6  -3   13.82    4.55
 -10   6   2   31.41    5.67
 -10  -6   2   30.63    5.70
 -10  -6   2   29.23    4.68
  10  -6  -2   32.06    6.24
 -10   6   1    1.45    2.06
 -10  -6   1    0.60    2.01
 -10  -6   1    0.51    1.73
  10  -6  -1    0.25    2.37
 -10   6   0   40.37    5.91
 -10  -6   0   39.58    5.78
 -10  -6   0   38.55    5.67
  10  -6   0   36.20    6.56
 -10   6  -1   37.53    5.51
 -10  -6  -1   39.97    5.39
  10  -6   1   37.67    6.72
 -10   6  -2    4.17    3.47
 -10  -6  -2    4.82    3.14
  10  -6   2    3.41    3.60
 -10   6  -3   37.35    5.81
 -10  -6  -3   41.92    6.12
  10  -6   3   32.62    6.25
 -10   6  -4   12.02    3.97
 -10  -6  -4   12.22    3.87
  10  -6   4   11.79    4.82
 -10   6  -5   24.55    4.56
 -10  -6  -5   27.93    4.68
  10  -6   5   23.12    5.21
 -10   6  -6   62.84    7.46
 -10  -6  -6   66.74    7.80
  10  -6   6   57.08    8.23
 -10   6  -7   23.52    4.04
 -10  -6  -7   21.96    4.19
 -10   6  -8    1.46    1.69
 -10  -6  -8    0.99    1.47
  11   1 -31   33.23    5.72
  11   1 -31   25.69    4.69
 -11  -1  31   32.68    5.21
 -11  -1  31   33.12    5.73
  11  -1 -31   34.63    6.11
  11  -1 -31   27.12    5.55
  11   1 -30  122.14   12.08
  11   1 -30  117.43   12.17
  11  -1 -30  127.67   12.37
 -11  -1  30   82.93    9.59
  11  -1 -30   81.32   10.87
  11   1 -29   -0.28    2.54
 -11   1  29    0.41    1.32
 -11   1  29    0.47    1.44
  11   1 -29    0.40    2.70
  11  -1 -29    0.14    2.30
 -11  -1  29    0.03    2.47
 -11  -1  29   -0.17    2.35
  11  -1 -29   -0.20    3.22
  11   1 -28    7.38    5.43
 -11   1  28    6.11    3.43
 -11   1  28    7.66    3.96
  11   1 -28    6.95    4.48
 -11  -1  28    5.26    4.11
  11  -1 -28    7.15    4.64
 -11  -1  28    6.54    4.65
  11  -1 -28    4.70    4.08
  11   1 -27   15.47    6.88
 -11   1  27    8.83    4.01
 -11   1  27   10.19    4.49
  11   1 -27    9.48    6.27
  11  -1 -27    9.51    5.88
 -11  -1  27    8.98    5.89
 -11  -1  27   10.41    5.91
  11  -1 -27   10.41    6.34
  11   1 -26   13.64    7.25
 -11   1  26   10.64    4.44
 -11   1  26   11.00    4.64
  11   1 -26   11.49    5.64
  11  -1 -26   10.98    6.23
 -11  -1  26   13.51    6.42
 -11  -1  26   10.90    5.12
  11  -1 -26    9.12    6.22
  11   1 -25   15.60    5.84
 -11   1  25   14.17    4.26
 -11   1  25   11.54    4.13
  11   1 -25   15.19    6.77
  11  -1 -25   14.02    7.45
 -11  -1  25   18.88    7.13
 -11  -1  25   14.78    6.01
  11  -1 -25   15.62    7.29
  11   1 -24   31.71    8.72
 -11   1  24   29.84    6.30
 -11   1  24   34.64    6.53
  11   1 -24   26.21    7.85
  11  -1 -24   34.64    8.90
 -11  -1  24   31.82    7.43
 -11  -1  24   29.04    7.50
  11  -1 -24   24.40    8.53
  11   1 -23   46.85    9.97
 -11   1  23   20.60    5.29
  11   1 -23   68.58   11.22
 -11   1  23   34.57    7.99
 -11  -1  23   59.53   10.38
 -11  -1  23   34.69    8.16
  11  -1 -23   20.15    7.91
  11  -1 -23   44.66   10.66
  11   1 -22   38.86    9.31
  11   1 -22   32.26    7.79
 -11   1  22   34.67   14.86
 -11   1  22   35.28    6.28
 -11   1  22   30.47    5.58
 -11   1  22   34.23    8.14
  11  -1 -22   39.20    9.70
 -11  -1  22   34.06    7.63
  11  -1 -22   27.52    7.81
 -11  -1  22   35.10    6.75
  11   1 -21   33.17    8.32
  11   1 -21   28.77    7.71
 -11   1  21   33.36   15.11
 -11   1  21   31.68    5.58
 -11   1  21   28.72    5.39
 -11   1  21   33.20    8.45
  11  -1 -21   33.57    9.89
 -11  -1  21   31.74    6.93
  11  -1 -21   26.95    7.30
 -11  -1  21   30.83    7.14
 -11   1  20    6.63    6.88
  11   1 -20   16.64    7.28
 -11   1  20    9.88    3.71
 -11   1  20   11.15    3.93
  11   1 -20    9.12    5.97
 -11   1  20   10.28    5.86
 -11   1  20   13.36    8.84
 -11  -1  20   12.69    5.29
 -11  -1  20   11.62    5.14
 -11   1  19   80.22   17.50
  11   1 -19   51.79    9.13
  11   1 -19   43.20    7.24
 -11   1  19   44.96    6.31
 -11   1  19   46.36    9.39
  11   1 -19   44.23    8.37
  11   1 -19   40.91    7.33
 -11   1  19   46.50    8.24
 -11  -1  19   49.12    8.40
  11  -1 -19   44.95    7.87
  11  -1 -19   39.96    8.17
 -11  -1  19   51.82    8.22
 -11  -1  19   40.45    6.76
 -11   1  18  124.61   22.06
  11   1 -18  115.05   12.35
  11   1 -18   75.68    8.48
  11   1 -18   75.87    8.91
 -11   1  18   88.73    9.27
  11   1 -18   85.11   10.20
 -11   1  18   89.19   15.85
  11  -1 -18   94.91   10.29
 -11  -1  18   87.67    8.69
 -11  -1  18   99.05   10.36
  11  -1 -18   76.83   10.01
 -11  -1  18   92.05    9.51
 -11  -1  18   80.04    8.60
 -11   1  17  117.64   15.87
  11   1 -17  116.44   12.32
  11   1 -17   66.76    7.90
 -11   1  17   69.18   12.43
  11   1 -17   65.84    8.57
  11   1 -17   81.48    9.65
 -11   1  17   74.17   16.44
 -11  -1  17   76.66    8.72
 -11  -1  17   77.69    9.10
  11  -1 -17   76.34   10.59
  11  -1 -17  103.10   10.63
 -11  -1  17   64.38    7.74
 -11   1  16  570.98   29.30
  11   1 -16  459.43   24.80
 -11   1  16  555.16   31.02
 -11   1  16  498.25   29.96
  11   1 -16  452.71   25.41
  11   1 -16  444.37   24.95
 -11   1  16  495.53   25.91
 -11   1  16  435.38   21.95
 -11  -1  16  535.99   28.91
  11  -1 -16  492.95   26.93
 -11  -1  16  508.41   27.11
 -11  -1  16  449.74   24.59
  11  -1 -16  476.17   27.77
 -11   1  15    0.57    1.15
 -11   1  15    0.29    1.89
  11   1 -15    0.24    1.49
 -11   1  15    0.03    0.93
 -11   1  15    0.53    1.18
 -11   1  15    0.33    1.72
  11   1 -15    0.06    2.36
 -11  -1  15    0.22    1.56
 -11  -1  15    0.03    0.72
  11  -1 -15    1.03    3.23
  11  -1 -15    0.31    2.12
 -11  -1  15   -0.73    1.91
 -11  -1  15    0.00    2.17
  11   1 -14   95.66    9.68
  11   1 -14  111.32    9.08
 -11   1  14  115.49   10.67
 -11   1  14   92.13    7.09
 -11   1  14  111.17    9.17
 -11  -1  14  130.24   10.84
  11  -1 -14  123.60   10.52
 -11  -1  14  152.86   15.89
  11  -1 -14  104.45   10.83
 -11  -1  14   97.24    9.04
 -11  -1  14  117.56    9.51
  11   1 -13  330.31   17.98
  11   1 -13  339.07   16.92
 -11   1  13  303.04   17.42
 -11   1  13  310.57   14.52
 -11   1  13  321.44   16.36
 -11  -1  13  363.63   22.44
  11  -1 -13  325.61   17.61
 -11  -1  13  407.86   20.10
  11  -1 -13  305.63   17.97
 -11  -1  13  318.74   17.28
 -11  -1  13  316.28   16.52
  11   1 -12  454.23   17.06
 -11   1  12  421.07   14.86
  11   1 -12  436.14   18.42
 -11   1  12  406.33   18.44
 -11   1  12  468.72   17.77
 -11  -1  12  498.84   23.04
  11  -1 -12  370.61   17.67
 -11  -1  12  422.05   18.01
  11  -1 -12  468.18   19.05
  11   1 -11  109.43    7.70
  11   1 -11   82.70    8.34
 -11   1  11   72.85    5.68
 -11   1  11   45.11    5.79
  11  -1 -11   60.16    7.25
 -11  -1  11   77.18    7.74
 -11  -1  11   86.28    8.29
  11   1 -10  277.66   11.54
  11   1 -10  248.97   12.73
 -11   1  10  216.50   11.44
  11  -1 -10  238.64   12.60
 -11  -1  10  251.34   13.29
  11   1  -9   -0.14    1.03
  11   1  -9    0.26    2.03
 -11   1   9    1.10    1.52
  11  -1  -9    0.10    2.16
 -11  -1   9    0.08    2.18
  11   1  -8  202.40   10.27
  11   1  -8  228.35   10.55
 -11   1   8  222.55   11.12
  11  -1  -8  217.80   13.15
 -11  -1   8  237.54   11.63
  11   1  -7  500.37   13.69
  11   1  -7  468.44   16.99
 -11   1   7  422.98   13.51
  11  -1  -7  523.85   18.20
 -11  -1   7  449.83   17.40
  11   1  -6  222.06    9.55
  11   1  -6  225.31    9.71
 -11   1   6  214.49   10.87
  11  -1  -6  248.42   11.83
 -11  -1   6  233.06   11.24
  11   1  -5   88.26    7.27
 -11   1   5   83.49    7.40
  11  -1  -5   89.60    7.98
 -11  -1   5   86.00    9.11
  11   1  -4  117.94    8.40
  11  -1  -4  147.54   10.31
 -11  -1   4  106.99    9.70
  11   1  -3   55.96    6.15
  11  -1  -3   68.86    7.33
 -11  -1   3   44.07    8.51
 -11   1   2  157.57   17.59
  11   1  -2  138.58    9.35
  11  -1  -2  174.95   11.34
 -11  -1   2  147.07   10.47
 -11   1   1  676.27   20.77
 -11   1   1  709.09   23.47
  11   1  -1  653.93   20.34
 -11   1   0  176.73   11.17
 -11   1   0  189.15   12.84
  11   1   0  169.03   10.72
 -11   1  -1   21.47    8.49
 -11   1  -1   25.61    6.04
 -11  -1  -1   23.53    7.56
 -11   1  -2  660.36   21.90
 -11   1  -2  623.96   23.02
 -11  -1  -2  658.19   19.85
 -11   1  -3  283.34   13.47
 -11   1  -3  276.84   13.05
 -11   1  -3  271.53   13.10
 -11   1  -3  249.87   13.55
 -11  -1  -3  291.83   13.54
 -11  -1  -3  261.84   11.75
 -11  -1  -3  265.07   12.62
 -11   1  -4  336.25   15.30
 -11   1  -4  335.85   14.99
 -11   1  -4  256.35   23.13
 -11   1  -4  305.89   15.47
 -11  -1  -4  300.14   13.92
 -11  -1  -4  325.62   13.42
 -11  -1  -4  300.25   14.16
 -11   1  -5  320.95   15.33
 -11   1  -5  318.17   15.13
 -11   1  -5  291.91   15.29
 -11   1  -5  256.83   12.99
 -11  -1  -5  308.91   13.48
 -11  -1  -5  272.34   13.83
 -11  -1  -5  310.95   14.44
 -11   1  -6   88.79    8.85
 -11   1  -6   85.41    8.56
 -11   1  -6   65.66    8.18
 -11   1  -6   49.20    5.87
 -11  -1  -6   70.81    7.09
 -11  -1  -6   58.02    6.81
 -11  -1  -6   72.45    9.56
 -11  -1  -6   49.83    5.56
 -11   1  -7   26.70    5.65
 -11   1  -7   25.77    4.92
 -11   1  -7   25.63    5.21
 -11   1  -7   24.86    4.67
 -11   1  -7   20.82    5.25
 -11  -1  -7   23.77    4.37
 -11  -1  -7   28.09    5.13
 -11  -1  -7   24.11    4.25
 -11   1  -8  259.19   17.07
 -11   1  -8  250.40   16.37
 -11   1  -8  152.77   12.35
 -11   1  -8  187.42   13.65
 -11   1  -8  228.61   16.15
 -11  -1  -8  258.85   17.20
 -11  -1  -8  144.75   11.31
 -11   1  -9  163.54   12.80
 -11   1  -9  150.95   11.59
 -11   1  -9  173.89   13.59
 -11   1  -9  143.14   11.98
 -11   1  -9  155.63   12.47
 -11   1  -9  145.94   11.91
 -11  -1  -9  173.98   12.90
 -11  -1  -9  197.15   14.67
 -11  -1  -9  151.31   11.53
 -11   1 -10   69.70    8.84
 -11   1 -10   65.81    8.64
 -11   1 -10   65.00    8.21
 -11   1 -10   57.09    8.49
 -11  -1 -10   73.17    9.09
 -11  -1 -10   50.45    7.00
 -11   1 -11   20.84    6.42
 -11   1 -11   19.17    5.84
 -11   1 -11   12.19    4.80
 -11   1 -11   20.69    5.38
 -11   1 -11   17.41    5.50
 -11  -1 -11   21.41    6.33
 -11  -1 -11   24.10    6.21
 -11   1 -12   22.78    6.49
 -11   1 -12   23.13    6.78
 -11   1 -12   18.48    5.14
 -11   1 -12   20.86    6.18
 -11  -1 -12   23.81    6.39
 -11  -1 -12   22.86    5.95
 -11   1 -13   25.18    6.68
 -11   1 -13   24.27    6.22
 -11   1 -13   16.91    5.36
 -11   1 -13   21.46    6.15
 -11  -1 -13   26.32    6.98
 -11  -1 -13   20.47    6.18
 -11   1 -14   27.55    7.62
  11   1  14   20.13    4.85
 -11   1 -14   14.53    4.52
 -11   1 -14   15.14    4.93
 -11  -1 -14   26.30    6.68
 -11  -1 -14   16.46    5.83
 -11   1 -15  211.79   14.58
  11   1  15  224.80   12.96
 -11   1 -15  216.02   14.97
 -11   1 -15  203.68   13.97
 -11   1 -15  227.40   16.38
 -11  -1 -15  219.57   13.88
 -11  -1 -15  221.84   15.26
 -11   1 -16    8.06    5.67
  11   1  16    0.10    1.63
 -11   1 -16   -0.26    2.09
 -11   1 -16    4.48    3.40
 -11   1 -16    0.48    3.77
 -11  -1 -16    0.44    3.24
 -11   1 -17   17.74    5.92
  11   1  17   16.50    4.41
 -11   1 -17   18.61   10.23
 -11   1 -17   13.21    5.95
 -11  -1 -17   18.44    5.34
 -11  -1 -17   17.16    6.02
 -11   1 -18    8.34    5.18
  11   1  18    6.92    3.22
 -11   1 -18    6.92    5.56
 -11   1 -18    7.14    4.94
 -11  -1 -18   10.19    3.96
 -11  -1 -18    5.81    4.68
 -11   1 -19   70.73    9.14
  11   1  19   65.60    7.22
 -11   1 -19   49.87   25.53
 -11   1 -19   62.58    9.58
 -11  -1 -19   64.18    7.69
 -11  -1 -19   61.33    9.21
 -11   1 -20    1.60    3.82
 -11   1 -20   -0.28    1.16
 -11   1 -20    0.65    3.08
 -11  -1 -20    0.82    1.54
  11  -1  20    0.50    1.48
 -11  -1 -20    1.70    4.04
 -11   1 -21   54.75    7.06
 -11   1 -21   49.66    7.43
  11  -1  21   50.57    5.29
 -11  -1 -21   46.33    7.22
 -11   1 -22  282.40   20.99
 -11   1 -22  265.12   21.51
 -11  -1 -22  263.34   21.22
 -11   1 -23   12.10    3.48
 -11   1 -23    8.68    3.95
 -11  -1 -23    8.98    3.91
 -11  -3  28   45.95    7.38
 -11  -3  28   37.44    6.08
  11  -3 -28   38.99    7.30
 -11  -3  27    9.03    4.26
 -11  -3  27    6.29    3.51
  11  -3 -27    8.51    4.75
 -11   3  26   24.41    9.88
 -11  -3  26   27.41    6.23
  11  -3 -26   27.03    6.90
 -11  -3  26   30.42    6.79
 -11   3  25   15.16    6.31
 -11   3  25    3.28    2.18
 -11  -3  25   14.40    5.14
  11  -3 -25    7.49    2.90
  11  -3 -25   14.09    5.54
 -11  -3  25   16.83    5.87
 -11   3  24   36.09    7.90
 -11   3  24   24.64   20.56
 -11  -3  24   38.06    7.85
  11  -3 -24   42.57    6.70
  11  -3 -24   33.68    8.31
 -11  -3  24   32.65    7.72
 -11   3  23  104.08   12.90
 -11   3  23  104.06   37.08
 -11  -3  23  102.49   12.40
  11  -3 -23  101.00   10.43
  11  -3 -23   82.00   10.95
 -11  -3  23  105.98   12.84
 -11   3  22    2.75    2.77
 -11   3  22    1.00    2.51
 -11   3  22    1.70    2.82
  11  -3 -22    6.74    4.15
 -11  -3  22   11.55    6.27
 -11  -3  22    2.80    3.38
 -11   3  21    5.62    5.68
 -11   3  21    0.76    2.12
 -11   3  21    2.88    3.63
  11  -3 -21    3.96    4.18
 -11  -3  21    5.86    5.30
 -11  -3  21    2.76    4.90
 -11   3  20  128.19   15.26
 -11   3  20  112.62   15.77
 -11   3  20  119.80   12.34
  11  -3 -20  150.97   13.64
 -11  -3  20  129.73   13.69
 -11  -3  20  121.89   12.46
 -11   3  19  154.48   14.38
 -11   3  19   77.16   15.17
 -11  -3  19  115.65   13.52
 -11  -3  19  107.11   12.51
 -11   3  18   11.47    6.04
 -11  -3  18   25.47    7.59
 -11  -3  18   26.71    7.30
 -11   3  17  280.39   32.07
 -11  -3  17  245.31   18.58
 -11  -3  17  253.85   18.79
 -11   3  16   22.64   12.47
 -11  -3  16   66.75   10.33
 -11  -3  16   65.49   10.34
 -11   3  15    2.76    2.37
 -11  -3  15    4.52    3.69
 -11  -3  15    7.38    5.42
 -11   3  14   40.31    6.49
 -11  -3  14   41.41    8.69
 -11  -3  14   38.18    7.12
 -11   3  13   72.12    8.36
 -11  -3  13   72.55   10.51
 -11  -3  13   71.62   10.25
  11  -3 -13   55.28    8.21
 -11  -3  13   50.22    7.60
 -11   3  12  113.46   10.60
 -11  -3  12  124.39   13.24
 -11  -3  12  117.81   12.50
  11  -3 -12  102.49   11.21
 -11  -3  12   96.52   10.79
 -11   3  11  431.95   19.90
 -11  -3  11  440.00   22.71
 -11  -3  11  435.23   22.38
  11  -3 -11  382.38   20.39
 -11  -3  11  361.53   34.02
 -11   3  10   66.49    7.59
 -11   3  10   50.26    7.35
 -11  -3  10   60.79    8.74
 -11  -3  10   58.77    8.16
  11  -3 -10   49.42    7.22
 -11  -3  10   32.44   12.51
 -11   3   9   40.28    5.98
 -11   3   9   38.53    6.41
 -11  -3   9   38.74    6.60
 -11  -3   9   40.25    6.84
  11  -3  -9   34.51    5.97
 -11  -3   9   30.09    5.34
 -11   3   8   23.62    5.12
 -11   3   8   19.72    4.93
 -11  -3   8   21.42    5.27
 -11  -3   8   21.25    5.43
  11  -3  -8   20.06    5.94
  11  -3  -8   17.87    5.12
 -11  -3   8   11.97   10.66
 -11   3   7   34.19    5.50
 -11   3   7   28.90    5.97
 -11  -3   7   30.06    5.84
 -11  -3   7   29.76    5.97
  11  -3  -7   28.88    6.29
  11  -3  -7   24.08    5.66
 -11  -3   7   21.65    5.95
 -11   3   6   11.53    4.07
 -11   3   6    7.31    4.21
 -11  -3   6    9.28    3.68
 -11  -3   6    8.60    4.39
  11  -3  -6    9.59    5.52
  11  -3  -6    6.51    3.54
 -11  -3   6    0.46    1.81
 -11   3   5    8.82    3.38
 -11   3   5   12.33    4.58
 -11  -3   5    6.04    3.34
 -11  -3   5    9.40    4.61
  11  -3  -5    7.31    4.84
  11  -3  -5    8.31    4.44
 -11  -3   5    4.07    4.53
 -11   3   4   51.92    6.76
 -11   3   4   41.41    6.64
  11  -3  -4   51.39    8.66
 -11  -3   4   42.90    5.47
 -11  -3   4   46.66    7.22
 -11  -3   4   48.68    7.01
  11  -3  -4   35.02    6.86
 -11  -3   4   28.88    8.24
 -11   3   3   27.72    5.17
 -11   3   3   27.61    5.84
  11  -3  -3   27.19    6.33
 -11  -3   3   28.88    5.22
 -11  -3   3   33.08    6.32
 -11  -3   3   27.68    5.20
  11  -3  -3   24.98    5.89
 -11  -3   3   26.62    5.41
 -11   3   2    4.26    3.03
 -11   3   2    3.18    3.58
  11  -3  -2    1.92    3.77
 -11  -3   2    2.81    2.45
 -11  -3   2    3.68    3.56
 -11  -3   2    2.45    2.69
  11  -3  -2    1.41    2.46
 -11   3   1   40.34    5.83
 -11   3   1   41.06    7.41
  11  -3  -1   42.77    7.31
 -11  -3   1   41.19    6.35
 -11  -3   1   47.61    7.23
 -11  -3   1   46.07    6.73
  11  -3  -1   38.26    7.15
 -11   3   0   27.01    5.33
 -11   3   0   24.63    5.91
 -11   3   0   27.95    6.56
 -11   3   0   18.37   13.48
 -11  -3   0   25.19    6.09
 -11  -3   0   26.39    5.19
 -11  -3   0   27.62    5.80
 -11   3  -1    5.04    3.25
 -11   3  -1    3.13    4.35
 -11   3  -1   10.07    5.29
 -11   3  -1    0.20    1.29
 -11   3  -1    3.28    3.67
 -11  -3  -1    0.62    1.99
 -11  -3  -1    2.13    2.79
 -11  -3  -1    0.78    2.18
 -11   3  -2   87.34   25.93
 -11   3  -2  104.28   11.05
 -11   3  -2   81.19   17.42
 -11   3  -2  105.65   18.22
 -11  -3  -2  113.19    9.82
 -11  -3  -2  106.88   10.08
 -11  -3  -2  112.52   10.65
 -11   3  -3  583.67   26.18
 -11   3  -3  563.79   27.82
 -11   3  -3  573.84   28.01
 -11   3  -3  519.15   25.42
 -11   3  -3  560.19   26.68
 -11  -3  -3  592.22   26.15
 -11  -3  -3  578.53   26.60
 -11  -3  -3  565.32   26.59
 -11   3  -4   64.74    8.86
 -11   3  -4   42.46   23.17
 -11   3  -4   62.60   10.05
 -11   3  -4   49.71   10.13
 -11   3  -4   45.77   20.56
 -11  -3  -4   57.30    7.48
 -11  -3  -4   59.92    8.75
 -11  -3  -4   50.98    7.25
 -11  -3  -4   59.24    7.49
 -11   3  -5   67.58    9.86
 -11   3  -5   35.08   23.81
 -11   3  -5   66.26   10.73
 -11   3  -5   30.56   25.49
 -11   3  -5   58.95   14.05
 -11  -3  -5   61.61    8.29
 -11  -3  -5   63.89    9.44
 -11  -3  -5   53.71   14.60
 -11  -3  -5   64.28    8.69
 -11   3  -6   12.60    5.26
 -11   3  -6    7.83    5.22
 -11   3  -6    5.26    3.36
 -11  -3  -6    6.42    3.97
 -11  -3  -6    3.87    3.30
 -11  -3  -6   10.48    5.33
 -11  -3  -6    5.12    3.83
 -11   3  -7   25.34    6.33
 -11   3  -7   23.84    6.69
 -11   3  -7   27.02   13.58
 -11  -3  -7   29.88   21.25
 -11  -3  -7   25.22    5.94
 -11  -3  -7   28.21    7.52
 -11  -3  -7   26.06    5.57
 -11   3  -8  291.84   18.49
 -11   3  -8  277.21   18.62
 -11   3  -8  273.41   19.29
 -11  -3  -8  321.75   21.14
 -11  -3  -8  292.42   17.45
 -11  -3  -8  288.26   17.81
 -11   3  -9  415.19   23.11
 -11   3  -9  388.99   23.31
 -11   3  -9  394.51   23.98
 -11  -3  -9  475.02   26.72
 -11  -3  -9  412.25   21.92
 -11  -3  -9  408.42   22.31
 -11   3 -10  128.01   12.39
 -11   3 -10  118.70   12.56
 -11   3 -10  113.78   13.00
 -11  -3 -10  152.98   13.81
 -11  -3 -10  133.55   12.48
 -11  -3 -10  124.09   11.21
 -11   3 -11  192.04   14.56
 -11   3 -11  163.76   14.55
 -11   3 -11  171.66   15.23
 -11  -3 -11  189.57   13.80
 -11  -3 -11  196.68   13.97
 -11  -3 -11  178.52   13.27
 -11   3 -12  138.18   13.08
 -11   3 -12  123.28   13.18
 -11   3 -12  129.89   13.58
 -11  -3 -12  136.71   12.40
 -11  -3 -12  123.64   12.35
 -11  -3 -12  132.00   11.96
 -11   3 -13   21.30    6.99
 -11   3 -13   20.37    6.99
 -11   3 -13   20.16    6.68
 -11  -3 -13   22.95    5.75
 -11  -3 -13   22.08    5.45
 -11   3 -14   58.61    8.91
 -11   3 -14   57.57    9.76
 -11   3 -14   65.12   10.22
 -11  -3 -14   59.03    8.08
 -11  -3 -14   59.20    8.04
 -11   3 -15   43.32    8.86
 -11   3 -15   39.84    8.59
 -11   3 -15   31.12    7.64
 -11  -3 -15   35.41    7.28
 -11  -3 -15   35.19    7.29
 -11   3 -16   67.57    9.75
 -11   3 -16   57.40    9.51
 -11   3 -16   54.75   11.50
 -11  -3 -16   64.43    8.41
 -11  -3 -16   52.71    7.81
 -11   3 -17   20.95    5.88
  11   3  17   20.23    5.34
 -11   3 -17   17.44    5.83
 -11   3 -17   21.36    9.59
 -11  -3 -17   18.23    4.95
 -11  -3 -17   19.39    5.18
 -11   3 -18    8.97    5.25
  11   3  18    0.76    1.87
 -11   3 -18    8.35    5.18
 -11   3 -18   -0.24    2.42
 -11  -3 -18    0.39    1.81
 -11  -3 -18    0.19    2.12
 -11   3 -19  175.55   15.16
  11   3  19  170.78   14.17
 -11   3 -19  149.19   13.33
 -11   3 -19  144.27   13.52
 -11  -3 -19  147.57   12.19
 -11  -3 -19  149.79   13.30
 -11   3 -20   29.75    5.98
  11   3  20   25.01    3.84
 -11   3 -20   24.36    4.83
 -11   3 -20   19.16   10.16
 -11  -3 -20   14.67    2.66
 -11  -3 -20   25.86    4.71
 -11   3 -21   21.02   10.81
 -11  -3 -21   34.03    5.00
 -11   5  21   20.19   13.06
 -11   5  21   12.07    9.75
  11  -5 -21   21.71    4.20
 -11   5  20   42.95   18.36
 -11   5  20   35.94   12.73
 -11   5  19  126.77   14.93
 -11   5  19  121.67   11.78
 -11   5  18    5.54    2.90
 -11   5  17   35.79   14.69
 -11   5  16   53.06   10.72
 -11   5  15   14.61    5.34
 -11   5  14    3.75    3.99
 -11   5  13   47.59    8.23
 -11  -5  13   39.08    6.16
  11  -5 -13   38.94    6.14
 -11   5  12   27.53    6.68
 -11  -5  12   24.26    5.19
  11  -5 -12   24.90    5.03
 -11   5  11   38.81    7.27
 -11  -5  11   33.15    5.91
  11  -5 -11   37.45    6.92
 -11   5  10  249.15   15.18
 -11  -5  10  237.17   13.49
  11  -5 -10  219.45   13.91
 -11   5   9   28.11    6.61
 -11  -5   9   26.85    5.31
  11  -5  -9   21.77    5.72
 -11   5   8    2.75    4.20
 -11  -5   8    3.59    3.41
 -11  -5   8    6.38    3.24
  11  -5  -8    0.51    2.41
 -11   5   7   12.60    5.47
 -11  -5   7   10.80    5.06
  11  -5  -7   10.43    4.74
 -11   5   6   28.62    7.04
 -11  -5   6   27.41    7.32
 -11  -5   6   23.49    4.94
  11  -5  -6   23.12    6.55
 -11   5   5   15.92    5.82
 -11  -5   5   19.21    6.22
 -11  -5   5   13.80    4.03
  11  -5  -5   12.09    5.29
 -11   5   4  321.42   17.11
 -11  -5   4  320.42   15.59
 -11  -5   4  306.24   14.35
 -11  -5   4  329.39   17.49
  11  -5  -4  302.44   17.26
 -11   5   3   34.65    7.24
 -11  -5   3   36.41    6.53
 -11  -5   3   34.43    5.60
 -11  -5   3   39.19    7.31
 -11   5   2   39.74    7.89
 -11  -5   2   42.11    7.05
 -11  -5   2   41.33    5.82
 -11  -5   2   43.44    7.55
 -11   5   1    2.82    4.45
 -11  -5   1    2.70    3.00
 -11  -5   1    0.90    1.14
 -11  -5   1    1.41    2.91
 -11   5   0   44.18    8.61
 -11  -5   0   43.15    7.50
 -11  -5   0   26.43   19.43
 -11  -5   0   46.12    7.60
 -11   5  -1    9.15    5.83
 -11  -5  -1    7.76    4.84
 -11  -5  -1    4.59    3.34
 -11  -5  -1    8.83    5.26
 -11   5  -2  146.52   12.88
 -11  -5  -2  142.76   11.96
 -11  -5  -2  143.20   10.16
 -11  -5  -2  137.88   11.32
 -11   5  -3   38.72    8.49
 -11  -5  -3   39.20    7.57
 -11  -5  -3   25.20   19.34
 -11  -5  -3   35.13    6.58
 -11  -5  -4    7.93    5.10
 -11  -5  -4   11.12    5.74
 -11  -5  -4    0.72    1.66
 -11  -5  -4    9.70    4.44
 -11  -5  -5   28.99    6.21
 -11  -5  -5   34.12    7.41
 -11  -5  -5   30.62    5.76
 -11  -5  -6  114.52   10.10
 -11  -5  -6  111.23   10.34
 -11  -5  -6  106.50    9.11
 -11  -5  -7   12.95    5.31
 -11  -5  -7   11.26    5.64
 -11  -5  -7   10.08    3.93
 -11  -5  -8   55.07    7.44
 -11  -5  -8   63.84    8.11
 -11  -5  -8   59.28    6.69
 -11  -5  -9    7.11    6.71
 -11  -5  -9    1.84    2.81
 -11  -5  -9    2.12    1.90
 -11  -5 -10   12.48    6.48
 -11  -5 -10   10.79    3.57
 -11  -5 -11  210.63   16.21
 -11  -5 -12   27.54    4.70
 -11  -5 -12   33.27    4.93
 -11   5 -13   20.30    4.69
 -11  -5 -13   19.20    3.71
 -11  -5 -13   15.10    3.04
 -11   5 -14   28.53    4.44
 -12   0  31    0.36    1.04
 -12   0  31    0.14    1.28
  12   0 -31    0.32    2.13
 -12   0  30    0.74    2.17
 -12   0  30   -0.17    1.56
  12   0 -30   -0.16    2.62
 -12   0  29    0.09    1.65
 -12   0  29    0.58    2.15
  12   0 -29    0.30    2.83
 -12   0  28    3.67    3.35
 -12   0  28    5.31    3.58
  12   0 -28    9.11    6.24
 -12   0  27   -0.22    2.03
 -12   0  27   -0.10    2.41
  12   0 -27   -0.25    3.55
 -12   0  26   17.61    5.64
 -12   0  26   18.63    5.96
  12   0 -26   17.11    7.64
  12   0 -25   -0.48    3.70
 -12   0  25    0.64    2.34
 -12   0  25    0.18    2.70
  12   0 -25   -0.40    3.67
  12   0 -24  290.23   19.17
 -12   0  24  285.11   16.46
 -12   0  24  302.30   18.49
  12   0 -24  290.62   20.19
  12   0 -23    2.29    4.47
 -12   0  23   -0.19    2.23
 -12   0  23    0.20    2.86
  12   0 -23   -0.52    3.40
  12   0 -22   36.90    8.98
 -12   0  22   32.05    6.44
 -12   0  22   33.82    7.35
  12   0 -22   26.93    7.61
  12   0 -21   -0.92    4.32
 -12   0  21   -0.02    1.94
 -12   0  21   -0.13    2.44
  12   0 -21    0.63    3.02
 -12   0  20   45.35    6.52
 -12   0  20   47.39    7.32
  12   0 -20   38.95    7.89
 -12   0  19   -0.50    4.02
  12   0 -19    0.03    1.65
 -12   0  19    0.18    1.63
 -12   0  19    0.27    2.25
  12   0 -19    0.81    2.43
  12   0 -19    0.18    2.65
 -12   0  19   -0.32    1.36
 -12   0  18   18.54    8.61
  12   0 -18   10.11    4.08
 -12   0  18   11.59    3.92
 -12   0  18   11.62    4.35
  12   0 -18    9.27    4.21
  12   0 -18   12.14    5.84
 -12   0  18   11.50    3.67
 -12   0  17    0.27    2.41
  12   0 -17   -0.04    1.81
 -12   0  17    0.43    1.92
  12   0 -17   -0.01    1.68
  12   0 -17   -1.32    2.93
 -12   0  17   -0.73    1.44
 -12   0  16   44.27   20.72
  12   0 -16   30.22    5.59
 -12   0  16   34.53    5.71
 -12   0  16   29.43    5.07
  12   0 -16   28.28    7.08
 -12   0  16   27.13    4.99
 -12   0  15    0.06    1.24
  12   0 -15    0.22    1.75
 -12   0  15    0.21    1.53
 -12   0  15   -0.21    2.00
 -12   0  15   -0.03    0.75
  12   0 -15    0.77    3.26
 -12   0  15   -0.19    1.57
 -12   0  14    0.05    1.76
  12   0 -14    0.03    1.69
 -12   0  14    0.63    1.57
 -12   0  14    0.48    1.78
 -12   0  14    0.00    0.97
  12   0 -14    1.11    3.11
 -12   0  14    0.20    1.67
 -12   0  13    0.24    1.51
  12   0 -13   -0.47    1.62
 -12   0  13    0.28    1.36
 -12   0  13    0.11    1.66
 -12   0  13    0.22    0.49
  12   0 -13   -0.72    2.68
 -12   0  13    0.12    1.72
 -12   0  12  134.64    8.75
  12   0 -12  137.82    9.08
 -12   0  12  136.43   10.13
  12   0 -12  120.31   10.16
 -12   0  12  120.34    8.47
 -12   0  11    0.20    1.21
  12   0 -11    0.32    1.55
  12   0 -11   -0.65    2.68
 -12   0  11    0.31    1.69
  12   0 -10   56.05    6.23
  12   0 -10   30.99    6.47
 -12   0  10   39.75    5.25
  12   0  -9   -0.25    1.33
  12   0  -9   -0.39    2.61
 -12   0   9   -0.19    1.58
  12   0  -8  822.02   22.91
  12   0  -8  752.67   24.89
 -12   0   8  783.55   23.27
  12   0  -7   -0.01    1.21
  12   0  -7   -0.10    2.52
 -12   0   7    0.12    0.66
  12   0  -6  997.67   26.12
  12   0  -6  771.00   25.25
 -12   0   6  830.63   25.40
  12   0  -5   -0.15    1.02
  12   0  -5    0.33    2.56
 -12   0   5   -0.02    1.53
  12   0  -4  492.32   14.66
  12   0  -4  436.48   18.24
 -12   0   4  435.65   15.28
  12   0  -3    0.38    0.84
  12   0  -3    0.14    2.32
 -12   0   3    0.60    1.61
  12   0  -2  992.43   24.34
  12   0  -2  920.91   28.41
  12   0  -1   -0.01    0.60
 -12   0   1   -0.22    1.89
  12   0   0    0.35    0.64
 -12   0   0    0.39    1.25
 -12   0  -1   -0.43    1.95
 -12   0  -2  159.34   13.85
 -12   0  -3   -0.70    1.70
 -12   0  -3   -0.25    1.85
 -12   0  -4   41.84    5.13
 -12   0  -4   43.99    5.59
 -12   0  -4   39.54    6.26
 -12   0  -4   36.34    5.53
 -12   0  -5    0.17    1.30
 -12   0  -5    0.30    2.01
 -12   0  -5    0.12    0.73
 -12   0  -5   -0.08    1.70
 -12   0  -6  122.24    9.45
 -12   0  -6  144.09   10.89
 -12   0  -6  111.85    9.64
 -12   0  -6  118.68    9.09
 -12   0  -7    0.16    1.58
 -12   0  -7    0.29    1.59
 -12   0  -7    0.07    2.02
 -12   0  -7    0.24    1.47
 -12   0  -8   24.84    4.92
 -12   0  -8   23.28    4.96
 -12   0  -8   25.51    5.02
 -12   0  -9   -0.06    1.82
 -12   0  -9    0.94    2.87
 -12   0  -9    0.39    1.67
 -12   0  -9    0.44    2.03
 -12   0 -10  160.63   11.85
 -12   0 -10  176.15   13.41
 -12   0 -10  129.48   10.96
 -12   0 -10  154.90   12.21
 -12   0 -11   -0.57    2.02
 -12   0 -11   -0.01    2.92
 -12   0 -11   -0.08    1.31
 -12   0 -11   -0.64    2.47
 -12   0 -12   55.45    7.40
 -12   0 -12   58.66    8.45
 -12   0 -12   53.49    8.18
 -12   0 -13    0.04    1.94
 -12   0 -13    0.27    2.88
 -12   0 -13    0.04    2.89
 -12   0 -14  376.90   17.58
 -12   0 -14  379.93   17.95
 -12   0 -14  375.03   19.56
 -12   0 -15    0.31    2.25
 -12   0 -15   -0.51    2.68
 -12   0 -15    0.35    3.47
 -12   0 -16  198.40   13.06
 -12   0 -16  195.66   13.26
 -12   0 -16  195.06   14.78
 -12   0 -17    0.50    2.11
 -12   0 -17    0.28    2.11
 -12   0 -17    0.87    3.33
 -12   0 -18    2.96    3.50
 -12   0 -18    0.29    2.02
 -12   0 -18    3.29    3.52
 -12   0 -19   -0.41    1.67
 -12   0 -19   -0.14    0.78
 -12   0 -19    0.13    2.95
 -12   0 -20    2.08    2.45
 -12   0 -20   -0.13    0.65
 -12   0 -20    2.02    3.79
 -12   0 -21   -0.25    1.15
 -12   0 -21    0.65    3.20
  12   0  22    6.44    2.91
 -12   0 -22    5.63    3.63
  12   0  23   -0.16    0.83
 -12   0 -23    0.14    1.58
  12   2 -30    0.56    1.27
  12  -2 -30    0.91    1.62
 -12  -2  30    0.46    1.50
  12   2 -29    5.07    2.83
  12   2 -29    5.49    2.64
  12  -2 -29    6.52    3.37
 -12  -2  29    9.20    4.10
  12   2 -28    2.63    2.66
  12   2 -28    1.55    2.40
  12  -2 -28    4.68    3.50
 -12  -2  28    3.00    3.56
  12   2 -27   40.44    6.39
  12   2 -27   32.90    5.85
  12  -2 -27   40.14    6.87
 -12  -2  27   42.49    7.21
  12   2 -26    5.69    3.95
  12   2 -26    4.43    3.12
  12  -2 -26    3.55    3.86
 -12  -2  26    4.96    4.34
  12   2 -25  196.10   16.05
 -12   2  25  174.48   15.15
  12   2 -25  164.67   14.59
 -12  -2  25  201.75   17.19
  12  -2 -25  203.42   17.18
  12   2 -24    0.48    2.30
  12   2 -24    0.28    2.31
 -12   2  24    1.57    1.96
 -12   2  24   -0.21    2.83
  12  -2 -24   -0.49    3.21
 -12  -2  24    0.16    3.00
  12   2 -23   12.21    5.28
  12   2 -23    8.03    4.55
 -12   2  23   10.67    5.93
 -12   2  23   10.66    5.12
 -12  -2  23   14.43    6.40
  12  -2 -23   14.61    7.44
  12  -2 -23    6.90    5.25
  12   2 -22   30.08    6.57
 -12   2  22   28.42    6.98
  12   2 -22   28.21    6.37
 -12   2  22   44.64   22.61
 -12   2  22   34.85   15.93
  12  -2 -22   39.41   10.70
 -12  -2  22   31.76    7.23
  12   2 -21  263.67   15.05
 -12   2  21  267.60   22.18
 -12   2  21  273.30   31.02
 -12   2  21  248.16   18.48
 -12  -2  21  286.01   17.96
 -12   2  20  199.27   37.31
  12   2 -20  121.11   11.03
 -12   2  20  131.23   35.47
 -12   2  20  122.45   11.37
 -12  -2  20  122.85   10.86
 -12  -2  20  129.07   12.87
 -12   2  19   16.35    6.62
  12   2 -19    7.62    4.33
 -12   2  19    7.35    4.65
 -12   2  19    9.44    5.32
 -12  -2  19    8.77    4.64
 -12  -2  19    9.66    4.72
 -12   2  18  158.36   16.54
  12   2 -18  127.20   10.45
 -12   2  18  121.37   12.95
 -12   2  18  135.86   11.68
 -12   2  18  129.54   25.33
 -12  -2  18  139.68   12.48
 -12  -2  18  134.86   11.56
 -12   2  17   45.75   12.09
  12   2 -17   34.78    6.46
 -12   2  17   37.34   12.01
 -12   2  17   38.43    6.91
 -12   2  17   36.13    8.32
 -12  -2  17   41.20    8.45
 -12  -2  17   35.03    7.08
 -12   2  16   71.15    9.06
 -12   2  16   68.14   10.24
 -12   2  16   63.27    8.63
 -12  -2  16   68.90   22.29
  12  -2 -16   65.81    9.45
 -12  -2  16   73.93   10.12
  12  -2 -16   55.06    8.79
 -12   2  15    5.43    3.72
 -12   2  15    2.09    3.03
 -12   2  15    3.59    3.38
 -12  -2  15    0.78    2.01
  12  -2 -15    3.74    3.35
 -12  -2  15    3.53    3.29
  12  -2 -15    2.70    3.91
 -12   2  14  153.15   11.28
 -12   2  14  146.55   11.33
 -12  -2  14  159.10   12.68
 -12  -2  14  155.91   13.16
  12  -2 -14  151.81   12.61
  12  -2 -14  130.49   11.74
 -12   2  13   71.71    7.46
 -12   2  13   78.03    8.28
 -12  -2  13   77.50    8.77
 -12  -2  13   76.28   20.47
  12  -2 -13   75.10    8.74
  12  -2 -13   68.49    8.71
 -12   2  12    0.23    1.69
 -12   2  12   -0.16    1.71
 -12  -2  12   -0.19    1.90
 -12  -2  12    8.68    8.63
  12  -2 -12    1.19    3.26
  12  -2 -12    1.13    2.76
 -12   2  11   77.11    7.98
 -12   2  11   73.41    7.74
 -12  -2  11   78.21    8.32
 -12  -2  11   72.42    8.90
  12  -2 -11   76.45    9.06
  12  -2 -11   65.75    8.43
 -12   2  10  133.18   10.27
 -12   2  10  126.63    9.39
 -12  -2  10  133.53   10.29
 -12  -2  10  123.17   16.78
  12  -2 -10  129.96   11.18
  12  -2 -10  125.29   11.12
 -12   2   9   98.84    8.82
 -12   2   9   81.35    7.48
  12  -2  -9   93.09    9.37
 -12  -2   9   89.79    8.08
  12  -2  -9   76.88    9.29
 -12   2   8    8.89    3.94
 -12   2   8    7.17    3.00
  12  -2  -8    9.25    4.90
 -12  -2   8    7.04    2.97
  12  -2  -8    5.80    4.06
 -12   2   7   59.03    6.65
 -12   2   7   51.20    5.67
 -12  -2   7   56.57    6.00
 -12  -2   7   57.26   16.86
  12  -2  -7   57.88    7.27
  12  -2  -7   50.85    7.69
 -12   2   6    0.54    1.62
 -12   2   6    1.64    1.56
 -12  -2   6    0.91    1.31
 -12  -2   6    1.03    1.62
  12  -2  -6    0.40    2.25
  12  -2  -6    2.27    3.12
 -12   2   5  634.63   26.64
 -12   2   5  591.32   25.10
 -12  -2   5  636.21   26.09
 -12  -2   5  635.65   28.46
  12  -2  -5  657.04   28.66
  12  -2  -5  588.82   28.53
 -12   2   4   65.55    6.89
 -12   2   4   63.75    6.74
 -12  -2   4   65.68    6.11
 -12  -2   4   64.32   13.66
  12  -2  -4   74.14    8.80
  12  -2  -4   64.44    8.75
 -12   2   3  105.10    8.81
 -12   2   3   87.48    8.54
 -12  -2   3   84.31    7.22
 -12  -2   3   85.27    8.35
  12  -2  -3  131.31   11.44
  12  -2  -3  117.30   11.86
 -12   2   2   57.18    6.13
 -12   2   2   61.98    6.61
  12  -2  -2   63.40    7.83
 -12  -2   2   58.31    5.66
 -12  -2   2   65.87    7.48
 -12  -2   2   64.92    6.16
 -12   2   1   63.28    7.25
 -12   2   1   57.75    7.19
 -12   2   1   63.56   14.58
 -12   2   1   51.15    7.40
 -12   2   1   52.67    6.38
 -12  -2   1   58.27    5.67
 -12  -2   1   58.70    6.98
 -12  -2   1   51.37    5.56
 -12   2   0    0.09    1.03
 -12   2   0   -0.46    1.60
 -12   2   0    0.21    0.77
 -12   2   0   -0.33    1.59
 -12  -2   0    0.15    1.10
 -12  -2   0   -0.05    1.26
 -12  -2   0    0.05    1.62
 -12   2  -1   32.25    5.48
 -12   2  -1   23.09   10.08
 -12   2  -1   29.18    5.53
 -12   2  -1   29.74    5.53
 -12   2  -1   24.69    5.59
 -12  -2  -1   26.88    4.72
 -12  -2  -1   29.68    4.19
 -12   2  -2    1.30    1.99
 -12   2  -2   11.34    4.30
 -12   2  -2   14.00   15.38
 -12   2  -2    8.81    2.87
 -12   2  -2    2.77    5.65
 -12  -2  -2    6.79    2.69
 -12  -2  -2    6.98    3.13
 -12   2  -3   22.39    5.37
 -12   2  -3   18.62   10.93
 -12   2  -3   29.23    5.95
 -12   2  -3   27.83    5.64
 -12   2  -3   22.33    4.59
 -12   2  -3   17.17   13.61
 -12  -2  -3   22.82    3.86
 -12  -2  -3   23.05    5.27
 -12   2  -4  221.88   15.54
 -12   2  -4  222.10   20.54
 -12   2  -4  209.45   15.16
 -12   2  -4  243.64   31.16
 -12   2  -4  230.17   15.25
 -12   2  -4  196.98   15.45
 -12  -2  -4  232.60   14.17
 -12  -2  -4  232.09   14.67
 -12   2  -5   -0.10    1.93
 -12   2  -5   -0.70    1.99
 -12   2  -5    0.33    1.86
 -12   2  -5    0.11    2.07
 -12  -2  -5    0.03    1.04
 -12  -2  -5    0.97    2.92
 -12   2  -6   71.18   15.92
 -12   2  -6   78.56    8.35
 -12   2  -6   77.82    9.24
 -12  -2  -6   83.49    8.84
 -12  -2  -6   82.02    7.69
 -12  -2  -6   78.42    7.96
 -12   2  -7    0.52    0.76
 -12   2  -7    1.59    4.05
 -12   2  -7    0.58    2.65
 -12   2  -7    0.86    2.30
 -12  -2  -7    0.46    3.13
 -12  -2  -7    1.49    1.68
 -12  -2  -7    1.13    2.01
 -12   2  -8   14.66   12.38
 -12   2  -8   31.45    6.47
 -12   2  -8   39.90    8.10
 -12   2  -8   28.27    6.66
 -12  -2  -8   31.64    6.89
 -12  -2  -8   33.49    6.21
 -12   2  -9   68.66    8.72
 -12   2  -9   72.06   10.95
 -12   2  -9   61.91    8.76
 -12  -2  -9   78.11   17.35
 -12  -2  -9   67.16    8.11
 -12   2 -10    2.57    2.75
 -12   2 -10    1.60    5.76
 -12   2 -10    3.02    4.50
 -12  -2 -10    1.37    3.48
 -12  -2 -10    3.01    3.26
 -12  -2 -10    3.51    3.45
 -12   2 -11   51.04    9.59
 -12   2 -11   37.74    7.55
 -12   2 -11   38.20    7.23
 -12  -2 -11   45.02    7.43
 -12  -2 -11   39.33    7.02
 -12   2 -12   19.97    6.16
 -12   2 -12   21.17    6.73
 -12   2 -12   21.08    6.15
 -12  -2 -12   21.16    5.84
 -12  -2 -12   21.60    5.48
 -12   2 -13    7.56   10.08
 -12   2 -13    9.24    5.26
 -12   2 -13    6.94    4.00
 -12  -2 -13   12.25    6.42
 -12  -2 -13    7.28    4.34
 -12   2 -14   62.83    9.04
 -12   2 -14   81.41   22.34
 -12   2 -14   68.70    9.39
 -12   2 -14   72.53    9.67
 -12  -2 -14   77.91    9.39
 -12  -2 -14   78.19    9.34
 -12   2 -15  107.84   11.17
 -12   2 -15  113.14   10.99
 -12   2 -15   99.30   10.55
 -12   2 -15  117.15   12.14
 -12  -2 -15  117.22   10.95
 -12  -2 -15  104.06   10.18
 -12   2 -16   10.70    5.69
  12   2  16   10.38    3.77
 -12   2 -16    9.79    4.65
 -12   2 -16    9.66    4.82
 -12   2 -16   11.01    5.46
 -12  -2 -16   13.33    5.42
 -12  -2 -16   12.14    4.97
 -12   2 -17    0.24    2.83
  12   2  17    0.76    1.88
 -12   2 -17   -0.11    2.06
 -12   2 -17    0.21    2.09
 -12   2 -17    0.76    3.29
 -12  -2 -17    1.69    3.43
 -12  -2 -17    0.73    2.69
 -12   2 -18    2.71    4.02
  12   2  18    2.45    2.26
 -12   2 -18    0.48    1.75
 -12   2 -18    4.77    4.25
 -12  -2 -18    1.23    2.00
 -12  -2 -18    2.40    3.47
 -12   2 -19   29.08    6.57
  12   2  19   22.76    4.02
 -12   2 -19   21.24    4.66
 -12   2 -19   21.19    5.32
 -12  -2 -19   25.96    4.64
 -12  -2 -19   21.87    5.19
 -12   2 -20    0.48    2.09
 -12   2 -20    0.49    2.25
 -12  -2 -20   -0.38    1.24
 -12  -2 -20    0.29    1.95
 -12   2 -21    1.47    2.59
 -12   2 -21    1.84    2.13
 -12  -2 -21    1.94    2.45
 -12   2 -22   29.18    4.63
 -12   2 -22   13.07    7.86
 -12  -2 -22   19.22    3.29
 -12   4  25   18.68   14.31
 -12  -4  25   38.91    5.15
  12  -4 -25   42.06    6.47
 -12  -4  25   48.50    6.68
 -12   4  24    0.19    1.17
 -12   4  24    0.78    1.88
 -12  -4  24   -0.04    1.94
  12  -4 -24    0.57    2.23
 -12  -4  24   -0.39    1.39
 -12   4  23   64.83   15.62
 -12   4  23   74.62   22.13
 -12  -4  23   72.19    7.66
  12  -4 -23   55.87    6.80
 -12  -4  23   71.06    7.22
 -12   4  22    4.28    2.07
 -12   4  22    3.42    3.41
 -12  -4  22    2.33    2.85
 -12  -4  22    3.84    3.74
 -12   4  21   44.88   18.17
 -12   4  21   36.73   14.36
 -12   4  21   48.38   21.76
 -12  -4  21   47.91    8.47
 -12  -4  21   43.80    6.55
 -12   4  20   14.12    5.22
 -12   4  20   17.22    8.77
 -12  -4  20   12.41    4.72
 -12  -4  20   12.36    5.49
 -12   4  19  109.12   15.74
 -12  -4  19  112.20   12.45
 -12  -4  19  111.82   12.11
 -12   4  18   37.38   17.67
 -12  -4  18   36.13    7.71
 -12  -4  18   32.92    7.14
 -12   4  17    3.21    3.27
 -12  -4  17    0.93    3.48
 -12  -4  17    4.99    4.12
 -12   4  16    0.90    2.87
 -12  -4  16    1.98    3.66
 -12  -4  16   -0.02    2.61
 -12   4  15   50.80    8.72
 -12  -4  15   58.32   10.50
 -12  -4  15   54.51    8.74
 -12   4  14   29.55    7.49
 -12  -4  14   44.39   10.06
 -12   4  13   56.74    8.78
 -12   4  12   86.30   10.02
 -12  -4  12  112.19   11.65
 -12  -4  11   51.42    9.22
 -12  -4  11   43.56    8.45
 -12  -4  10   13.16    5.34
 -12   4   9   28.34    4.87
 -12  -4   9   30.27    6.98
 -12   4   8    3.52    2.81
 -12  -4   8    3.49    4.06
 -12  -4   8    2.07    2.90
  12  -4  -8    1.10    2.00
 -12   4   7    9.02    3.71
 -12  -4   7    8.48    5.25
 -12  -4   7    8.72    4.45
  12  -4  -7    8.21    3.97
 -12   4   6    0.91    1.75
 -12  -4   6    1.03    2.80
 -12  -4   6    2.01    3.83
 -12   4   5  331.02   18.07
 -12  -4   5  311.91   18.66
 -12  -4   5  337.20   20.25
 -12   4   4    0.88    1.92
 -12  -4   4    1.86    2.83
 -12  -4   4    2.44    3.24
 -12  -4   4    0.86    2.68
 -12   4   3   13.44    4.29
 -12   4   3    4.64    3.47
 -12  -4   3    7.11    3.81
 -12  -4   3   13.34    5.36
 -12  -4   3   11.08    5.42
 -12   4   2   43.51    6.66
 -12   4   2   42.53    8.45
 -12  -4   2   42.46    6.72
 -12  -4   2   43.80    7.81
 -12  -4   2   41.12    7.15
 -12   4   1   25.00    5.28
 -12   4   1   25.11    6.99
 -12  -4   1   21.62    5.62
 -12  -4   1   27.16    6.23
 -12  -4   1   25.15    6.15
 -12   4   0    0.21    1.86
 -12   4   0    0.97    3.35
 -12  -4   0   -0.02    2.49
 -12  -4   0    1.34    2.91
 -12   4  -1    0.84    2.76
 -12   4  -1    0.08    3.31
 -12  -4  -1    0.11    2.39
 -12  -4  -1    0.30    2.99
 -12   4  -2   97.40   12.01
 -12  -4  -2   93.21   10.02
 -12  -4  -2   93.06    9.34
 -12  -4  -2  100.98    9.80
 -12   4  -3   26.79    6.67
 -12  -4  -3    8.12    5.08
 -12  -4  -3    8.08    4.78
 -12  -4  -3    6.24    5.36
 -12   4  -4  146.25   11.71
 -12   4  -4  148.01   14.69
 -12  -4  -4  119.59   11.46
 -12  -4  -4  126.84   14.78
 -12  -4  -4  125.21   11.06
 -12   4  -5   70.34    8.27
 -12   4  -5   84.75   12.39
 -12  -4  -5   72.21    8.56
 -12  -4  -5   69.77    9.33
 -12  -4  -5   61.60    7.49
 -12   4  -6   36.05    7.32
 -12   4  -6   36.17    9.06
 -12   4  -6   27.76    7.37
 -12  -4  -6   32.44   12.61
 -12  -4  -6   26.58    6.26
 -12  -4  -6   30.20    7.43
 -12  -4  -6   31.17    6.37
 -12   4  -7   33.60    6.28
 -12   4  -7   41.70    9.27
 -12   4  -7   34.06   24.81
 -12  -4  -7   41.39    7.64
 -12  -4  -7   36.39    6.91
 -12  -4  -7   36.16    7.67
 -12  -4  -7   36.67    6.21
 -12   4  -8   14.21    4.60
 -12   4  -8   12.71    6.51
 -12   4  -8   10.54    5.41
 -12  -4  -8   17.59    5.92
 -12  -4  -8   16.66    5.86
 -12  -4  -8   17.08    5.47
 -12  -4  -8   12.51    4.47
 -12   4  -9   42.05    6.57
 -12   4  -9   47.24    9.20
 -12   4  -9   44.69   26.96
 -12  -4  -9   49.88   11.22
 -12  -4  -9   49.28    7.05
 -12   4 -10   27.00    6.42
 -12   4 -10   19.12    6.85
 -12   4 -10   19.44   13.86
 -12  -4 -10   23.36   11.93
 -12  -4 -10   18.66    4.54
 -12   4 -11   30.75    5.85
 -12   4 -11   24.97    6.80
 -12   4 -11   23.14   18.74
 -12  -4 -11   34.05   20.02
 -12  -4 -11   32.09    6.38
 -12   4 -12    0.15    1.89
 -12   4 -12    0.05    2.89
 -12   4 -12    0.14    1.42
 -12  -4 -12   -0.29    2.67
 -12  -4 -12    0.28    1.92
 -12   4 -13   24.98    5.30
 -12   4 -13   23.74    6.85
 -12   4 -13   19.89   13.37
 -12  -4 -13   28.12    5.93
 -12  -4 -13   23.91    4.93
 -12   4 -14   19.72    4.43
 -12   4 -14   17.30    5.41
 -12   4 -14   16.61    8.08
 -12  -4 -14   19.92    4.58
 -12  -4 -14   16.38    4.09
 -12   4 -15   13.41    3.47
 -12   4 -15   13.84    5.00
 -12   4 -15   10.38    4.27
 -12  -4 -15   15.88    4.60
 -12  -4 -15   13.18    3.60
 -12   4 -16    1.82    2.01
  12   4  16    2.62    2.28
 -12   4 -16    0.88    1.89
 -12  -4 -16    0.72    1.71
 -12  -4 -16    1.72    1.82
 -12   4 -17   52.71    5.87
  12   4  17   60.77    6.72
 -12   4 -17   50.82    6.47
 -12  -4 -17   31.35    4.54
 -12  -4 -17   46.18    5.43
 -12   6  13   52.89    7.00
 -12   6  13   32.89   10.61
 -12   6  12   30.45    5.46
 -12   6  12   18.25    8.95
 -12   6  11   28.00    4.01
 -12   6  10    7.88    3.57
 -12   6   9   16.13    4.11
 -12   6   8    6.81    3.49
 -12   6   7   11.39    4.12
  12  -6  -7    9.17    2.90
 -12   6   6    0.89    1.75
  12  -6  -6    0.79    1.41
 -12   6   5    0.75    1.83
  12  -6  -5    0.41    1.31
 -12   6   4    0.57    1.80
  12  -6  -4    0.51    1.42
 -12   6   3   38.91    5.77
  12  -6  -3   30.23    4.68
 -12   6   2    5.05    3.30
 -12  -6   2    2.29    2.46
  12  -6  -2    1.52    1.77
 -12   6   1    4.58    3.08
 -12  -6   1    1.12    1.52
 -12  -6   1    0.19    0.98
  12  -6  -1    1.10    1.72
 -12   6   0    0.32    1.69
 -12  -6   0    0.43    1.34
 -12  -6   0    0.00    1.07
  12  -6   0    0.49    1.60
 -12   6  -1   34.79    5.56
 -12  -6  -1   34.18    5.49
 -12  -6  -1   28.00    3.86
  12  -6   1   27.79    4.84
 -12   6  -2   25.13    4.65
 -12  -6  -2   24.42    4.70
 -12  -6  -2   19.81    3.40
  12  -6   2   23.13    4.99
 -12   6  -3   79.60    8.84
 -12  -6  -3   81.30    8.92
 -12  -6  -3   77.40    8.08
  12  -6   3   61.24    7.53
 -12  -6  -4    1.74    1.20
 -12  -6  -4    1.34    1.82
  12  -6   4    0.22    1.48
 -12   6  -5   29.59    4.52
 -12  -6  -5   28.84   10.77
 -12  -6  -5   27.89    3.93
  12  -6   5   26.39    4.09
  13   1 -31   28.68    5.08
  13   1 -31   17.44    3.58
 -13  -1  31   21.55    3.88
 -13  -1  31   24.14    4.65
  13  -1 -31   28.72    5.60
  13  -1 -31   27.94    6.12
  13   1 -30   44.61    6.74
  13   1 -30   30.84    5.02
 -13  -1  30   37.94    5.62
 -13  -1  30   38.57    6.20
  13  -1 -30   43.59    7.16
  13  -1 -30   37.37    7.05
  13   1 -29    9.93    4.82
  13   1 -29    2.06    3.26
 -13  -1  29    4.35    3.21
 -13  -1  29    7.98    3.99
  13  -1 -29    5.64    5.40
  13  -1 -29    3.18    3.33
  13   1 -28  126.54   10.82
  13   1 -28  107.43   10.14
 -13  -1  28  127.97   10.23
 -13  -1  28  133.89   11.37
  13  -1 -28  119.95   10.46
  13  -1 -28  117.69   12.18
  13   1 -27    0.89    2.80
  13   1 -27    0.90    2.67
 -13  -1  27    1.94    2.47
 -13  -1  27   -0.14    2.95
  13  -1 -27    0.14    3.18
  13  -1 -27    1.17    3.89
  13   1 -26   25.36    6.64
  13   1 -26   22.70    6.65
 -13  -1  26   25.45    6.38
 -13  -1  26   28.93    7.67
  13  -1 -26   27.86    7.66
  13  -1 -26   22.89    7.01
  13   1 -25   -0.26    2.88
 -13   1  25    0.18    1.72
  13   1 -25    2.72    3.34
 -13  -1  25    1.35    3.41
  13  -1 -25    1.89    5.63
 -13  -1  25    5.35    4.51
  13  -1 -25    0.45    3.69
  13   1 -24   14.78    6.22
 -13   1  24   11.52    4.22
  13   1 -24   12.41    6.03
 -13  -1  24   14.52    6.59
  13  -1 -24   16.12    8.45
 -13  -1  24   12.62    5.51
  13  -1 -24   12.13    5.91
  13   1 -23   39.70    8.98
  13   1 -23   33.34    7.83
 -13  -1  23   35.83    7.56
 -13  -1  23   40.25    9.41
  13  -1 -23   42.15   11.23
  13  -1 -23   34.04    8.34
  13   1 -22   32.57    9.13
  13   1 -22   27.14    7.47
 -13  -1  22   21.52    6.11
 -13  -1  22   23.39    7.61
  13  -1 -22    4.56    7.51
  13  -1 -22   21.91    6.40
  13   1 -21   19.85    7.95
  13   1 -21   15.19    6.15
 -13   1  21   10.20    4.85
 -13  -1  21    8.66    5.19
 -13  -1  21   13.41    4.52
  13  -1 -21   15.00    6.53
 -13  -1  21   15.31    6.46
  13   1 -20   26.58    7.69
 -13   1  20   24.28    6.54
  13   1 -20   22.38    6.17
 -13   1  20   23.02   10.35
 -13  -1  20   24.65    6.14
 -13  -1  20   24.49    7.22
 -13  -1  20   27.96    7.24
  13   1 -19    2.01    3.43
 -13   1  19    7.30    5.62
 -13   1  19    6.43    3.60
  13   1 -19    2.19    2.57
 -13   1  19    1.42    1.50
 -13  -1  19    3.49    3.21
 -13  -1  19    9.78    5.58
 -13  -1  19    5.42    3.95
  13   1 -18   58.39   10.44
  13   1 -18   40.55    7.32
 -13   1  18   53.14   25.98
 -13   1  18   15.01    8.49
  13   1 -18   41.66    7.13
 -13  -1  18   52.53    8.09
 -13  -1  18   47.46    7.91
 -13  -1  18   55.84    9.17
  13  -1 -18   46.27    7.74
 -13  -1  18   41.93    7.26
  13   1 -17   24.15    5.88
 -13   1  17   25.00   12.21
 -13   1  17   14.81    5.40
 -13  -1  17   34.43    8.38
  13  -1 -17   26.42    5.74
 -13  -1  17   24.51    5.59
 -13  -1  17   29.95    6.93
  13  -1 -17   24.51    7.23
 -13  -1  17   25.05    5.85
  13   1 -16   21.09    5.60
 -13   1  16   26.21   13.12
 -13   1  16   23.00    8.96
 -13  -1  16   33.42   14.56
  13  -1 -16   23.75    5.26
 -13  -1  16   25.84    5.21
 -13  -1  16   28.61    6.41
 -13  -1  16   18.86    4.92
  13   1 -15   22.31    5.84
 -13   1  15   22.67   14.35
 -13   1  15    4.51    3.41
 -13  -1  15    1.50    1.94
  13  -1 -15   27.76    6.02
 -13  -1  15   24.04    4.88
 -13  -1  15   25.08    6.13
 -13  -1  15   21.11    5.11
  13   1 -14   75.19    8.66
 -13   1  14   93.82   10.32
 -13   1  14   86.51    8.36
 -13  -1  14  118.17   15.50
  13  -1 -14   93.13    9.38
 -13  -1  14   69.13    7.34
 -13  -1  14  101.13   10.36
 -13  -1  14   79.30    8.94
 -13   1  13   26.39   19.28
 -13   1  13   32.50    5.14
  13   1 -13   37.56    6.67
 -13  -1  13    6.91    5.50
  13  -1 -13   37.86    5.94
 -13  -1  13   34.43    6.28
 -13  -1  13   29.90    6.10
 -13   1  12   28.80   20.04
 -13   1  12   43.07    5.46
  13   1 -12   40.52    6.46
 -13  -1  12   45.31    8.72
  13  -1 -12   47.26    6.21
 -13  -1  12   45.44    6.59
 -13  -1  12   36.42    6.30
  13   1 -11   37.08    5.83
 -13   1  11   40.26    5.58
 -13   1  11   36.48    4.72
 -13   1  11   36.47    7.78
 -13  -1  11   44.55    5.20
  13  -1 -11   45.22    6.29
 -13  -1  11   41.07    6.00
 -13  -1  11   36.05    6.21
 -13   1  10  106.61    8.75
 -13   1  10  100.76    7.73
  13   1 -10   90.94    8.51
 -13   1  10   90.08    8.25
  13  -1 -10  100.11    8.76
 -13  -1  10  102.06    8.90
 -13  -1  10   91.49    8.50
 -13   1   9   82.94    7.54
  13   1  -9   72.76    7.23
  13  -1  -9   75.14    7.29
 -13  -1   9   71.43    7.24
 -13  -1   9   71.17    7.47
 -13   1   8  158.68   10.06
  13   1  -8  153.75    9.67
  13  -1  -8  156.23    9.85
 -13  -1   8  158.49   10.18
 -13  -1   8  160.60   10.51
 -13   1   7  338.01   15.08
  13   1  -7  317.78   14.03
  13  -1  -7  327.95   14.34
 -13  -1   7  328.71   14.95
  13  -1  -7  327.62   17.45
 -13  -1   7  324.41   15.04
 -13   1   6   46.53    5.42
  13   1  -6   42.10    5.26
  13  -1  -6   40.15    5.19
 -13  -1   6   38.26    5.34
  13  -1  -6   41.53    7.82
 -13  -1   6   33.08   12.02
 -13   1   5  171.04   10.03
  13   1  -5  170.83    9.58
  13  -1  -5  178.44   10.19
 -13  -1   5  191.33   11.07
  13  -1  -5  191.55   13.33
 -13  -1   5  183.69   18.40
 -13   1   4   40.56    5.10
  13   1  -4   42.45    5.10
  13  -1  -4   36.62    4.95
 -13  -1   4   33.59    4.97
  13  -1  -4   46.91    8.57
 -13  -1   4   36.18    6.20
 -13   1   3  155.82    9.52
  13   1  -3  160.04    9.49
  13  -1  -3  166.41    9.90
 -13  -1   3  192.88   11.50
  13  -1  -3  170.46   13.09
 -13  -1   3  174.26   10.75
 -13   1   2  252.18   12.37
  13   1  -2  265.96   12.68
  13  -1  -2  271.42   12.83
 -13  -1   2  307.71   15.19
 -13   1   1   83.34    7.17
 -13   1   1   90.38   17.12
 -13   1   1   89.18    7.12
  13   1  -1   95.86    7.64
 -13  -1   1  102.37    8.69
  13  -1  -1   89.11    7.45
 -13   1   0  211.53   11.74
 -13   1   0  206.01   10.76
 -13   1   0  220.29   11.64
  13   1   0  196.77   10.92
 -13   1   0  202.62   13.05
 -13  -1   0  249.40   13.56
 -13  -1   0  216.30   11.16
 -13   1  -1   60.38    6.54
 -13   1  -1   56.96    9.59
 -13   1  -1   57.58    6.13
  13   1   1   49.78    5.74
 -13   1  -1   52.67    9.32
 -13  -1  -1   61.47    6.81
 -13  -1  -1   56.51    5.75
 -13   1  -2  143.96   10.66
 -13   1  -2  133.02   12.47
 -13   1  -2  126.37   20.07
 -13  -1  -2  147.02   10.58
 -13  -1  -2  127.07    8.64
 -13  -1  -2  139.97    9.95
 -13   1  -3   95.07    8.77
 -13   1  -3   88.73    9.21
 -13   1  -3   94.82    8.80
 -13   1  -3   85.69   10.44
 -13  -1  -3   98.52    8.71
 -13  -1  -3   97.33    8.57
 -13   1  -4  138.36   11.64
 -13   1  -4  127.89   10.14
 -13   1  -4  134.67   12.20
 -13   1  -4  114.33   13.20
 -13  -1  -4  140.37   11.32
 -13  -1  -4  132.90   13.03
 -13   1  -5   34.74    6.04
 -13   1  -5   33.34    5.93
 -13   1  -5   33.67    5.30
 -13   1  -5   31.73    6.56
 -13  -1  -5   25.22    9.78
 -13  -1  -5   33.67    5.77
 -13   1  -6  125.16   10.82
 -13   1  -6  117.06    9.79
 -13   1  -6  100.76   11.20
 -13  -1  -6  137.00   11.51
 -13  -1  -6  127.75   10.94
 -13   1  -7   14.80    5.08
 -13   1  -7   13.80    4.04
 -13   1  -7   15.79    5.21
 -13  -1  -7   14.99   11.69
 -13  -1  -7   16.57    5.83
 -13  -1  -7   16.23    4.16
 -13   1  -8   50.60    7.60
 -13   1  -8   46.83    7.53
 -13   1  -8   42.18    7.23
 -13   1  -8   46.50    6.87
 -13  -1  -8   58.04    8.53
 -13  -1  -8   44.80    6.23
 -13   1  -9   74.90   10.10
 -13   1  -9   73.97   10.42
 -13   1  -9   69.22    9.27
 -13  -1  -9   86.58   11.36
 -13  -1  -9   66.22    8.46
 -13   1 -10    0.14    2.70
 -13   1 -10    1.48    3.62
 -13   1 -10    1.46    3.77
 -13  -1 -10    0.50    3.41
 -13  -1 -10    0.74    2.31
 -13   1 -11    7.11    5.24
 -13   1 -11    4.36    4.96
 -13   1 -11    6.41    4.33
 -13  -1 -11    5.83    4.90
 -13  -1 -11    5.28    3.86
 -13   1 -12   34.63    7.48
 -13   1 -12   37.40    8.24
 -13   1 -12   33.04    6.90
 -13  -1 -12   41.23    7.88
 -13  -1 -12   33.75    6.93
 -13   1 -13  105.22   10.56
 -13   1 -13  110.12   11.04
 -13   1 -13  105.81   11.26
 -13  -1 -13  117.74   11.27
 -13  -1 -13  108.58   10.80
 -13   1 -14   26.59    6.62
 -13   1 -14   23.99   14.47
 -13   1 -14   23.61    6.94
 -13  -1 -14   27.35    6.19
 -13  -1 -14   28.57    7.08
 -13   1 -15   13.20    5.76
 -13   1 -15   12.63   14.09
 -13   1 -15   17.22    6.47
 -13  -1 -15   13.23    5.06
 -13  -1 -15   15.00    5.61
 -13   1 -16   21.02    5.76
 -13   1 -16   21.17   14.09
 -13   1 -16   21.48    6.66
 -13  -1 -16   18.02    4.93
 -13  -1 -16   20.34    5.74
 -13   1 -17    4.23    4.03
 -13   1 -17    3.74    2.42
 -13   1 -17    6.76    5.03
 -13  -1 -17    3.74    3.54
 -13  -1 -17    1.18    4.04
 -13   1 -18   21.62    5.95
 -13   1 -18   18.74    8.61
 -13   1 -18   17.72    5.86
 -13  -1 -18   20.87    5.19
 -13  -1 -18   18.74    5.32
 -13   1 -19   21.28    5.24
 -13   1 -19   21.90    4.50
 -13   1 -19    9.63    4.63
 -13  -1 -19   23.51    4.62
 -13  -1 -19   20.98    5.82
 -13   1 -20   44.38    5.85
 -13   1 -20   22.32    3.92
 -13   1 -20   36.00    5.71
 -13  -1 -20   29.43   12.99
 -13  -1 -20   40.49    6.37
 -13   1 -21   24.69    4.20
 -13   1 -21   18.88    4.14
 -13  -1 -21   21.55    4.49
 -13   1 -22   43.72    6.09
 -13  -1 -22   37.87    5.06
 -13  -3  28   10.26    3.90
 -13  -3  27   14.67    4.67
 -13  -3  27   15.83    4.60
  13  -3 -27   16.95    5.40
  13  -3 -26    8.83    3.01
 -13  -3  26   10.41    4.57
 -13  -3  26   11.15    5.24
  13  -3 -26    9.47    5.27
 -13   3  25    3.22    3.41
 -13   3  25    1.18    1.46
 -13  -3  25    4.19    3.63
  13  -3 -25    2.82    2.41
  13  -3 -25    1.73    2.95
 -13  -3  25    4.38    3.89
 -13   3  24   69.55    9.50
 -13   3  24   46.40   20.31
 -13  -3  24   70.69    9.43
  13  -3 -24   75.70    8.24
 -13  -3  24   67.34    8.76
 -13   3  23    9.93    7.32
 -13   3  23    6.88    5.68
 -13  -3  23   16.01    6.38
  13  -3 -23    1.74    3.43
 -13  -3  23   16.01    6.99
 -13   3  22   60.27   27.39
 -13  -3  22   86.47   10.96
 -13  -3  22   88.62   11.07
  13  -3 -22  101.50   11.73
 -13   3  21    0.46    1.44
 -13  -3  21    0.48    3.15
 -13  -3  21    0.82    3.18
  13  -3 -21   -0.29    3.15
 -13   3  20   15.15    7.89
 -13   3  20    7.08    4.87
 -13  -3  20   12.54    5.59
 -13  -3  20   12.49    6.03
 -13   3  19    4.85    4.97
 -13   3  19   14.64    5.42
 -13   3  19   13.92   13.05
 -13  -3  19   19.36    7.55
 -13  -3  19   18.16    7.32
 -13   3  18    3.48    3.53
 -13   3  18    8.29    4.04
 -13   3  18    8.58    6.34
 -13  -3  18    9.81    5.70
 -13  -3  18    9.13    5.26
 -13   3  17  151.29   26.23
 -13   3  17  115.71   11.64
 -13   3  17  120.07   12.78
 -13  -3  17  130.79   13.38
 -13  -3  17  127.08   12.85
 -13   3  16   84.98   27.33
 -13   3  16   78.20    9.80
 -13  -3  16   79.52   10.64
 -13  -3  16   80.36   10.84
 -13   3  15  584.89   25.87
 -13   3  15  561.43   26.95
 -13  -3  15  588.24   29.27
 -13  -3  15  570.07   28.98
 -13   3  14  165.71   12.48
 -13   3  14  169.77   13.68
 -13  -3  14  163.22   14.25
 -13  -3  14  154.60   14.25
 -13   3  13  168.82   11.77
 -13   3  13  177.45   13.05
 -13  -3  13  166.56   13.35
 -13  -3  13  165.32   13.66
 -13   3  12   57.21    7.22
 -13   3  12   58.55    8.03
 -13  -3  12   52.45    7.94
 -13  -3  12   52.62    9.03
 -13   3  11    0.10    1.92
 -13   3  11    1.03    2.53
 -13  -3  11    0.45    2.38
 -13  -3  11    0.67    2.84
  13  -3 -11    0.49    1.84
 -13   3  10    2.65    3.02
 -13   3  10    1.91    2.58
 -13  -3  10    5.24    3.65
 -13  -3  10    4.98    4.12
  13  -3 -10    2.02    2.52
  13  -3 -10    1.84    2.23
 -13  -3  10    2.03    3.56
 -13   3   9    1.53    3.01
 -13   3   9    1.89    3.41
 -13  -3   9    1.17    3.10
 -13  -3   9    0.73    2.72
  13  -3  -9    0.82    2.25
  13  -3  -9   -0.04    1.81
 -13  -3   9    0.02    0.67
 -13   3   8   65.98    8.74
 -13   3   8   53.75    7.75
 -13  -3   8   58.05    7.95
 -13  -3   8   60.27    8.91
  13  -3  -8   59.65    8.94
  13  -3  -8   45.72    7.57
 -13  -3   8   26.08   21.76
 -13   3   7   27.63    6.17
 -13   3   7   21.29    5.49
 -13  -3   7   19.28    5.23
 -13  -3   7   21.83    6.20
  13  -3  -7   21.66    5.84
  13  -3  -7   17.89    5.30
 -13  -3   7    8.26    8.21
 -13   3   6  177.92   13.01
 -13   3   6  153.55   12.21
 -13  -3   6  164.37   12.20
 -13  -3   6  174.66   13.87
  13  -3  -6  161.60   13.54
  13  -3  -6  137.56   12.56
 -13  -3   6  127.83   12.00
 -13   3   5   14.24    4.88
 -13   3   5   14.01    5.05
 -13  -3   5   13.44    4.17
 -13  -3   5   13.73    5.77
  13  -3  -5   14.85    5.49
  13  -3  -5   13.48    5.07
 -13  -3   5   13.24    4.49
 -13   3   4   36.25    6.62
 -13   3   4   29.16    6.09
 -13  -3   4   33.69    5.72
 -13  -3   4   34.30    7.21
  13  -3  -4   31.15    6.48
  13  -3  -4   23.30    5.94
 -13   3   3   48.49    7.23
 -13   3   3   43.59    7.12
  13  -3  -3   38.92    6.99
 -13  -3   3   37.76    5.76
 -13  -3   3   43.37    7.87
 -13  -3   3   38.96    6.34
  13  -3  -3   39.96    7.31
 -13   3   2   77.14    8.64
 -13   3   2   76.14    9.37
  13  -3  -2   74.34    9.47
 -13  -3   2   73.53    7.72
 -13  -3   2   86.03   10.02
 -13  -3   2   82.02    8.37
  13  -3  -2   65.48    9.06
 -13   3   1   16.32    5.12
 -13   3   1   13.20    4.67
  13  -3  -1   14.28    5.29
 -13  -3   1   12.65    4.57
 -13  -3   1   10.90    4.97
 -13  -3   1   11.92    4.10
  13  -3  -1    2.43    3.39
 -13   3   0    5.86    3.54
 -13   3   0    1.49    1.86
 -13   3   0    7.02    4.24
 -13  -3   0    7.38    3.89
  13  -3   0    8.09    4.95
 -13  -3   0    7.27    3.77
  13  -3   0    5.36    4.41
 -13  -3   0    9.00    4.60
 -13   3  -1   32.30    6.57
 -13   3  -1   30.01    7.20
 -13   3  -1   25.21   15.29
 -13  -3  -1   33.28    6.50
 -13  -3  -1   32.58    5.67
 -13  -3  -1   30.60    6.06
 -13   3  -2    0.05    2.36
 -13   3  -2    0.25    2.86
 -13   3  -2    0.08    1.05
 -13  -3  -2    0.32    2.64
 -13  -3  -2    1.01    1.96
 -13  -3  -2    0.67    2.91
 -13   3  -3  162.47   13.52
 -13   3  -3  165.66   23.09
 -13  -3  -3  162.38   12.18
 -13  -3  -3  168.14   11.48
 -13  -3  -3  161.99   12.23
 -13   3  -4  374.01   18.60
 -13   3  -4  378.08   20.24
 -13   3  -4  377.66   19.12
 -13  -3  -4  383.27   18.21
 -13  -3  -4  379.87   16.65
 -13  -3  -4  384.00   19.58
 -13   3  -5  319.60   19.82
 -13   3  -5  304.24   20.11
 -13   3  -5  304.60   19.23
 -13  -3  -5  319.76   18.91
 -13  -3  -5  311.10   17.42
 -13  -3  -5  308.39   18.93
 -13   3  -6  168.72   14.69
 -13   3  -6  158.36   14.71
 -13   3  -6  121.16   27.05
 -13  -3  -6  128.83   19.63
 -13  -3  -6  123.52   10.71
 -13  -3  -6  142.71   12.67
 -13   3  -7   77.15    9.99
 -13   3  -7   77.15   10.80
 -13   3  -7   76.18   18.13
 -13  -3  -7   73.53   23.70
 -13  -3  -7   70.37    8.35
 -13  -3  -7   69.72    8.91
 -13  -3  -7   75.65    8.07
 -13   3  -8   91.18   11.12
 -13   3  -8   83.20   11.54
 -13   3  -8   68.59   14.88
 -13  -3  -8   91.11   21.99
 -13  -3  -8   82.09   17.08
 -13  -3  -8   81.34    9.94
 -13  -3  -8   75.98    8.34
 -13   3  -9   35.18    7.94
 -13   3  -9   28.93   17.50
 -13   3  -9   28.58    7.80
 -13  -3  -9   38.09    8.64
 -13  -3  -9   35.95   20.30
 -13  -3  -9   27.07    5.77
 -13   3 -10   81.93   10.00
 -13   3 -10   76.43   10.05
 -13   3 -10   89.60   29.32
 -13  -3 -10   89.53   11.10
 -13  -3 -10   79.13    8.42
 -13   3 -11   33.12    7.68
 -13   3 -11   30.86    7.39
 -13   3 -11   29.19   13.25
 -13  -3 -11   34.48    7.08
 -13  -3 -11   30.98    5.87
 -13   3 -12    2.07    4.12
 -13   3 -12    0.70    2.97
 -13   3 -12   -0.35    3.16
 -13  -3 -12    1.05    3.16
 -13  -3 -12    0.17    2.21
 -13   3 -13   92.39   11.41
 -13   3 -13   84.16   11.06
 -13   3 -13   87.44   21.99
 -13  -3 -13   92.44   10.62
 -13  -3 -13   83.37    9.37
 -13   3 -14   83.76    9.71
 -13   3 -14   76.76    9.38
 -13   3 -14   74.01   16.18
 -13  -3 -14   90.19    9.18
 -13  -3 -14   75.06    8.02
 -13   3 -15   58.49    8.31
 -13   3 -15   51.23    7.57
 -13   3 -15   47.50   11.34
 -13  -3 -15   54.73    7.29
 -13  -3 -15   53.38    6.93
 -13   3 -16    0.02    2.24
  13   3  16    0.16    1.47
 -13   3 -16    0.26    1.80
 -13   3 -16    0.65    1.98
 -13  -3 -16    0.65    2.24
 -13  -3 -16    0.19    1.77
 -13   3 -17    2.34    3.04
  13   3  17    0.43    1.20
 -13   3 -17    0.24    1.55
 -13   3 -17    0.50    1.18
 -13  -3 -17    0.02    1.83
 -13  -3 -17    0.48    1.56
  13   3  18   27.83    3.51
 -13   3 -18   20.83    9.49
 -13  -3 -18   30.26    4.29
 -13  -3 -18   31.46    5.12
 -13   3 -19   66.81    7.46
 -13   3 -19   49.43    6.34
 -13  -3 -19   23.82    2.99
 -13  -3 -19   54.71    6.14
 -13  -5  21   13.65    3.52
  13  -5 -21    9.24    3.16
 -13   5  20    0.35    0.28
 -13  -5  20    3.71    3.13
 -13   5  19    1.70    1.63
 -13   5  19    1.82    2.26
 -13   5  19   -0.04    1.29
 -13  -5  19    4.59    2.94
 -13   5  18   15.71    3.79
 -13   5  18   17.00    8.15
 -13   5  18   14.86    7.52
 -13  -5  18   21.53    5.08
 -13   5  17    0.55    1.09
 -13   5  17    0.41    1.46
 -13   5  17    0.75    2.19
 -13  -5  17    0.39    2.39
 -13  -5  17    0.93    1.77
 -13   5  16    0.57    0.92
 -13   5  16    7.50    5.34
 -13  -5  16    4.69    2.52
 -13  -5  16    6.34    3.85
 -13   5  15   67.90    7.90
 -13  -5  15   74.60    8.73
 -13  -5  15   70.25    7.27
 -13   5  14  119.26   10.13
 -13  -5  14  121.27   11.22
 -13  -5  14  116.47    9.64
 -13   5  13  140.91   11.13
 -13  -5  13  144.19   11.55
 -13  -5  13  138.89   10.17
 -13   5  12   33.32    7.06
 -13  -5  12   31.70    7.42
 -13  -5  12   29.40    5.36
 -13   5  11    3.70    4.06
 -13  -5  11    5.30    4.23
 -13  -5  11    2.55    2.85
 -13   5  10   72.46    9.80
 -13  -5  10   65.93    9.07
 -13  -5  10   68.08    8.34
 -13   5   9   91.32   10.41
 -13  -5   9   92.55   10.55
 -13  -5   9   87.11    9.26
 -13   5   8   21.68    7.06
 -13  -5   8   19.26    6.12
  13  -5  -8   16.63    4.32
 -13   5   7   21.14    6.56
 -13  -5   7   21.15    6.02
 -13  -5   7   19.44    4.82
  13  -5  -7   14.26    4.44
 -13   5   6   22.27    6.63
 -13  -5   6   21.99    5.58
 -13  -5   6   23.85    5.33
  13  -5  -6   20.24    5.39
 -13   5   5   18.55    5.87
 -13  -5   5   24.46    6.30
 -13  -5   5   19.37    5.02
  13  -5  -5   15.57    5.36
 -13  -5   4    3.70    3.98
 -13  -5   4    4.50    3.32
  13  -5  -4    3.50    3.29
 -13  -5   3   27.12    6.11
 -13  -5   3   22.65    4.69
 -13  -5   3   23.17    5.13
  13  -5  -3   23.23    6.34
 -13  -5   2    1.44    2.63
 -13  -5   2    1.64    2.99
 -13  -5   2    0.13    0.74
 -13  -5   1    8.14    4.05
 -13  -5   1    9.37    3.99
 -13  -5   1    6.60    4.96
 -13  -5   0   55.50    7.82
 -13  -5   0   58.05    7.83
 -13  -5   0   47.87   22.03
 -13  -5  -1    9.06    4.76
 -13  -5  -1   14.50    4.67
 -13  -5  -1    9.77    5.87
 -13  -5  -2    2.24    3.29
 -13  -5  -2    2.30    3.72
 -13  -5  -2    2.31    1.81
 -13  -5  -3   60.34    7.62
 -13  -5  -3   63.38    7.95
 -13  -5  -3   71.29    7.53
 -13   5  -4   37.34    7.18
 -13  -5  -4   35.39    6.05
 -13  -5  -4   42.16    6.75
 -13   5  -5   26.66    6.67
 -13  -5  -5   18.19    4.96
 -13  -5  -5   27.11    5.89
 -13   5  -6   74.01    8.81
 -13  -5  -6   69.05   16.93
 -13  -5  -6   79.11    8.57
 -13   5  -7   23.03    5.58
 -13  -5  -7   25.97   13.62
 -13  -5  -7   26.54    5.18
 -13   5  -8   14.63    4.75
 -13  -5  -8   15.31    8.06
 -13  -5  -8   16.78    4.78
 -13   5  -9   20.02    4.88
 -13  -5  -9   16.59    9.32
 -13  -5  -9   20.67    4.72
 -13   5 -10   31.15    5.39
 -13  -5 -10   31.68    5.30
 -13   5 -11   26.43    4.75
  14   0 -31    0.35    1.82
 -14   0  31   -0.05    0.72
  14   0 -31    0.31    1.46
  14   0 -30    0.11    2.09
 -14   0  30    0.01    1.23
  14   0 -30   -0.18    2.03
  14   0 -29   -1.24    2.52
 -14   0  29   -0.06    1.50
  14   0 -29    0.00    2.46
  14   0 -28    0.64    2.74
 -14   0  28    0.27    1.33
 -14   0  28    0.94    2.05
  14   0 -28    1.19    3.00
  14   0 -27   -0.79    3.18
 -14   0  27    0.04    1.46
 -14   0  27   -0.33    2.26
  14   0 -27   -0.18    2.78
  14   0 -26   73.58   10.49
 -14   0  26   73.63    8.90
 -14   0  26   79.23   10.37
  14   0 -26   67.55   10.36
  14   0 -25   -0.69    3.72
 -14   0  25    0.46    1.70
 -14   0  25   -0.36    2.56
  14   0 -25   -0.69    3.15
  14   0 -24   62.04   11.62
 -14   0  24   34.47    5.79
 -14   0  24   51.17    8.51
  14   0 -24   54.13    9.61
  14   0 -23   -0.29    4.46
 -14   0  23   -0.16    1.64
 -14   0  23    0.29    2.64
  14   0 -23   -0.03    3.09
  14   0 -22   42.45   10.52
 -14   0  22   38.30    7.97
  14   0 -22   27.75    7.27
  14   0 -21   -1.70    4.93
 -14   0  21   -0.60    2.44
  14   0 -21    1.03    2.79
 -14   0  20  653.60   34.36
 -14   0  20  490.00   24.92
  14   0 -20  391.57   21.95
 -14   0  19    1.57    3.02
 -14   0  19   -0.50    2.24
  14   0 -19   -0.08    2.14
 -14   0  18   67.54   20.70
 -14   0  18   47.02    7.63
  14   0 -18   46.04    7.60
 -14   0  17   -0.12    2.57
  14   0 -17    0.01    1.27
 -14   0  17   -0.47    1.81
  14   0 -17    0.19    1.63
  14   0 -17   -0.82    2.89
 -14   0  17   -0.05    1.26
 -14   0  16   38.00   19.24
  14   0 -16   29.33    5.18
 -14   0  16   36.49    6.01
  14   0 -16   31.34    7.11
 -14   0  16   32.56    5.40
 -14   0  15   -0.27    2.14
  14   0 -15    0.32    1.53
 -14   0  15   -0.07    1.69
 -14   0  15    0.05    0.37
  14   0 -15   -0.32    2.82
 -14   0  15   -0.01    1.47
 -14   0  14   40.65    6.02
  14   0 -14   40.93    5.69
 -14   0  14   45.73    6.75
  14   0 -14   51.53    8.65
 -14   0  14   44.27    6.21
 -14   0  13    0.25    1.63
  14   0 -13    0.04    1.24
 -14   0  13    0.37    1.46
  14   0 -13   -0.07    2.32
 -14   0  13   -0.31    1.50
 -14   0  12   19.72    4.35
  14   0 -12   20.46    4.23
 -14   0  12   12.78    3.93
  14   0 -12   10.19    4.46
 -14   0  12   15.71    4.24
 -14   0  11    0.59    1.51
  14   0 -11   -0.01    1.15
 -14   0  11    0.10    1.18
  14   0 -11    0.10    2.31
 -14   0  11   -0.18    1.78
 -14   0  10  330.68   16.43
  14   0 -10  313.16   15.05
 -14   0  10  327.76   16.30
  14   0 -10  302.95   17.13
 -14   0  10  321.11   16.03
 -14   0   9   -0.04    1.27
  14   0  -9    0.43    1.48
  14   0  -9   -0.28    2.32
 -14   0   9   -0.01    1.77
 -14   0   8   24.05    4.38
  14   0  -8   22.17    3.69
  14   0  -8   16.60    5.10
 -14   0   8    8.87    7.36
 -14   0   7   -0.06    1.18
  14   0  -7   -0.06    2.20
 -14   0   7    0.18    1.10
 -14   0   6    5.44    2.76
  14   0  -6    0.54    2.28
 -14   0   6    0.14    1.04
 -14   0   5    0.07    1.10
  14   0  -5   -0.51    2.38
 -14   0   5   -0.11    1.74
 -14   0   4    6.01    2.60
  14   0  -4    9.48    4.75
 -14   0   3   -0.04    1.00
  14   0  -3   -1.08    2.09
 -14   0   2   67.52    5.97
  14   0  -2   72.28    7.99
 -14   0   1    0.12    1.04
 -14   0   1   -0.10    1.39
  14   0  -1   -0.10    1.70
 -14   0   0   72.18    6.61
 -14   0   0   29.69    4.55
 -14   0   0   31.49    4.18
 -14   0   0   75.74    7.68
 -14   0  -1    0.40    1.68
 -14   0  -1    0.20    1.05
 -14   0  -1    0.15    0.95
 -14   0  -2   78.14    7.18
 -14   0  -2   81.44    7.67
 -14   0  -2   74.84   14.14
 -14   0  -2   64.99    9.75
 -14   0  -3    0.20    1.34
 -14   0  -3   -0.05    2.09
 -14   0  -3   -0.05    0.96
 -14   0  -3    0.05    1.63
 -14   0  -4  146.57   11.23
 -14   0  -4  167.32   13.60
 -14   0  -4  142.91   18.42
 -14   0  -5    0.32    1.58
 -14   0  -5   -0.64    2.89
 -14   0  -5    0.14    0.81
 -14   0  -5   -0.01    1.63
 -14   0  -6   16.67    4.64
 -14   0  -6   16.38    5.89
 -14   0  -6   18.28    4.77
 -14   0  -6    9.42    7.28
 -14   0  -7   -0.04    1.69
 -14   0  -7   -0.63    1.43
 -14   0  -7   -0.35    1.52
 -14   0  -8  222.12   17.73
 -14   0  -8  192.63   16.40
 -14   0  -8  215.99   17.17
 -14   0  -9   -0.35    1.99
 -14   0  -9   -0.10    2.15
 -14   0 -10  253.25   15.90
 -14   0 -10  238.88   17.27
 -14   0 -10  223.52   15.53
 -14   0 -11    0.30    2.01
 -14   0 -11    0.84    3.28
 -14   0 -11    1.12    2.63
 -14   0 -12   11.70    4.94
 -14   0 -12    5.40    4.20
 -14   0 -12    6.21    4.53
 -14   0 -13   -0.02    2.08
 -14   0 -13    0.13    3.47
 -14   0 -13    0.26    2.84
 -14   0 -14  131.31   10.44
 -14   0 -14  128.50   11.15
 -14   0 -14  130.25   11.80
 -14   0 -15   -0.11    1.83
 -14   0 -15    0.15    2.66
 -14   0 -15    0.53    2.74
 -14   0 -16   16.14    4.52
 -14   0 -16   -0.81    2.49
 -14   0 -16   13.14    5.45
 -14   0 -17    0.19    1.50
 -14   0 -17    0.15    1.84
 -14   0 -17    1.01    2.68
 -14   0 -18    0.05    1.39
 -14   0 -18    0.29    0.79
 -14   0 -18    0.25    2.30
 -14   0 -19    0.22    1.03
 -14   0 -19    0.13    1.47
 -14   0 -19    0.67    2.10
 -14   0 -20    0.10    0.44
 -14   0 -20    2.06    2.60
  14   0  21    0.08    0.74
 -14   0 -21    0.02    1.26
  14  -2 -30   -0.38    1.00
 -14  -2  30   -0.13    0.90
 -14  -2  30    0.13    1.23
  14  -2 -30   -0.08    2.07
  14   2 -29    1.22    1.33
  14  -2 -29    4.32    3.13
 -14  -2  29    2.81    2.30
 -14  -2  29    1.52    2.47
  14  -2 -29    3.18    3.95
  14   2 -28    3.86    2.67
  14  -2 -28    5.89    3.45
 -14  -2  28    4.57    2.84
 -14  -2  28    4.28    4.35
  14  -2 -28    3.07    4.40
  14   2 -27   -0.25    1.45
  14  -2 -27    0.50    2.47
 -14  -2  27    1.44    3.05
 -14  -2  27    0.37    2.43
  14  -2 -27    0.53    3.17
  14   2 -26   34.90    5.53
  14  -2 -26   39.03    7.12
 -14  -2  26   36.68    6.45
 -14  -2  26   39.13    8.00
  14  -2 -26   31.09    6.97
  14   2 -25   51.91    6.97
  14  -2 -25   65.34    9.92
 -14  -2  25   49.80    7.62
 -14  -2  25   48.86    8.50
  14  -2 -25   45.98    9.27
  14   2 -24    3.35    2.87
  14  -2 -24    4.66    5.67
 -14  -2  24    3.23    3.63
 -14  -2  24    3.56    4.74
  14  -2 -24    3.09    5.02
  14   2 -23   12.71    5.04
 -14   2  23    1.88    1.43
  14  -2 -23   17.04    7.92
 -14  -2  23   12.83    5.70
  14  -2 -23   10.64    5.48
 -14  -2  23   10.59    4.50
  14   2 -22   50.28    7.04
 -14   2  22   34.83   16.55
 -14   2  22   42.22    7.64
 -14  -2  22   53.09    9.51
 -14  -2  22   51.39    8.00
 -14   2  21  107.43   14.39
  14   2 -21   76.57    8.57
 -14   2  21   64.23   37.09
 -14   2  21   44.84   13.30
 -14   2  21   27.89   24.79
 -14  -2  21   70.41    9.22
 -14  -2  21   60.19    7.92
 -14  -2  21   72.35   11.53
 -14   2  20   16.91   12.41
 -14   2  20   16.07   13.37
 -14   2  20    4.47    3.74
 -14   2  20    0.32    0.93
 -14  -2  20   38.56    7.79
 -14  -2  20   18.65    5.58
 -14  -2  20   38.02    8.71
 -14   2  19   17.84   10.41
  14   2 -19   15.97    4.39
 -14   2  19    1.97    3.20
 -14   2  19    7.47    4.14
 -14  -2  19   17.16    7.73
 -14  -2  19   13.77    5.23
 -14  -2  19   12.57    5.22
 -14   2  18  108.78   26.84
 -14   2  18   80.74   25.09
 -14   2  18   76.79   19.11
 -14  -2  18   89.74   11.73
 -14  -2  18   86.06    9.89
 -14  -2  18   90.60   10.76
 -14   2  17   28.68    9.10
 -14   2  17   24.58   13.17
 -14   2  17   25.30   10.23
 -14  -2  17   26.91    7.90
 -14  -2  17   27.86    6.65
 -14  -2  17   23.58   15.89
 -14   2  16    3.36    3.85
 -14   2  16    2.51    3.55
 -14   2  16    3.65    3.80
 -14  -2  16    2.12    3.55
 -14  -2  16    2.78    3.40
 -14  -2  16    0.80    3.57
 -14   2  15   77.86    9.37
 -14   2  15   85.36   11.55
 -14   2  15   78.82    9.71
 -14  -2  15   89.06   11.74
 -14  -2  15   87.84   10.72
 -14  -2  15   77.26   27.30
 -14   2  14  103.90   10.83
 -14   2  14  102.15   12.05
 -14   2  14  100.63   10.76
  14  -2 -14  102.91   11.52
 -14  -2  14  107.19   12.59
 -14  -2  14  111.62   11.87
 -14  -2  14  103.69   12.14
  14  -2 -14   89.31   11.32
 -14  -2  14   89.14   10.85
 -14   2  13   14.50    4.71
 -14   2  13   16.33    4.95
 -14   2  13   18.36    5.14
 -14  -2  13   15.47    5.18
  14  -2 -13   15.16    4.98
 -14  -2  13   19.20   10.38
  14  -2 -13   14.54    5.30
 -14  -2  13   15.17    4.77
 -14   2  12   57.71    7.59
 -14   2  12   48.02    6.96
  14  -2 -12   50.28    7.56
 -14  -2  12   41.05   22.20
 -14  -2  12   45.47    8.20
 -14  -2  12   49.78    7.06
  14  -2 -12   43.28    7.70
 -14  -2  12   37.59    6.59
 -14   2  11   52.38    7.22
 -14   2  11   48.87    6.59
  14  -2 -11   48.79    7.28
 -14  -2  11   49.05   18.42
 -14  -2  11   50.77    8.04
 -14  -2  11   50.66    6.81
  14  -2 -11   41.11    7.24
 -14  -2  11   32.53   19.63
 -14   2  10   95.86    9.52
 -14   2  10   84.99    8.10
 -14  -2  10   90.48    8.57
 -14  -2  10   90.18    9.64
  14  -2 -10   83.62    9.16
  14  -2 -10   79.01   10.00
 -14  -2  10   72.12   14.85
 -14   2   9   54.63    7.56
 -14   2   9   36.50    5.42
  14  -2  -9   45.90    6.97
 -14  -2   9   42.17   21.78
 -14  -2   9   40.77    7.10
 -14  -2   9   43.31    6.14
  14  -2  -9   33.11    6.87
 -14  -2   9   21.64   15.60
 -14   2   8    1.91    3.14
 -14   2   8    1.82    2.27
  14  -2  -8    2.12    3.02
 -14  -2   8    0.67    1.47
 -14  -2   8    0.90    2.35
 -14  -2   8    0.48    1.27
  14  -2  -8    2.21    4.25
 -14  -2   8   -0.09    1.83
 -14   2   7   82.58    9.41
 -14   2   7   59.47    6.67
  14  -2  -7   71.15    8.41
 -14  -2   7   69.70   11.99
 -14  -2   7   70.38    8.59
 -14  -2   7   71.23    7.15
  14  -2  -7   56.68    8.77
 -14  -2   7   50.51    8.31
 -14   2   6   33.10    6.08
 -14   2   6   25.71    4.75
  14  -2  -6   26.36    5.60
 -14  -2   6   23.17   17.33
 -14  -2   6   26.68    5.91
 -14  -2   6   14.93    3.16
  14  -2  -6   27.33    7.57
 -14  -2   6    9.97   10.56
 -14   2   5  434.04   23.73
 -14   2   5  378.03   20.68
 -14  -2   5  417.54   24.69
 -14  -2   5  429.19   25.05
  14  -2  -5  408.21   23.11
  14  -2  -5  376.14   24.28
 -14  -2   5  336.59   20.41
 -14   2   4   48.71    7.04
 -14   2   4   50.82    7.02
 -14   2   4   49.54    6.44
  14  -2  -4   50.16    7.29
 -14  -2   4   52.10   12.91
 -14  -2   4   57.30    8.20
  14  -2  -4   47.83    8.58
 -14  -2   4   52.76    7.56
 -14   2   3   21.95    5.22
 -14   2   3    7.80    4.00
 -14   2   3   16.85    4.27
  14  -2  -3   16.00    4.60
 -14  -2   3    0.35    1.59
 -14  -2   3   11.89    4.47
  14  -2  -3    9.12    4.85
 -14   2   2    7.88    4.13
 -14   2   2    8.14    4.33
 -14   2   2    6.25    3.28
  14  -2  -2    8.94    3.99
 -14  -2   2    7.60    4.37
 -14  -2   2    2.21    2.77
 -14  -2   2    8.86    3.34
  14  -2  -2    7.44    5.27
 -14   2   1   37.75   24.76
 -14   2   1   35.37    5.67
  14  -2  -1   38.89    6.49
 -14  -2   1   41.43    6.79
 -14  -2   1   40.84    7.02
 -14   2   0   42.94    6.49
 -14  -2   0   43.26    6.37
 -14  -2   0   46.55    7.74
  14  -2   0   40.34    6.51
 -14   2  -1   12.38    4.00
 -14   2  -1    0.03    2.16
 -14   2  -1    9.88    3.84
 -14  -2  -1   10.09    4.53
 -14  -2  -1    1.93    2.47
 -14   2  -2  163.48   12.09
 -14   2  -2  195.67   27.01
 -14   2  -2  163.19   12.28
 -14  -2  -2  171.58   12.26
 -14  -2  -2  177.23   12.86
 -14   2  -3    0.03    1.06
 -14   2  -3    0.50    1.51
 -14   2  -3    1.14    2.31
 -14   2  -3    3.68    3.36
 -14  -2  -3   -0.12    2.41
 -14  -2  -3    0.46    2.76
 -14   2  -4   10.93    9.81
 -14   2  -4    1.09    2.21
 -14   2  -4   24.01    5.59
 -14  -2  -4   18.61    6.57
 -14  -2  -4    4.41    3.90
 -14   2  -5   67.94   10.84
 -14   2  -5   58.62    8.03
 -14   2  -5   66.88    9.05
 -14  -2  -5   66.12   10.60
 -14  -2  -5   70.42    9.95
 -14   2  -6    0.65    2.32
 -14   2  -6    0.12    2.03
 -14  -2  -6    0.21    1.34
 -14  -2  -6    1.59    3.36
 -14   2  -7   66.81    8.37
 -14   2  -7   59.34    8.10
 -14  -2  -7   70.67    9.59
 -14  -2  -7   66.66    9.20
 -14   2  -8  102.59   11.04
 -14   2  -8  118.34   15.24
 -14   2  -8  111.91   10.88
 -14   2  -8  105.74   10.66
 -14  -2  -8  137.21   13.62
 -14  -2  -8  118.94   11.83
 -14  -2  -8  110.99    9.97
 -14   2  -9   77.04   10.23
 -14   2  -9   82.60   15.98
 -14   2  -9   64.97    8.37
 -14   2  -9   75.04    9.24
 -14  -2  -9   92.47   11.55
 -14  -2  -9   69.01    7.80
 -14   2 -10  197.43   14.57
 -14   2 -10  225.12   24.25
 -14   2 -10  173.18   12.81
 -14   2 -10  204.46   13.91
 -14  -2 -10  190.38   12.51
 -14   2 -11  223.23   15.34
 -14   2 -11  252.24   18.18
 -14   2 -11  194.44   13.12
 -14   2 -11  222.71   14.76
 -14  -2 -11  227.89   15.26
 -14  -2 -11  205.20   13.17
 -14   2 -12   40.06    8.29
 -14   2 -12   40.87   16.32
 -14   2 -12   33.44    6.65
 -14   2 -12   34.45    7.23
 -14  -2 -12   39.08    7.98
 -14  -2 -12   34.55    6.50
 -14   2 -13    5.79    4.63
 -14   2 -13    1.75    3.12
 -14   2 -13    3.66    3.13
 -14   2 -13    4.00    3.44
 -14  -2 -13    1.40    3.36
 -14  -2 -13    3.26    3.60
 -14   2 -14    5.50    5.23
 -14   2 -14    5.87    5.26
 -14   2 -14    5.60    3.85
 -14   2 -14    7.57    4.69
 -14  -2 -14    5.23    3.58
 -14  -2 -14    6.36    4.30
 -14   2 -15  152.56   12.66
 -14   2 -15  155.14   13.15
 -14   2 -15  137.29   11.82
 -14  -2 -15  150.67   11.53
 -14  -2 -15  130.96   10.40
 -14   2 -16   24.00    6.65
 -14   2 -16   20.88    5.47
 -14   2 -16   19.47    6.65
 -14  -2 -16   22.46    5.93
 -14  -2 -16   18.42    4.76
 -14   2 -17    0.58    2.24
 -14   2 -17    0.38    2.50
 -14  -2 -17    0.91    2.18
 -14  -2 -17    1.03    2.01
 -14   2 -18   11.78    4.26
 -14   2 -18    8.58    4.26
 -14  -2 -18   10.25    3.29
 -14  -2 -18    7.70    3.56
 -14   2 -19    2.53    2.65
 -14   2 -19    1.79    1.38
 -14  -2 -19    0.44    1.32
 -14  -2 -19    2.99    2.74
 -14   2 -20    1.88    1.66
 -14  -2 -20    0.35    0.74
 -14  -2 -20    2.29    1.93
 -14  -4  25   91.42    9.16
  14  -4 -25   77.52    8.92
 -14   4  24   28.35    5.43
 -14  -4  24   29.30    5.26
 -14  -4  24   29.22    5.45
  14  -4 -24   22.90    4.94
 -14  -4  23   22.79    5.02
 -14  -4  23   23.16    4.97
  14  -4 -23   18.63    5.08
 -14   4  22    0.66    0.96
 -14   4  22    3.88    3.32
 -14  -4  22    3.24    3.54
 -14  -4  22    4.35    3.87
 -14   4  21  106.87   20.94
 -14   4  21   64.99   24.86
 -14   4  21   99.07   37.09
 -14  -4  21  106.02    9.32
 -14  -4  21  106.32    9.37
 -14   4  20    1.15    1.56
 -14   4  20    2.37    1.74
 -14   4  20    1.76    3.01
 -14  -4  20    5.05    3.97
 -14  -4  20    4.27    3.81
 -14   4  19   19.05    8.69
 -14   4  19   30.01   10.66
 -14  -4  19   29.49    7.13
 -14  -4  19   26.67    6.80
 -14   4  18   29.40    5.39
 -14   4  18   37.72    8.56
 -14  -4  18   35.76    8.02
 -14  -4  18   37.48    7.79
 -14   4  17  122.47   13.91
 -14  -4  17  134.58   14.04
 -14  -4  17  126.33   13.18
 -14   4  16    8.01    5.93
 -14  -4  16    5.92    3.69
 -14  -4  16    7.53    5.01
 -14   4  15    9.92    4.50
 -14  -4  15   12.57    6.41
 -14  -4  15   12.45    5.61
 -14   4  14  127.25   11.25
 -14  -4  14  119.25   11.58
 -14  -4  14  120.03   11.96
 -14   4  13   84.09    8.33
 -14  -4  13   74.71    9.68
 -14  -4  13   77.98   10.70
 -14   4  12   35.25    5.64
 -14  -4  12   30.72    7.32
 -14  -4  12   31.24    7.99
 -14   4  11    6.79    3.54
 -14   4  11    5.72    4.44
 -14  -4  11    5.20    4.39
 -14  -4  11    4.78    4.89
 -14   4  10    0.54    1.82
 -14   4  10    1.12    3.87
 -14  -4  10   -1.00    2.60
 -14  -4  10   -0.18    3.07
 -14   4   9   32.61    5.79
 -14   4   9   31.91    7.08
 -14  -4   9   32.57    6.95
 -14  -4   9   32.85    7.48
 -14   4   8   16.35    4.55
 -14   4   8   15.10    6.00
 -14  -4   8   16.74    5.90
 -14  -4   8   16.32    6.43
 -14   4   7  133.31   10.53
 -14   4   7  113.95   10.91
 -14  -4   7  127.07   11.13
 -14  -4   7  134.38   12.52
 -14   4   6   20.24    5.73
 -14   4   6   13.64    5.88
 -14  -4   6   18.65    5.87
 -14  -4   6   17.51    6.80
 -14   4   5  548.37   20.63
 -14   4   5  473.18   20.73
 -14  -4   5  495.76   20.84
 -14  -4   5  521.02   24.19
 -14   4   4   38.23    7.04
 -14   4   4   33.55    7.44
 -14  -4   4   12.61    3.23
 -14  -4   4   35.68    7.10
 -14  -4   4   36.68    7.42
 -14   4   3   32.07    6.37
 -14   4   3   26.66    7.16
 -14  -4   3   20.96    4.47
 -14  -4   3   22.81    5.96
 -14  -4   3   21.55    5.95
 -14   4   2    6.81    4.18
 -14  -4   2    7.68    4.92
 -14  -4   2    6.05    4.08
 -14  -4   2    3.56    3.06
 -14   4   1    7.79    4.28
 -14   4   1    6.57    4.98
 -14  -4   1    6.11    3.69
 -14  -4   1    0.60    2.74
 -14  -4   1    8.19    4.86
 -14   4   0    0.11    2.22
 -14   4   0    0.08    3.10
 -14  -4   0    0.42    2.72
 -14  -4   0   -0.02    2.51
 -14  -4   0    0.03    2.27
 -14   4  -1   34.62    6.67
 -14   4  -1   28.73    7.46
 -14  -4  -1   27.58    6.20
 -14  -4  -1   27.81    5.86
 -14  -4  -1   32.16    6.45
 -14   4  -2  118.21   10.62
 -14   4  -2  113.89   12.36
 -14  -4  -2  108.77   10.22
 -14  -4  -2  111.90   14.39
 -14  -4  -2  116.08   10.20
 -14   4  -3  103.24    9.64
 -14   4  -3   92.28   10.88
 -14  -4  -3   94.02   10.35
 -14  -4  -3   92.95   12.93
 -14  -4  -3   94.68    8.97
 -14   4  -4   47.15    7.19
 -14   4  -4   47.93    9.30
 -14  -4  -4   45.15    7.93
 -14  -4  -4   44.17   16.66
 -14  -4  -4   40.41    6.43
 -14   4  -5   19.09    5.17
 -14   4  -5   21.77    6.86
 -14  -4  -5   23.56    6.56
 -14  -4  -5   25.68   18.29
 -14  -4  -5   20.70    5.24
 -14   4  -6    1.35    2.32
 -14   4  -6    0.89    3.13
 -14  -4  -6    0.80    3.34
 -14  -4  -6    0.11    2.73
 -14  -4  -6    0.51    2.11
 -14   4  -7   53.93    7.61
 -14   4  -7   45.39    8.68
 -14  -4  -7   48.18    8.62
 -14  -4  -7   51.84    9.48
 -14  -4  -7   46.53   10.79
 -14   4  -8   66.53    8.32
 -14   4  -8   62.00    9.28
 -14  -4  -8   69.37   18.53
 -14  -4  -8   70.37    9.52
 -14   4  -9   16.76    5.35
 -14   4  -9   18.73    6.55
 -14  -4  -9   15.71    9.72
 -14  -4  -9   18.17    5.17
 -14   4 -10   23.87    5.25
 -14   4 -10   24.75    6.05
 -14  -4 -10   25.56    6.06
 -14   4 -11   71.64    7.37
 -14   4 -11   66.93    8.03
 -14   4 -12    7.16    3.67
 -14   4 -12    3.17    3.17
 -14   4 -13   52.96    6.48
 -14   4 -13   49.20    6.85
 -14  -4 -13   60.58    7.46
 -14   4 -14   12.33    3.61
  14   4  14    9.55    3.02
 -14   4 -14   11.01    3.42
 -14  -4 -14    0.73    1.72
 -14   4 -15   38.77    4.72
  14   4  15   20.29    2.92
 -14   4 -15   51.89    6.20
 -14  -4 -15   30.65    4.72
 -14   6  10   -0.05    0.61
 -14   6  10    0.40    1.17
 -14  -6  10    0.33    1.27
 -14   6   9    0.42    0.83
 -14   6   9    2.62    2.08
 -14  -6   9    3.42    2.57
 -14   6   8   18.41    4.01
 -14  -6   8   19.78    3.86
 -14   6   7    0.41    1.48
 -14  -6   7    0.23    1.40
 -14   6   6    0.35    1.50
 -14  -6   6    0.31    1.40
 -14   6   5   13.69    3.72
 -14  -6   5   15.08    3.55
 -14   6   4    0.28    1.52
 -14  -6   4    1.04    1.97
 -14   6   3   -0.10    1.48
 -14  -6   3    0.31    1.10
 -14  -6   2   19.02    3.92
 -14   6   1   19.86    3.77
 -14  -6   1   21.75    4.08
 -14   6   0    0.10    1.32
 -14  -6   0    0.02    0.96
  15   1 -30    0.20    1.64
  15  -1 -30   -0.53    1.76
 -15  -1  30   -0.25    1.48
  15  -1 -30    0.63    2.27
  15   1 -29   63.66    7.90
  15  -1 -29   62.21    8.13
 -15  -1  29   59.04    6.69
 -15  -1  29   62.06    7.81
  15  -1 -29   56.32    8.45
  15   1 -28   -0.05    2.12
  15   1 -28    0.35    1.57
 -15  -1  28   -0.45    1.26
 -15  -1  28    0.59    2.40
  15  -1 -28    0.57    2.66
  15  -1 -28    0.85    3.26
  15   1 -27   14.80    5.38
  15   1 -27    8.12    4.05
 -15  -1  27   12.43    4.21
 -15  -1  27   11.79    5.61
  15  -1 -27   13.96    6.20
  15  -1 -27   12.39    6.27
  15   1 -26   12.06    5.58
  15   1 -26    6.28    3.95
 -15  -1  26   10.10    4.25
 -15  -1  26   10.31    5.38
  15  -1 -26   12.05    6.46
  15  -1 -26    8.39    6.48
  15   1 -25  146.69   14.05
  15   1 -25  124.19   12.23
 -15  -1  25  149.95   13.67
 -15  -1  25  155.29   14.87
  15  -1 -25  160.08   16.47
  15  -1 -25  131.80   14.43
  15   1 -24   29.05    7.02
  15   1 -24   22.14    5.85
 -15  -1  24   24.71    5.68
 -15  -1  24   25.95    6.57
  15  -1 -24   32.96    9.77
  15  -1 -24   23.69    7.05
  15   1 -23   67.39    9.77
  15   1 -23   56.27    8.27
 -15  -1  23   65.42    8.41
 -15  -1  23   70.24   10.23
  15  -1 -23   51.87    8.72
  15   1 -22    1.31    3.32
 -15  -1  22    1.31    2.12
 -15  -1  22    0.73    1.88
 -15  -1  22    2.63    3.67
  15   1 -21   17.75    6.76
 -15  -1  21   16.08    5.02
 -15  -1  21   15.74    6.38
 -15  -1  21   14.80    6.13
  15  -1 -21   12.94    5.84
  15   1 -20    9.55    6.11
 -15   1  20    6.20    4.33
 -15   1  20    7.37    4.35
 -15  -1  20    9.23    5.21
 -15  -1  20    6.70    3.88
 -15  -1  20    7.92    4.37
  15   1 -19    7.81    5.96
 -15   1  19    3.48    3.57
 -15   1  19    1.03    1.51
 -15  -1  19    5.21    4.50
 -15  -1  19    4.88    2.95
 -15  -1  19    3.13    3.76
 -15   1  18   24.10    7.50
 -15   1  18   25.91   11.32
 -15  -1  18   25.79    7.05
 -15  -1  18   35.99    8.72
 -15  -1  18   24.69    6.54
 -15   1  17   55.47   19.69
  15   1 -17   39.97    7.21
 -15   1  17   58.48    9.27
 -15  -1  17   83.08   10.97
 -15  -1  17   58.37    8.67
  15   1 -16   43.06    7.66
 -15   1  16   54.19    7.69
 -15   1  16   56.86   13.44
 -15   1  16   65.99   30.79
 -15  -1  16   82.41   19.34
  15  -1 -16   55.99    8.04
 -15  -1  16   62.85    9.46
 -15  -1  16   49.20    7.44
  15   1 -15   96.96    9.70
 -15   1  15  108.11    9.33
 -15   1  15  105.75   10.39
 -15   1  15  123.03   16.18
 -15  -1  15  147.89   14.79
  15  -1 -15  111.33   10.15
 -15  -1  15  124.91   11.62
 -15  -1  15  104.69   10.04
  15   1 -14   11.10    4.47
 -15   1  14   16.86    4.62
 -15   1  14   13.44    3.81
 -15   1  14   15.07    7.12
 -15  -1  14   20.43    9.06
  15  -1 -14   15.60    4.25
 -15  -1  14   17.05    5.40
  15  -1 -14    8.29    4.29
 -15  -1  14   10.27    3.63
  15   1 -13   -0.31    2.14
 -15   1  13    0.37    2.00
 -15   1  13    0.18    1.45
 -15   1  13   -0.02    1.90
 -15  -1  13    0.09    0.97
  15  -1 -13    0.82    2.45
 -15  -1  13   -0.30    2.06
  15  -1 -13   -0.01    2.41
 -15  -1  13    0.26    1.61
  15   1 -12   21.78    5.42
 -15   1  12   27.14    5.50
 -15   1  12   25.18    4.37
 -15   1  12   28.93   12.63
 -15  -1  12   29.39    4.65
  15  -1 -12   25.13    4.87
 -15  -1  12   27.16    5.72
  15  -1 -12   23.98    6.05
 -15  -1  12   21.51    5.76
  15   1 -11    1.13    1.89
 -15   1  11    1.66    2.81
 -15   1  11    3.48    2.39
 -15   1  11    3.56    1.65
 -15  -1  11    1.01    1.26
  15  -1 -11    2.96    2.56
 -15  -1  11    4.54    3.30
  15  -1 -11    3.22    3.97
 -15  -1  11    0.69    1.46
 -15   1  10   22.58    5.30
 -15   1  10   21.86    3.89
  15   1 -10   19.86    4.82
 -15   1  10   18.94    9.77
  15  -1 -10   20.94    4.56
 -15  -1  10   23.25    5.22
  15  -1 -10   20.96    6.25
 -15  -1  10   13.81   12.90
 -15   1   9  296.35   18.21
  15   1  -9  238.02   15.20
  15  -1  -9  264.32   16.16
 -15  -1   9  277.01   17.30
  15  -1  -9  257.12   18.25
 -15  -1   9  244.48   17.67
 -15   1   8   62.99    8.01
  15   1  -8   40.87    5.56
  15  -1  -8   56.25    7.02
 -15  -1   8   50.32    6.88
  15  -1  -8   44.86    7.92
 -15  -1   8   40.67    5.62
 -15   1   7  163.86   12.36
  15   1  -7  149.77   11.22
  15  -1  -7  162.23   11.60
 -15  -1   7  171.58   12.86
  15  -1  -7  157.86   13.88
 -15  -1   7  139.93   30.38
 -15   1   6   12.55    4.61
  15   1  -6    7.96    2.77
  15  -1  -6   13.36    3.72
 -15  -1   6   13.41    4.18
  15  -1  -6    7.47    4.71
 -15  -1   6    4.99    5.02
 -15   1   5  106.03    9.28
  15   1  -5   94.38    8.09
  15  -1  -5   99.95    8.10
 -15  -1   5  120.76   10.07
  15  -1  -5  103.14   11.13
 -15  -1   5  101.19   11.10
 -15   1   4    0.86    2.58
  15   1  -4   -0.02    1.10
 -15   1   4   -0.15    0.97
 -15  -1   4    0.08    1.71
  15  -1  -4    0.62    1.75
  15  -1  -4    0.05    3.01
 -15   1   3  235.09   15.28
  15   1  -3  195.21   13.11
  15  -1  -3  214.14   13.52
 -15  -1   3  254.06   16.72
  15  -1  -3  216.29   17.13
 -15  -1   2   75.54    7.10
 -15  -1   2   73.00    7.79
 -15  -1   2   85.64    8.90
  15  -1  -2   70.59    9.94
 -15   1   1   22.20    5.37
 -15  -1   1   22.18    4.72
 -15  -1   1   20.73    4.24
 -15  -1   1   23.81    4.87
 -15   1   0  151.54   11.69
 -15   1   0  134.08   15.08
 -15  -1   0  167.16   12.62
 -15   1  -1    2.87    3.68
 -15   1  -1    2.56    2.37
 -15  -1  -1    0.90    2.03
 -15  -1  -1    1.98    2.05
 -15   1  -2    1.08    2.92
 -15   1  -2    0.40    1.23
 -15  -1  -2    1.29    2.37
 -15  -1  -2    0.44    1.97
 -15   1  -3   41.51    6.93
 -15   1  -3   40.18    6.78
 -15   1  -3   17.91   12.66
 -15  -1  -3   40.65    7.06
 -15  -1  -3   37.45    5.97
 -15   1  -4    8.48    4.32
 -15   1  -4    1.18    1.73
 -15  -1  -4    8.11    3.60
 -15  -1  -4   10.39    6.16
 -15   1  -5   48.28    8.01
 -15   1  -5   37.48    7.39
 -15   1  -5   18.02   14.43
 -15  -1  -5   40.41    8.38
 -15  -1  -5   44.29   16.06
 -15   1  -6   -0.12    2.59
 -15   1  -6   11.25    5.93
 -15  -1  -6    0.19    3.24
 -15  -1  -6   -0.03    2.37
 -15   1  -7    8.93    5.25
 -15   1  -7    5.35    3.10
 -15  -1  -7    1.91    3.69
 -15  -1  -7    6.85    4.88
 -15   1  -8    4.08    3.85
 -15   1  -8    2.86    2.75
 -15  -1  -8    1.11    3.54
 -15  -1  -8    2.92    3.20
 -15   1  -9   10.44    5.09
 -15   1  -9    6.35    3.54
 -15  -1  -9    7.10    3.09
 -15   1 -10    2.97    4.08
 -15   1 -10    0.63    4.04
 -15   1 -10    3.93    3.31
 -15  -1 -10    6.26    4.32
 -15   1 -11    5.46    4.27
 -15   1 -11    8.67    8.14
 -15   1 -11    6.19    4.32
 -15  -1 -11    0.96    3.68
 -15  -1 -11    6.06    3.98
 -15   1 -12   38.70    7.52
 -15   1 -12   47.54   12.24
 -15   1 -12   36.45    7.09
 -15  -1 -12   39.40    7.64
 -15  -1 -12   36.29    6.61
 -15   1 -13   12.28    5.97
 -15   1 -13    8.13   10.61
 -15   1 -13    9.34    4.90
 -15  -1 -13   11.76    6.16
 -15  -1 -13    9.30    4.48
 -15   1 -14   16.75    5.85
 -15   1 -14   18.65   10.60
 -15   1 -14   16.02    5.92
 -15  -1 -14   16.40    5.43
 -15  -1 -14   16.23    5.82
 -15   1 -15    0.54    2.33
 -15   1 -15   -0.07    2.34
 -15   1 -15    0.76    2.50
 -15  -1 -15    0.59    2.80
 -15  -1 -15    0.63    2.37
 -15   1 -16  191.42   11.88
 -15   1 -16  129.06   12.25
 -15   1 -16  182.50   12.17
 -15  -1 -16  174.09   11.24
 -15  -1 -16  179.53   11.76
 -15   1 -17   -0.30    1.90
 -15   1 -17    0.36    0.86
 -15   1 -17    0.30    2.06
 -15  -1 -17   -0.18    2.06
 -15  -1 -17    0.46    2.03
 -15   1 -18   75.42    6.99
 -15   1 -18   61.96    6.33
 -15   1 -18   73.55    7.37
 -15  -1 -18   72.23    6.82
 -15  -1 -18   64.66    6.58
 -15   1 -19    0.36    1.26
 -15   1 -19    5.71    2.72
 -15  -1 -19    0.42    0.52
 -15  -1 -19    5.31    2.74
 -15   1 -20   51.19    5.57
 -15   1 -20   48.09    5.95
 -15  -1 -20   46.17    5.36
 -15  -3  27    1.63    1.99
 -15  -3  27    0.81    2.30
  15  -3 -26   19.38    3.68
 -15  -3  26   25.99    4.78
 -15  -3  26   22.88    5.34
  15  -3 -25    6.58    3.48
 -15  -3  25    6.83    3.87
 -15  -3  25    5.68    3.87
  15  -3 -25    5.79    4.92
  15  -3 -24    1.34    2.20
 -15  -3  24    3.46    3.07
 -15  -3  24    3.37    3.64
  15  -3 -24    1.82    3.09
  15  -3 -23   28.94    6.77
 -15  -3  23   26.98    6.08
 -15  -3  23   25.82    6.50
 -15   3  22    3.76    2.48
 -15   3  22    2.49    2.11
 -15  -3  22    1.83    3.15
  15  -3 -22    6.72    5.59
 -15  -3  22    1.97    3.64
 -15   3  21   -0.20    2.45
 -15   3  21    0.11    1.69
 -15  -3  21    0.73    3.08
 -15  -3  21    0.09    2.43
 -15   3  20    1.39    1.46
 -15   3  20    1.81    2.16
 -15   3  20    1.41    2.22
 -15  -3  20    0.66    3.12
 -15  -3  20    2.00    3.68
 -15   3  19   50.80   21.44
 -15   3  19   38.12   18.07
 -15   3  19   43.32   22.17
 -15  -3  19   35.57    8.33
 -15  -3  19   36.83    7.15
 -15   3  18  114.12   29.89
 -15   3  18   88.26   22.01
 -15   3  18   97.45   26.80
 -15  -3  18   91.92   11.68
 -15  -3  18   90.60   10.61
 -15   3  17   40.05   17.50
 -15   3  17   31.55    7.11
 -15   3  17   38.14   17.56
 -15  -3  17   35.55    8.57
 -15  -3  17   33.22    7.47
 -15   3  16  181.16   12.88
 -15   3  16  166.85   13.15
 -15   3  16  174.48   14.68
 -15  -3  16  171.76   14.30
 -15  -3  16  181.74   13.85
 -15   3  15   27.14    6.48
 -15   3  15   22.80    7.69
 -15   3  15   24.54    6.66
 -15  -3  15   25.65    6.77
 -15   3  14   81.52    8.81
 -15   3  14   72.81   10.18
 -15   3  14   79.43    9.32
 -15  -3  14   82.00    9.99
 -15   3  13   41.22    6.69
 -15   3  13   37.89    7.31
 -15  -3  13   45.66    8.18
 -15  -3  13   48.52    9.05
 -15   3  12    2.76    3.41
 -15   3  12    1.31    2.72
 -15  -3  12    2.43    2.66
 -15  -3  12    2.31    3.66
 -15   3  11   -0.07    2.23
 -15   3  11    0.77    2.50
 -15  -3  11    0.82    2.21
 -15  -3  11    1.15    3.29
 -15   3  10    9.77    5.34
 -15   3  10    9.11    4.88
 -15  -3  10   10.65    4.85
 -15  -3  10   12.48    6.10
 -15   3   9    1.15    2.60
 -15   3   9    2.34    3.64
 -15  -3   9    0.88    2.17
 -15  -3   9    2.15    4.59
 -15   3   8    0.75    2.64
 -15   3   8    0.41    2.37
 -15  -3   8    1.30    2.21
 -15  -3   8    0.86    3.22
 -15   3   7   40.46    7.47
 -15   3   7   30.11    6.12
 -15  -3   7   36.89    6.42
 -15  -3   7   38.19    8.67
 -15   3   6  165.38   12.85
 -15   3   6  134.60   10.98
 -15  -3   6  152.74   11.19
 -15  -3   6  160.07   13.58
 -15   3   5    0.37    2.42
 -15  -3   5    0.28    1.84
 -15  -3   5    0.09    3.15
 -15   3   4   21.59    5.96
 -15  -3   4   21.81    4.73
 -15  -3   4   23.92    7.15
 -15   3   3    0.48    2.60
 -15   3   3    1.24    3.21
 -15  -3   3   -0.29    1.79
 -15  -3   3    0.17    3.08
 -15  -3   3   -0.57    1.74
 -15   3   2   12.56    5.74
 -15   3   2   12.68    5.06
 -15  -3   2   11.56    4.23
 -15  -3   2   14.70    5.62
 -15  -3   2   13.45    4.25
 -15   3   1    0.01    2.54
 -15   3   1    1.55    3.58
 -15  -3   1    0.62    2.29
 -15  -3   1    2.23    3.26
 -15  -3   1    0.05    1.69
 -15   3   0    0.79    2.66
 -15   3   0    1.12    2.54
 -15  -3   0    1.56    3.49
 -15  -3   0    0.98    2.99
 -15  -3   0    1.86    2.57
 -15   3  -1  198.52   14.41
 -15   3  -1  191.50   14.87
 -15  -3  -1  193.31   13.94
 -15  -3  -1  206.10   16.45
 -15  -3  -1  201.20   13.00
 -15   3  -2   34.24    7.41
 -15   3  -2   30.66    7.30
 -15   3  -2   17.45   10.35
 -15  -3  -2   28.85    6.55
 -15  -3  -2   28.38    5.54
 -15  -3  -2   27.09    6.53
 -15   3  -3  135.35   11.97
 -15   3  -3  128.34   11.85
 -15   3  -3  108.02   19.76
 -15  -3  -3  124.52   12.41
 -15  -3  -3  125.69    9.53
 -15  -3  -3  126.46   11.05
 -15   3  -4   57.52    9.06
 -15   3  -4   51.63   12.25
 -15  -3  -4   57.46    8.43
 -15  -3  -4   56.09    7.00
 -15  -3  -4   54.48    8.36
 -15   3  -5   33.48    7.87
 -15   3  -5    7.07    4.70
 -15  -3  -5    8.51    5.08
 -15  -3  -5    7.45    9.08
 -15  -3  -5    7.67    3.73
 -15   3  -6   11.82    6.42
 -15   3  -6    2.40    3.73
 -15  -3  -6    3.32    3.85
 -15  -3  -6    9.01    8.68
 -15  -3  -6    6.88    3.62
 -15   3  -7    0.20    2.57
 -15   3  -7   -0.35    2.12
 -15  -3  -7   -1.01    3.16
 -15  -3  -7   -0.11    1.66
 -15  -3  -7    0.71    3.79
 -15   3  -8   18.54    6.44
 -15   3  -8   11.67    6.29
 -15  -3  -8   20.30    6.51
 -15  -3  -8   14.32   10.34
 -15  -3  -8   16.22    5.74
 -15   3  -9   -0.03    2.17
 -15   3  -9   -0.38    2.44
 -15  -3  -9    0.86    3.41
 -15  -3  -9    0.53    1.43
 -15   3 -10    4.39    3.66
 -15   3 -10    4.11    3.22
 -15   3 -11   -0.40    2.14
 -15   3 -11    1.02    1.76
 -15  -3 -11    1.18    2.17
 -15   3 -12   50.39    7.95
 -15   3 -12   46.17    6.72
 -15   3 -12   34.48   19.81
 -15  -3 -12   42.26    5.52
 -15   3 -13    2.92    2.56
 -15   3 -13    3.04    2.97
 -15  -3 -13    2.99    3.52
 -15  -3 -13    2.10    2.15
 -15   3 -14   25.96    5.33
 -15   3 -14   21.74    4.55
 -15   3 -14   15.89   12.77
 -15  -3 -14   26.87    5.63
 -15  -3 -14   22.32    4.08
 -15   3 -15   -0.13    1.87
 -15   3 -15    0.29    1.06
 -15   3 -15    0.25    0.81
 -15  -3 -15   -0.09    1.93
 -15  -3 -15    0.03    0.96
 -15   3 -16    0.51    1.77
 -15   3 -16   -0.08    1.19
 -15  -3 -16   -0.05    1.51
 -15   3 -17    2.14    2.03
 -15   3 -17    0.30    0.63
 -15  -3 -17    0.71    1.70
 -15   5  19    1.67    1.88
 -15   5  19    1.89    2.07
 -15  -5  19    3.13    2.28
 -15   5  18    8.37    4.67
 -15   5  18    7.96    4.21
 -15  -5  18   11.36    3.63
 -15   5  17   -0.28    1.33
 -15   5  17   -0.08    1.30
 -15  -5  17    0.06    1.03
 -15  -5  17   -0.18    1.77
 -15   5  16  147.19   26.76
 -15   5  16  142.44   29.84
 -15  -5  16  146.24   12.26
 -15  -5  16  166.25   14.19
 -15   5  15   54.02   17.96
 -15   5  15   50.57    7.13
 -15  -5  15   48.40    5.91
 -15  -5  15   54.47    7.07
 -15   5  14   76.31    8.07
 -15   5  14   74.07    8.05
 -15  -5  14   80.19    7.37
 -15  -5  14   82.62    8.27
 -15   5  13    1.24    3.24
 -15   5  13    2.99    3.32
 -15  -5  13    1.23    1.86
 -15  -5  13    2.92    3.36
 -15   5  12    9.16    4.34
 -15  -5  12   12.96    4.27
 -15  -5  12   12.26    4.21
 -15  -5  11   43.79    6.92
 -15  -5  11   36.77    5.75
 -15  -5  10   27.92    5.89
 -15  -5   9    6.21    3.81
 -15  -5   9    7.37    4.32
 -15  -5   8    2.25    2.55
 -15  -5   8    0.63    1.86
 -15  -5   7  129.68   10.07
 -15  -5   7  112.21    8.93
 -15  -5   6   34.03    5.80
 -15  -5   5   50.99    6.29
 -15   5   4   19.27    5.90
 -15  -5   4   14.57    4.97
 -15  -5   4    8.29    3.68
 -15   5   3    6.13    4.86
 -15  -5   3    4.20    3.36
 -15  -5   3    0.58    1.13
 -15   5   2    1.95    2.76
 -15  -5   2    0.58    1.41
 -15  -5   2    2.54    1.54
 -15  -5   2    3.37    3.19
  15  -5  -2    1.44    1.65
 -15   5   1    6.03    3.95
 -15  -5   1    1.19    1.68
 -15  -5   1    2.86    1.89
 -15  -5   1    4.75    3.27
  15  -5  -1    2.72    2.53
 -15   5   0   23.61    6.21
 -15  -5   0    4.67    3.07
 -15  -5   0   11.73    8.03
 -15  -5   0   16.57    4.51
 -15  -5  -1    3.47    3.37
 -15  -5  -1    1.33    1.98
 -15  -5  -1    0.53    1.22
 -15   5  -2    3.89    3.53
 -15  -5  -2    3.27    2.81
 -15  -5  -2    1.93    2.03
 -15  -5  -2    4.08    3.59
 -15   5  -3   25.29    5.63
 -15  -5  -3   17.57    4.53
 -15  -5  -3   16.04    3.87
 -15   5  -4   74.97    7.91
 -15  -5  -4   66.54    9.23
 -15  -5  -4   70.59    7.04
 -15   5  -5   95.27   10.12
 -15  -5  -5   73.92    8.56
 -15  -5  -5   75.75    8.42
 -15   5  -6   28.68    5.00
 -15  -5  -6   23.82   14.57
 -15  -5  -6   35.69    6.08
 -15   5  -7    1.30    2.38
 -15  -5  -7    1.18    1.01
 -15  -5  -7    0.22    1.68
 -15   5  -8    3.00    2.32
 -15  -5  -8    1.30    1.67
 -15   5  -9   53.28    6.32
 -15  -5  -9   51.81    6.21
  16   0 -31   -0.09    1.50
  16   0 -30   -0.11    1.87
  16   0 -30    0.12    1.19
  16   0 -29    0.57    2.29
 -16   0  29    0.14    1.07
  16   0 -29    0.14    1.75
  16   0 -28    0.95    2.70
 -16   0  28    0.01    1.27
  16   0 -28    1.07    3.20
  16   0 -27    1.34    2.98
 -16   0  27   -0.11    1.58
  16   0 -27   -0.21    2.32
  16   0 -26   31.49    8.34
 -16   0  26   28.31    5.67
  16   0 -26   26.39    6.89
  16   0 -25    0.29    3.65
 -16   0  25   -0.25    2.10
  16   0 -25   -0.26    2.73
  16   0 -24   98.19   12.50
 -16   0  24   86.10    9.26
  16   0 -24   72.77   10.24
  16   0 -23    0.74    4.43
 -16   0  23   -0.27    1.67
 -16   0  23    2.18    3.17
  16   0 -23   -0.47    2.47
  16   0 -22   31.98    9.89
 -16   0  22   25.64    5.93
  16   0 -22   22.85    6.17
 -16   0  21    0.40    4.53
 -16   0  21   31.41    6.67
  16   0 -21   38.42    8.29
 -16   0  20   51.07   10.79
 -16   0  20   35.41    6.63
  16   0 -20   30.63    6.48
 -16   0  19    0.54    1.49
 -16   0  19   38.23    6.53
 -16   0  18   23.82   12.68
 -16   0  18   16.54    5.04
  16   0 -18   11.77    4.04
 -16   0  17    0.13    1.75
 -16   0  17    0.02    1.88
 -16   0  16  144.07   13.71
 -16   0  16  128.91   12.31
  16   0 -16  103.90   12.07
 -16   0  15    0.68    2.42
 -16   0  15   -0.07    1.59
  16   0 -15   -0.05    2.40
 -16   0  14   56.35    6.82
 -16   0  14   60.32    7.18
  16   0 -14   51.47    7.77
 -16   0  14   38.18    5.33
 -16   0  13    0.47    1.86
 -16   0  13    3.63    2.40
  16   0 -13   -0.08    2.26
 -16   0  13    2.47    2.38
 -16   0  12  194.26   12.40
 -16   0  12  204.69   12.98
  16   0 -12  179.69   13.93
 -16   0  12  178.65   11.77
 -16   0  11   -0.05    1.74
 -16   0  11    8.82    3.08
  16   0 -11    0.15    2.06
 -16   0  11    1.06    4.70
 -16   0  10   10.59    3.95
  16   0 -10   10.80    4.48
 -16   0  10    6.53    4.76
 -16   0   9    0.24    1.57
  16   0  -9    0.30    2.08
 -16   0   9    0.41    1.71
 -16   0   8   61.65    7.25
  16   0  -8   37.18    6.53
 -16   0   8   28.33   10.36
 -16   0   7    0.29    1.54
[truncated: 72,432 more chars]
