# Supplementary material for: Introduction of peripheral nitrogen atoms to cyclo-meta-phenylenes
Source: Beilstein J Org Chem. 2024 May 24;20:1207–12. doi: 10.3762/bjoc.20.103 (PMC11181282; doi:10.3762/bjoc.20.103)
Supplement: File 4 — Crystallographic data of N3-[6]CMP (3a) analysed by XD2016 (CCDC 2335443). [file Beilstein_J_Org_Chem-20-1207-s004.cif]

#\#CIF_1.1

#  Archive CIF produced by XD routine XDCIF
#  Created on 24-Nov-23  at 10:01:35
#  Using CIFtbx version 2.6.2 16 Jun 1998

#  Dictionary name : cif_core.dic
#  Dictionary vers : 2.3
#  Request file    : C:\WinXD\lib\xd/xdcif.dat
#  CIF files read  : fft lsm geo


data_xd

_audit_creation_date           '24-Nov-23 T10:01:35-00:00'
_audit_creation_method         'XD routine XDCIF'
_audit_conform_dict_name        cif_core.dic
_audit_conform_dict_version     2.3
_audit_conform_dict_location    ftp://ftp.iucr.org/pub/cif_core.dic

#----------------------------------------------------------------------------#
#                   CHEMICAL INFORMATION                                     #
#----------------------------------------------------------------------------#

_chemical_formula_moiety           'C33 H21 N3'
_chemical_formula_sum              'C33 H21 N3'
_chemical_formula_weight           459.53
_chemical_melting_point            ?

#----------------------------------------------------------------------------#
#                   UNIT CELL INFORMATION                                    #
#----------------------------------------------------------------------------#

_shelx_space_group_comment
;
The symmetry employed for this shelxl refinement is uniquely defined
by the following loop, which should always be used as a source of
symmetry information in preference to the above space-group names.
They are only intended as comments.
;
_space_group_crystal_system        'triclinic'
_space_group_IT_number             2
_space_group_name_H-M_alt          'P -1'
_space_group_name_Hall             '-P 1'
loop_
  _space_group_symop_operation_xyz
 'x, y, z'
 '-x, -y, -z'

_cell_length_a                          5.8332(12)
_cell_length_b                          9.0678(16)
_cell_length_c                          21.492(4)
_cell_angle_alpha                       79.684(13)
_cell_angle_beta                        89.420(16)
_cell_angle_gamma                       83.71(2)
_cell_volume                            1111.6(4)
_cell_formula_units_Z              2
_cell_measurement_reflns_used      958
_cell_measurement_temperature      93(2)
_cell_measurement_theta_max        68.30
_cell_measurement_theta_min        25.80

#----------------------------------------------------------------------------#
#                   CRYSTAL INFORMATION                                      #
#----------------------------------------------------------------------------#

_exptl_crystal_colour              Colorless
_exptl_crystal_density_diffrn      1.373
_exptl_crystal_density_meas        ?
_exptl_crystal_density_method      'not measured'
_exptl_crystal_description         Prism
_exptl_crystal_F_000               480
_exptl_crystal_size_max            0.1
_exptl_crystal_size_mid            0.04
_exptl_crystal_size_min            0.03

#----------------------------------------------------------------------------#
#                   ABSORPTION CORRECTION                                    #
#----------------------------------------------------------------------------#

_exptl_absorpt_coefficient_mu      0.630
_exptl_absorpt_correction_T_max    0.9814
_exptl_absorpt_correction_T_min    0.9397
_exptl_absorpt_correction_type     multi-scan
_exptl_absorpt_process_details     'REQAB (Rigaku, 1998)'
_exptl_absorpt_special_details     ?

#----------------------------------------------------------------------------#
#                   DATA COLLECTION                                          #
#----------------------------------------------------------------------------#

_diffrn_reflns_av_R_equivalents    0.0294
_diffrn_reflns_av_unetI/netI       0.0277
_diffrn_reflns_Laue_measured_fraction_full  0.980
_diffrn_reflns_Laue_measured_fraction_max  0.976
_diffrn_reflns_limit_h_max         6
_diffrn_reflns_limit_h_min         -7
_diffrn_reflns_limit_k_max         10
_diffrn_reflns_limit_k_min         -10
_diffrn_reflns_limit_l_max         25
_diffrn_reflns_limit_l_min         -25
_diffrn_reflns_number              14568
_diffrn_reflns_point_group_measured_fraction_full  0.980
_diffrn_reflns_point_group_measured_fraction_max  0.976
_diffrn_reflns_theta_full          67.687
_diffrn_reflns_theta_max           68.218
_diffrn_reflns_theta_min           2.090
_diffrn_ambient_temperature        93.15
_diffrn_detector_area_resol_mean   ?
_diffrn_measured_fraction_theta_full  0.980
_diffrn_measured_fraction_theta_max  0.976
_diffrn_measurement_device_type    'Rigaku XtaLAB P200'
_diffrn_measurement_method         ?\w
_diffrn_radiation_type             CuK\a
_diffrn_radiation_wavelength       1.54187
_diffrn_source                     ?
_diffrn_source_current             30.0
_diffrn_source_power               1.2
_diffrn_source_voltage             40.0
_reflns_Friedel_coverage           0.000
_reflns_Friedel_fraction_full      .
_reflns_Friedel_fraction_max       .
_reflns_number_gt                  3089
_reflns_number_total               3945
_reflns_special_details
;
 Reflections were merged by SHELXL according to the crystal
 class for the calculation of statistics and refinement.
 
 _reflns_Friedel_fraction is defined as the number of unique
 Friedel pairs measured divided by the number that would be
 possible theoretically, ignoring centric projections and
 systematic absences.
;
_reflns_threshold_expression       'I > 2\s(I)'

#----------------------------------------------------------------------------#
#                   COMPUTER PROGRAMS USED                                   #
#----------------------------------------------------------------------------#

_computing_structure_refinement         'Volkov et al, (2006)'
_computing_molecular_graphics           'Volkov et al, (2006)'
_computing_publication_material         'Volkov et al, (2006)'

#----------------------------------------------------------------------------#
#                   REFINEMENT INFORMATION                                   #
#----------------------------------------------------------------------------#

_refine_special_details
;
        Aspherical atom refinement with UBDB
;
_refine_ls_structure_factor_coef        F
_refine_ls_matrix_type                  full
_refine_ls_weighting_scheme             calc
_refine_ls_weighting_details
;
        calc w1 = [Fo*sqrt(w2) + sqrt(Fo^2^w2^2^ + sqrt(w2^2^))]^2^
        where
     calc w2 = q/[s^2^(Fo^2^) + (0.09 P)^2^ + 0.10 P + 0.00 + 0.00 sin(th)]
     where P = (0.3333 Fo^2^ + 0.6667 Fc^2^)
           q = 1.0
;
_refine_ls_extinction_method            none
_refine_ls_number_reflns                3228
_refine_ls_number_parameters            346
_refine_ls_number_restraints            0
_refine_ls_R_factor_all                 0.047
_refine_ls_R_factor_gt                  0.027
_refine_ls_wR_factor_ref                0.043
_refine_ls_goodness_of_fit_ref          2.24
_refine_ls_shift/su_max                 0
_refine_diff_density_max                0.14
_refine_diff_density_min                -0.129
_refine_diff_density_rms                0.034

#----------------------------------------------------------------------------#
#                   ATOMIC TYPES, COORDINATES AND THERMAL PARAMETERS         #
#----------------------------------------------------------------------------#

loop_
    _atom_site_label
    _atom_site_type_symbol
    _atom_site_fract_x
    _atom_site_fract_y
    _atom_site_fract_z
    _atom_site_U_iso_or_equiv
    _atom_site_adp_type
    _atom_site_occupancy
    _atom_site_symmetry_multiplicity
N(1) N -0.60948(16) 0.55229(10) 0.72182(4) 0.018 Uani 1 2
N(2) N 0.53097(17) -0.16161(10) 0.58672(4) 0.022 Uani 1 2
N(3) N 0.70188(17) 0.13086(10) 0.99029(4) 0.022 Uani 1 2
C(1) C -0.47913(19) 0.56044(11) 0.77181(5) 0.017 Uani 1 2
C(2) C -0.24392(18) 0.50838(11) 0.77733(4) 0.014 Uani 1 2
C(3) C -0.14296(18) 0.44829(11) 0.72663(5) 0.015 Uani 1 2
C(4) C -0.27604(18) 0.43690(11) 0.67419(4) 0.015 Uani 1 2
C(5) C -0.51031(19) 0.49094(11) 0.67467(5) 0.017 Uani 1 2
C(6) C -0.1516(2) 0.34508(14) 0.51108(5) 0.027 Uani 1 2
C(7) C -0.2546(2) 0.41297(13) 0.55916(5) 0.023 Uani 1 2
C(8) C -0.17140(18) 0.36948(11) 0.62132(5) 0.016 Uani 1 2
C(9) C 0.01642(18) 0.25781(11) 0.63365(4) 0.015 Uani 1 2
C(10) C 0.12392(19) 0.19110(11) 0.58532(5) 0.016 Uani 1 2
C(11) C 0.0375(2) 0.23586(13) 0.52357(5) 0.023 Uani 1 2
C(12) C 0.3619(2) -0.05001(12) 0.57050(5) 0.02 Uani 1 2
C(13) C 0.32164(19) 0.07389(11) 0.60159(4) 0.016 Uani 1 2
C(14) C 0.47175(19) 0.07904(11) 0.65119(4) 0.015 Uani 1 2
C(15) C 0.64689(19) -0.03809(11) 0.67006(4) 0.015 Uani 1 2
C(16) C 0.6684(2) -0.15602(12) 0.63554(5) 0.02 Uani 1 2
C(17) C 1.15511(19) -0.09406(11) 0.78383(5) 0.019 Uani 1 2
C(18) C 1.02369(19) -0.10384(11) 0.73112(5) 0.017 Uani 1 2
C(19) C 0.79466(19) -0.03714(11) 0.72543(4) 0.015 Uani 1 2
C(20) C 0.70213(18) 0.03256(11) 0.77478(5) 0.015 Uani 1 2
C(21) C 0.83191(19) 0.04101(11) 0.82828(5) 0.016 Uani 1 2
C(22) C 1.06358(19) -0.02166(11) 0.83194(5) 0.018 Uani 1 2
C(23) C 0.7992(2) 0.07135(12) 0.94241(5) 0.02 Uani 1 2
C(24) C 0.71990(19) 0.11077(11) 0.87973(5) 0.016 Uani 1 2
C(25) C 0.52856(19) 0.21883(11) 0.86765(4) 0.015 Uani 1 2
C(26) C 0.42195(19) 0.28198(11) 0.91676(4) 0.015 Uani 1 2
C(27) C 0.5173(2) 0.23277(12) 0.97756(5) 0.019 Uani 1 2
C(28) C 0.0057(2) 0.63191(11) 0.91950(5) 0.019 Uani 1 2
C(29) C 0.1864(2) 0.51860(12) 0.93656(5) 0.018 Uani 1 2
C(30) C 0.22320(18) 0.39929(11) 0.90296(4) 0.015 Uani 1 2
C(31) C 0.07386(18) 0.39709(11) 0.85257(4) 0.015 Uani 1 2
C(32) C -0.10467(18) 0.51248(11) 0.83384(4) 0.014 Uani 1 2
C(33) C -0.13935(19) 0.63000(11) 0.86853(4) 0.017 Uani 1 2
H(1A) H -0.564089 0.60838 0.81019 0.037(4) Uiso 1 2
H(3A) H 0.043051 0.417251 0.728115 0.027(3) Uiso 1 2
H(5A) H -0.625137 0.48576 0.635609 0.044(4) Uiso 1 2
H(6A) H -0.21949 0.381409 0.463074 0.061(5) Uiso 1 2
H(7A) H -0.400548 0.499482 0.548 0.045(4) Uiso 1 2
H(9A) H 0.076374 0.21598 0.682118 0.025(3) Uiso 1 2
H(11A) H 0.116942 0.192784 0.483339 0.050(4) Uiso 1 2
H(12A) H 0.248011 -0.06077 0.532039 0.047(4) Uiso 1 2
H(14A) H 0.452363 0.176011 0.675068 0.033(4) Uiso 1 2
H(16A) H 0.799877 -0.2509 0.649827 0.048(4) Uiso 1 2
H(17A) H 1.334076 -0.144281 0.787717 0.040(4) Uiso 1 2
H(18A) H 1.100351 -0.161229 0.694254 0.031(3) Uiso 1 2
H(20A) H 0.520195 0.076189 0.773447 0.027(3) Uiso 1 2
H(22A) H 1.173906 -0.017412 0.872074 0.041(4) Uiso 1 2
H(23A) H 0.950749 -0.010849 0.953116 0.046(4) Uiso 1 2
H(25A) H 0.462002 0.259677 0.819745 0.028(3) Uiso 1 2
H(27A) H 0.445815 0.273047 1.019291 0.046(4) Uiso 1 2
H(28A) H -0.014072 0.726439 0.944821 0.043(4) Uiso 1 2
H(29A) H 0.304376 0.518892 0.975544 0.033(4) Uiso 1 2
H(31A) H 0.098784 0.303383 0.826857 0.029(3) Uiso 1 2
H(33A) H -0.270644 0.724212 0.852919 0.031(3) Uiso 1 2

loop_
    _atom_site_aniso_label
    _atom_site_aniso_U_11
    _atom_site_aniso_U_22
    _atom_site_aniso_U_33
    _atom_site_aniso_U_23
    _atom_site_aniso_U_13
    _atom_site_aniso_U_12
N(1) 0.0117(5) 0.0195(5) 0.0222(4) -0.0024(3) -0.0015(3) 0.0018(4)
N(2) 0.0288(6) 0.0163(5) 0.0201(4) -0.0076(4) -0.0015(4) 0.0027(4)
N(3) 0.0249(6) 0.0223(5) 0.0174(5) -0.0039(4) -0.0098(4) 0.0031(4)
C(1) 0.0134(6) 0.0159(5) 0.0199(5) -0.0025(4) 0.0005(4) 0.0018(4)
C(2) 0.0133(6) 0.0124(5) 0.0161(5) -0.0021(4) -0.0005(4) -0.0009(4)
C(3) 0.0129(6) 0.0153(5) 0.0171(5) -0.0039(4) -0.0018(4) 0.0002(4)
C(4) 0.0121(6) 0.0151(5) 0.0168(5) -0.0027(4) -0.0029(4) -0.0003(4)
C(5) 0.0125(6) 0.0181(5) 0.0206(5) -0.0027(4) -0.0036(4) 0.0007(4)
C(6) 0.0277(7) 0.0352(7) 0.0170(5) -0.0059(5) -0.0068(5) 0.0089(5)
C(7) 0.0230(6) 0.0274(6) 0.0161(5) -0.0041(4) -0.0061(4) 0.0061(5)
C(8) 0.0145(6) 0.0160(5) 0.0168(5) -0.0033(4) -0.0029(4) -0.0003(4)
C(9) 0.0149(6) 0.0150(5) 0.0153(5) -0.0031(4) -0.0026(4) 0.0003(4)
C(10) 0.0180(6) 0.0165(5) 0.0149(5) -0.0038(4) -0.0013(4) -0.0004(4)
C(11) 0.0248(7) 0.0281(6) 0.0155(5) -0.0056(4) -0.0039(4) 0.0048(5)
C(12) 0.0254(6) 0.0184(5) 0.0174(5) -0.0067(4) -0.0014(4) 0.0002(5)
C(13) 0.0182(6) 0.0141(5) 0.0153(5) -0.0036(4) -0.0003(4) -0.0003(4)
C(14) 0.0161(6) 0.0130(5) 0.0168(5) -0.0035(4) -0.0003(4) 0.0001(4)
C(15) 0.0162(6) 0.0131(5) 0.0167(5) -0.0022(4) 0.0009(4) -0.0005(4)
C(16) 0.0249(7) 0.0142(5) 0.0190(5) -0.0048(4) 0.0005(4) 0.0030(5)
C(17) 0.0127(6) 0.0158(5) 0.0271(5) -0.0013(4) -0.0011(4) 0.0008(4)
C(18) 0.0138(6) 0.0143(5) 0.0229(5) -0.0011(4) 0.0022(4) 0.0011(4)
C(19) 0.0147(6) 0.0127(5) 0.0173(5) -0.0013(4) 0.0005(4) 0.0013(4)
C(20) 0.0134(6) 0.0149(5) 0.0168(5) -0.0024(4) -0.0019(4) 0.0003(4)
C(21) 0.0131(6) 0.0138(5) 0.0195(5) -0.0021(4) -0.0037(4) -0.0002(4)
C(22) 0.0119(6) 0.0156(5) 0.0260(5) -0.0025(4) -0.0042(4) 0.0005(4)
C(23) 0.0210(6) 0.0183(5) 0.0210(5) -0.0040(4) -0.0091(4) 0.0034(5)
C(24) 0.0145(6) 0.0135(5) 0.0188(5) -0.0027(4) -0.0051(4) 0.0004(4)
C(25) 0.0162(6) 0.0139(5) 0.0154(5) -0.0022(4) -0.0031(4) 0.0001(4)
C(26) 0.0164(6) 0.0139(5) 0.0149(5) -0.0025(4) -0.0034(4) -0.0003(4)
C(27) 0.0218(6) 0.0188(5) 0.0156(5) -0.0039(4) -0.0058(4) 0.0018(5)
C(28) 0.0243(6) 0.0146(5) 0.0170(5) -0.0053(4) -0.0017(4) 0.0007(4)
C(29) 0.0225(6) 0.0157(5) 0.0158(5) -0.0049(4) -0.0023(4) 0.0000(4)
C(30) 0.0164(6) 0.0138(5) 0.0147(5) -0.0031(4) -0.0017(4) -0.0010(4)
C(31) 0.0151(6) 0.0136(5) 0.0156(5) -0.0036(4) -0.0018(4) 0.0005(4)
C(32) 0.0149(6) 0.0121(5) 0.0159(5) -0.0023(4) 0.0001(4) -0.0007(4)
C(33) 0.0202(6) 0.0130(5) 0.0172(5) -0.0041(4) -0.0006(4) 0.0016(4)


#----------------------------------------------------------------------------#
#                   MULTIPOLE PARAMETERS                                     #
#----------------------------------------------------------------------------#

loop_
    _atom_rho_multipole_atom_label
    _atom_rho_multipole_coeff_Pv
    _atom_rho_multipole_coeff_P00
    _atom_rho_multipole_coeff_P11
    _atom_rho_multipole_coeff_P1-1
    _atom_rho_multipole_coeff_P10
    _atom_rho_multipole_coeff_P20
    _atom_rho_multipole_coeff_P21
    _atom_rho_multipole_coeff_P2-1
    _atom_rho_multipole_coeff_P22
    _atom_rho_multipole_coeff_P2-2
    _atom_rho_multipole_coeff_P30
    _atom_rho_multipole_coeff_P31
    _atom_rho_multipole_coeff_P3-1
    _atom_rho_multipole_coeff_P32
    _atom_rho_multipole_coeff_P3-2
    _atom_rho_multipole_coeff_P33
    _atom_rho_multipole_coeff_P3-3
    _atom_rho_multipole_coeff_P40
    _atom_rho_multipole_coeff_P41
    _atom_rho_multipole_coeff_P4-1
    _atom_rho_multipole_coeff_P42
    _atom_rho_multipole_coeff_P4-2
    _atom_rho_multipole_coeff_P43
    _atom_rho_multipole_coeff_P4-3
    _atom_rho_multipole_coeff_P44
    _atom_rho_multipole_coeff_P4-4
    _atom_rho_multipole_kappa
    _atom_rho_multipole_kappa_prime0
    _atom_rho_multipole_kappa_prime1
    _atom_rho_multipole_kappa_prime2
    _atom_rho_multipole_kappa_prime3
    _atom_rho_multipole_kappa_prime4
N(1) 5.0094 0 -0.135 0 0 -0.095 0 0 0.078 0 0 -0.023 0 0 0 -0.075 0 -0.004 0 0 0
0 0 0 -0.021 0 0.99 1.045 1.045 1.045 1.045 1.045
N(2) 5.0094 0 -0.135 0 0 -0.095 0 0 0.078 0 0 -0.023 0 0 0 -0.075 0 -0.004 0 0 0
0 0 0 -0.021 0 0.99 1.045 1.045 1.045 1.045 1.045
N(3) 5.0094 0 -0.135 0 0 -0.095 0 0 0.078 0 0 -0.023 0 0 0 -0.075 0 -0.004 0 0 0
0 0 0 -0.021 0 0.99 1.045 1.045 1.045 1.045 1.045
C(1) 3.9844 0 0.066 0 0 -0.217 0 0 -0.019 0 0 0.019 -0.016 0 0 -0.331 0 0.041 0
0 -0.013 -0.02 0 0 0 -0.023 1.003 0.886 0.886 0.886 0.886 0.886
C(2) 4.0324 0 0.05 0 0 -0.18 0 0 -0.036 0 0 0.025 0 0 0 -0.29 0 0.018 0 0 -0.014
0 0 0 0 0 0.999 0.886 0.886 0.886 0.886 0.886
C(3) 3.9164 0 0.058 0 0 -0.181 0 0 -0.03 0 0 0.03 0 0 0 -0.264 0 0.02 0 0 -0.02
0 0 0 0 0 1.005 0.908 0.908 0.908 0.908 0.908
C(4) 4.0324 0 0.05 0 0 -0.18 0 0 -0.036 0 0 0.025 0 0 0 -0.29 0 0.018 0 0 -0.014
0 0 0 0 0 0.999 0.886 0.886 0.886 0.886 0.886
C(5) 3.9844 0 0.066 0 0 -0.217 0 0 -0.019 0 0 0.019 -0.016 0 0 -0.331 0 0.041 0
0 -0.013 -0.02 0 0 0 -0.023 1.003 0.886 0.886 0.886 0.886 0.886
C(6) 3.9164 0 0.058 0 0 -0.181 0 0 -0.03 0 0 0.03 0 0 0 -0.264 0 0.02 0 0 -0.02
0 0 0 0 0 1.005 0.908 0.908 0.908 0.908 0.908
C(7) 3.9164 0 0.058 0 0 -0.181 0 0 -0.03 0 0 0.03 0 0 0 -0.264 0 0.02 0 0 -0.02
0 0 0 0 0 1.005 0.908 0.908 0.908 0.908 0.908
C(8) 4.0324 0 0.05 0 0 -0.18 0 0 -0.036 0 0 0.025 0 0 0 -0.29 0 0.018 0 0 -0.014
0 0 0 0 0 0.999 0.886 0.886 0.886 0.886 0.886
C(9) 3.9164 0 0.058 0 0 -0.181 0 0 -0.03 0 0 0.03 0 0 0 -0.264 0 0.02 0 0 -0.02
0 0 0 0 0 1.005 0.908 0.908 0.908 0.908 0.908
C(10) 4.0324 0 0.05 0 0 -0.18 0 0 -0.036 0 0 0.025 0 0 0 -0.29 0 0.018 0 0
-0.014 0 0 0 0 0 0.999 0.886 0.886 0.886 0.886 0.886
C(11) 3.9164 0 0.058 0 0 -0.181 0 0 -0.03 0 0 0.03 0 0 0 -0.264 0 0.02 0 0 -0.02
0 0 0 0 0 1.005 0.908 0.908 0.908 0.908 0.908
C(12) 3.9844 0 0.066 0 0 -0.217 0 0 -0.019 0 0 0.019 -0.016 0 0 -0.331 0 0.041 0
0 -0.013 -0.02 0 0 0 -0.023 1.003 0.886 0.886 0.886 0.886 0.886
C(13) 4.0324 0 0.05 0 0 -0.18 0 0 -0.036 0 0 0.025 0 0 0 -0.29 0 0.018 0 0
-0.014 0 0 0 0 0 0.999 0.886 0.886 0.886 0.886 0.886
C(14) 3.9164 0 0.058 0 0 -0.181 0 0 -0.03 0 0 0.03 0 0 0 -0.264 0 0.02 0 0 -0.02
0 0 0 0 0 1.005 0.908 0.908 0.908 0.908 0.908
C(15) 4.0324 0 0.05 0 0 -0.18 0 0 -0.036 0 0 0.025 0 0 0 -0.29 0 0.018 0 0
-0.014 0 0 0 0 0 0.999 0.886 0.886 0.886 0.886 0.886
C(16) 3.9844 0 0.066 0 0 -0.217 0 0 -0.019 0 0 0.019 -0.016 0 0 -0.331 0 0.041 0
0 -0.013 -0.02 0 0 0 -0.023 1.003 0.886 0.886 0.886 0.886 0.886
C(17) 3.9164 0 0.058 0 0 -0.181 0 0 -0.03 0 0 0.03 0 0 0 -0.264 0 0.02 0 0 -0.02
0 0 0 0 0 1.005 0.908 0.908 0.908 0.908 0.908
C(18) 3.9164 0 0.058 0 0 -0.181 0 0 -0.03 0 0 0.03 0 0 0 -0.264 0 0.02 0 0 -0.02
0 0 0 0 0 1.005 0.908 0.908 0.908 0.908 0.908
C(19) 4.0324 0 0.05 0 0 -0.18 0 0 -0.036 0 0 0.025 0 0 0 -0.29 0 0.018 0 0
-0.014 0 0 0 0 0 0.999 0.886 0.886 0.886 0.886 0.886
C(20) 3.9164 0 0.058 0 0 -0.181 0 0 -0.03 0 0 0.03 0 0 0 -0.264 0 0.02 0 0 -0.02
0 0 0 0 0 1.005 0.908 0.908 0.908 0.908 0.908
C(21) 4.0324 0 0.05 0 0 -0.18 0 0 -0.036 0 0 0.025 0 0 0 -0.29 0 0.018 0 0
-0.014 0 0 0 0 0 0.999 0.886 0.886 0.886 0.886 0.886
C(22) 3.9164 0 0.058 0 0 -0.181 0 0 -0.03 0 0 0.03 0 0 0 -0.264 0 0.02 0 0 -0.02
0 0 0 0 0 1.005 0.908 0.908 0.908 0.908 0.908
C(23) 3.9844 0 0.066 0 0 -0.217 0 0 -0.019 0 0 0.019 -0.016 0 0 -0.331 0 0.041 0
0 -0.013 -0.02 0 0 0 -0.023 1.003 0.886 0.886 0.886 0.886 0.886
C(24) 4.0324 0 0.05 0 0 -0.18 0 0 -0.036 0 0 0.025 0 0 0 -0.29 0 0.018 0 0
-0.014 0 0 0 0 0 0.999 0.886 0.886 0.886 0.886 0.886
C(25) 3.9164 0 0.058 0 0 -0.181 0 0 -0.03 0 0 0.03 0 0 0 -0.264 0 0.02 0 0 -0.02
0 0 0 0 0 1.005 0.908 0.908 0.908 0.908 0.908
C(26) 4.0324 0 0.05 0 0 -0.18 0 0 -0.036 0 0 0.025 0 0 0 -0.29 0 0.018 0 0
-0.014 0 0 0 0 0 0.999 0.886 0.886 0.886 0.886 0.886
C(27) 3.9844 0 0.066 0 0 -0.217 0 0 -0.019 0 0 0.019 -0.016 0 0 -0.331 0 0.041 0
0 -0.013 -0.02 0 0 0 -0.023 1.003 0.886 0.886 0.886 0.886 0.886
C(28) 3.9164 0 0.058 0 0 -0.181 0 0 -0.03 0 0 0.03 0 0 0 -0.264 0 0.02 0 0 -0.02
0 0 0 0 0 1.005 0.908 0.908 0.908 0.908 0.908
C(29) 3.9164 0 0.058 0 0 -0.181 0 0 -0.03 0 0 0.03 0 0 0 -0.264 0 0.02 0 0 -0.02
0 0 0 0 0 1.005 0.908 0.908 0.908 0.908 0.908
C(30) 4.0324 0 0.05 0 0 -0.18 0 0 -0.036 0 0 0.025 0 0 0 -0.29 0 0.018 0 0
-0.014 0 0 0 0 0 0.999 0.886 0.886 0.886 0.886 0.886
C(31) 3.9164 0 0.058 0 0 -0.181 0 0 -0.03 0 0 0.03 0 0 0 -0.264 0 0.02 0 0 -0.02
0 0 0 0 0 1.005 0.908 0.908 0.908 0.908 0.908
C(32) 4.0324 0 0.05 0 0 -0.18 0 0 -0.036 0 0 0.025 0 0 0 -0.29 0 0.018 0 0
-0.014 0 0 0 0 0 0.999 0.886 0.886 0.886 0.886 0.886
C(33) 3.9164 0 0.058 0 0 -0.181 0 0 -0.03 0 0 0.03 0 0 0 -0.264 0 0.02 0 0 -0.02
0 0 0 0 0 1.005 0.908 0.908 0.908 0.908 0.908
H(1A) 1.0444 0 0 0 0.179 0.084 0 0 0 0 0 0 0 0 0 0 0 0 0 0 0 0 0 0 0 0 1.108
1.159 1.159 1.159 1.159 1.159
H(3A) 1.0444 0 0 0 0.179 0.084 0 0 0 0 0 0 0 0 0 0 0 0 0 0 0 0 0 0 0 0 1.108
1.159 1.159 1.159 1.159 1.159
H(5A) 1.0444 0 0 0 0.179 0.084 0 0 0 0 0 0 0 0 0 0 0 0 0 0 0 0 0 0 0 0 1.108
1.159 1.159 1.159 1.159 1.159
H(6A) 1.0444 0 0 0 0.179 0.084 0 0 0 0 0 0 0 0 0 0 0 0 0 0 0 0 0 0 0 0 1.108
1.159 1.159 1.159 1.159 1.159
H(7A) 1.0444 0 0 0 0.179 0.084 0 0 0 0 0 0 0 0 0 0 0 0 0 0 0 0 0 0 0 0 1.108
1.159 1.159 1.159 1.159 1.159
H(9A) 1.0444 0 0 0 0.179 0.084 0 0 0 0 0 0 0 0 0 0 0 0 0 0 0 0 0 0 0 0 1.108
1.159 1.159 1.159 1.159 1.159
H(11A) 1.0444 0 0 0 0.179 0.084 0 0 0 0 0 0 0 0 0 0 0 0 0 0 0 0 0 0 0 0 1.108
1.159 1.159 1.159 1.159 1.159
H(12A) 1.0444 0 0 0 0.179 0.084 0 0 0 0 0 0 0 0 0 0 0 0 0 0 0 0 0 0 0 0 1.108
1.159 1.159 1.159 1.159 1.159
H(14A) 1.0444 0 0 0 0.179 0.084 0 0 0 0 0 0 0 0 0 0 0 0 0 0 0 0 0 0 0 0 1.108
1.159 1.159 1.159 1.159 1.159
H(16A) 1.0444 0 0 0 0.179 0.084 0 0 0 0 0 0 0 0 0 0 0 0 0 0 0 0 0 0 0 0 1.108
1.159 1.159 1.159 1.159 1.159
H(17A) 1.0444 0 0 0 0.179 0.084 0 0 0 0 0 0 0 0 0 0 0 0 0 0 0 0 0 0 0 0 1.108
1.159 1.159 1.159 1.159 1.159
H(18A) 1.0444 0 0 0 0.179 0.084 0 0 0 0 0 0 0 0 0 0 0 0 0 0 0 0 0 0 0 0 1.108
1.159 1.159 1.159 1.159 1.159
H(20A) 1.0444 0 0 0 0.179 0.084 0 0 0 0 0 0 0 0 0 0 0 0 0 0 0 0 0 0 0 0 1.108
1.159 1.159 1.159 1.159 1.159
H(22A) 1.0444 0 0 0 0.179 0.084 0 0 0 0 0 0 0 0 0 0 0 0 0 0 0 0 0 0 0 0 1.108
1.159 1.159 1.159 1.159 1.159
H(23A) 1.0444 0 0 0 0.179 0.084 0 0 0 0 0 0 0 0 0 0 0 0 0 0 0 0 0 0 0 0 1.108
1.159 1.159 1.159 1.159 1.159
H(25A) 1.0444 0 0 0 0.179 0.084 0 0 0 0 0 0 0 0 0 0 0 0 0 0 0 0 0 0 0 0 1.108
1.159 1.159 1.159 1.159 1.159
H(27A) 1.0444 0 0 0 0.179 0.084 0 0 0 0 0 0 0 0 0 0 0 0 0 0 0 0 0 0 0 0 1.108
1.159 1.159 1.159 1.159 1.159
H(28A) 1.0444 0 0 0 0.179 0.084 0 0 0 0 0 0 0 0 0 0 0 0 0 0 0 0 0 0 0 0 1.108
1.159 1.159 1.159 1.159 1.159
H(29A) 1.0444 0 0 0 0.179 0.084 0 0 0 0 0 0 0 0 0 0 0 0 0 0 0 0 0 0 0 0 1.108
1.159 1.159 1.159 1.159 1.159
H(31A) 1.0444 0 0 0 0.179 0.084 0 0 0 0 0 0 0 0 0 0 0 0 0 0 0 0 0 0 0 0 1.108
1.159 1.159 1.159 1.159 1.159
H(33A) 1.0444 0 0 0 0.179 0.084 0 0 0 0 0 0 0 0 0 0 0 0 0 0 0 0 0 0 0 0 1.108
1.159 1.159 1.159 1.159 1.159

loop_
    _atom_local_axes_atom_label
    _atom_local_axes_atom0
    _atom_local_axes_ax1
    _atom_local_axes_atom1
    _atom_local_axes_atom2
    _atom_local_axes_ax2
N(1) DUM0 X N(1) C(5) Y
N(2) DUM1 X N(2) C(12) Y
N(3) DUM2 X N(3) C(27) Y
C(1) DUM0 X C(1) N(1) Y
C(2) DUM0 X C(2) C(1) Y
C(3) DUM0 X C(3) C(2) Y
C(4) DUM0 X C(4) C(5) Y
C(5) DUM0 X C(5) N(1) Y
C(6) DUM3 X C(6) C(11) Y
C(7) DUM3 X C(7) C(6) Y
C(8) DUM3 X C(8) C(9) Y
C(9) DUM3 X C(9) C(8) Y
C(10) DUM3 X C(10) C(11) Y
C(11) DUM3 X C(11) C(6) Y
C(12) DUM1 X C(12) N(2) Y
C(13) DUM1 X C(13) C(14) Y
C(14) DUM1 X C(14) C(15) Y
C(15) DUM1 X C(15) C(14) Y
C(16) DUM1 X C(16) N(2) Y
C(17) DUM4 X C(17) C(22) Y
C(18) DUM4 X C(18) C(17) Y
C(19) DUM4 X C(19) C(18) Y
C(20) DUM4 X C(20) C(21) Y
C(21) DUM4 X C(21) C(22) Y
C(22) DUM4 X C(22) C(17) Y
C(23) DUM2 X C(23) N(3) Y
C(24) DUM2 X C(24) C(25) Y
C(25) DUM2 X C(25) C(24) Y
C(26) DUM2 X C(26) C(25) Y
C(27) DUM2 X C(27) N(3) Y
C(28) DUM5 X C(28) C(29) Y
C(29) DUM5 X C(29) C(28) Y
C(30) DUM5 X C(30) C(31) Y
C(31) DUM5 X C(31) C(32) Y
C(32) DUM5 X C(32) C(31) Y
C(33) DUM5 X C(33) C(28) Y
H(1A) C(1) Z H(1A) N(1) Y
H(3A) C(3) Z H(3A) C(2) Y
H(5A) C(5) Z H(5A) N(1) Y
H(6A) C(6) Z H(6A) C(11) Y
H(7A) C(7) Z H(7A) C(6) Y
H(9A) C(9) Z H(9A) C(8) Y
H(11A) C(11) Z H(11A) C(6) Y
H(12A) C(12) Z H(12A) N(2) Y
H(14A) C(14) Z H(14A) C(15) Y
H(16A) C(16) Z H(16A) N(2) Y
H(17A) C(17) Z H(17A) C(22) Y
H(18A) C(18) Z H(18A) C(17) Y
H(20A) C(20) Z H(20A) C(21) Y
H(22A) C(22) Z H(22A) C(17) Y
H(23A) C(23) Z H(23A) N(3) Y
H(25A) C(25) Z H(25A) C(24) Y
H(27A) C(27) Z H(27A) N(3) Y
H(28A) C(28) Z H(28A) C(29) Y
H(29A) C(29) Z H(29A) C(28) Y
H(31A) C(31) Z H(31A) C(32) Y
H(33A) C(33) Z H(33A) C(28) Y


#----------------------------------------------------------------------------#
#                   MOLECULAR GEOMETRY                                       #
#----------------------------------------------------------------------------#

loop_
    _geom_bond_atom_site_label_1
    _geom_bond_atom_site_label_2
    _geom_bond_distance
    _geom_bond_site_symmetry_1
    _geom_bond_site_symmetry_2
    _geom_bond_publ_flag
N(1) C(1) 1.3398(13) 1_555 1_555 yes
N(1) C(5) 1.3380(14) 1_555 1_555 yes
N(2) C(12) 1.3343(15) 1_555 1_555 yes
N(2) C(16) 1.3384(14) 1_555 1_555 yes
N(3) C(23) 1.3388(14) 1_555 1_555 yes
N(3) C(27) 1.3361(14) 1_555 1_555 yes
C(1) C(2) 1.4002(15) 1_555 1_555 yes
C(1) H(1A) 1.0900(10) 1_555 1_555 yes
C(2) C(3) 1.4003(14) 1_555 1_555 yes
C(2) C(32) 1.4761(13) 1_555 1_555 yes
C(3) C(4) 1.4001(13) 1_555 1_555 yes
C(3) H(3A) 1.0900(11) 1_555 1_555 yes
C(4) C(5) 1.4009(15) 1_555 1_555 yes
C(4) C(8) 1.4800(14) 1_555 1_555 yes
C(5) H(5A) 1.0900(10) 1_555 1_555 yes
C(6) C(7) 1.3935(16) 1_555 1_555 yes
C(6) C(11) 1.3933(16) 1_555 1_555 yes
C(6) H(6A) 1.0900(11) 1_555 1_555 yes
C(7) C(8) 1.3995(14) 1_555 1_555 yes
C(7) H(7A) 1.0900(11) 1_555 1_555 yes
C(8) C(9) 1.4009(15) 1_555 1_555 yes
C(9) C(10) 1.4024(14) 1_555 1_555 yes
C(9) H(9A) 1.0900(9) 1_555 1_555 yes
C(10) C(11) 1.3984(14) 1_555 1_555 yes
C(10) C(13) 1.4794(15) 1_555 1_555 yes
C(11) H(11A) 1.0900(11) 1_555 1_555 yes
C(12) C(13) 1.4043(14) 1_555 1_555 yes
C(12) H(12A) 1.0900(10) 1_555 1_555 yes
C(13) C(14) 1.3967(14) 1_555 1_555 yes
C(14) C(15) 1.3973(15) 1_555 1_555 yes
C(14) H(14A) 1.0900(10) 1_555 1_555 yes
C(15) C(16) 1.4009(14) 1_555 1_555 yes
C(15) C(19) 1.4784(14) 1_555 1_555 yes
C(16) H(16A) 1.0900(11) 1_555 1_555 yes
C(17) C(18) 1.3955(14) 1_555 1_555 yes
C(17) C(22) 1.3930(15) 1_555 1_555 yes
C(17) H(17A) 1.0900(11) 1_555 1_555 yes
C(18) C(19) 1.4019(15) 1_555 1_555 yes
C(18) H(18A) 1.0900(10) 1_555 1_555 yes
C(19) C(20) 1.4033(14) 1_555 1_555 yes
C(20) C(21) 1.4012(13) 1_555 1_555 yes
C(20) H(20A) 1.0900(11) 1_555 1_555 yes
C(21) C(22) 1.4048(15) 1_555 1_555 yes
C(21) C(24) 1.4815(14) 1_555 1_555 yes
C(22) H(22A) 1.0900(10) 1_555 1_555 yes
C(23) C(24) 1.4002(14) 1_555 1_555 yes
C(23) H(23A) 1.0900(11) 1_555 1_555 yes
C(24) C(25) 1.3959(15) 1_555 1_555 yes
C(25) C(26) 1.3976(14) 1_555 1_555 yes
C(25) H(25A) 1.0900(9) 1_555 1_555 yes
C(26) C(27) 1.4028(14) 1_555 1_555 yes
C(26) C(30) 1.4790(15) 1_555 1_555 yes
C(27) H(27A) 1.0900(10) 1_555 1_555 yes
C(28) C(29) 1.3919(16) 1_555 1_555 yes
C(28) C(33) 1.3946(14) 1_555 1_555 yes
C(28) H(28A) 1.0900(10) 1_555 1_555 yes
C(29) C(30) 1.4014(14) 1_555 1_555 yes
C(29) H(29A) 1.0900(10) 1_555 1_555 yes
C(30) C(31) 1.4009(14) 1_555 1_555 yes
C(31) C(32) 1.4001(14) 1_555 1_555 yes
C(31) H(31A) 1.0900(9) 1_555 1_555 yes
C(32) C(33) 1.4023(14) 1_555 1_555 yes
C(33) H(33A) 1.0900(10) 1_555 1_555 yes

loop_
    _geom_angle_atom_site_label_1
    _geom_angle_atom_site_label_2
    _geom_angle_atom_site_label_3
    _geom_angle
    _geom_angle_site_symmetry_1
    _geom_angle_site_symmetry_2
    _geom_angle_site_symmetry_3
    _geom_angle_publ_flag
C(1) N(1) C(5) 118.43(9) 1_555 1_555 1_555 yes
C(12) N(2) C(16) 118.36(9) 1_555 1_555 1_555 yes
C(23) N(3) C(27) 118.06(8) 1_555 1_555 1_555 yes
N(1) C(1) C(2) 123.46(9) 1_555 1_555 1_555 yes
N(1) C(1) H(1A) 117.28(10) 1_555 1_555 1_555 yes
C(2) C(1) H(1A) 119.25(9) 1_555 1_555 1_555 yes
C(1) C(2) C(3) 116.98(9) 1_555 1_555 1_555 yes
C(1) C(2) C(32) 122.84(9) 1_555 1_555 1_555 yes
C(3) C(2) C(32) 120.18(9) 1_555 1_555 1_555 yes
C(2) C(3) C(4) 120.63(10) 1_555 1_555 1_555 yes
C(2) C(3) H(3A) 117.92(9) 1_555 1_555 1_555 yes
C(4) C(3) H(3A) 121.35(9) 1_555 1_555 1_555 yes
C(3) C(4) C(5) 116.95(9) 1_555 1_555 1_555 yes
C(3) C(4) C(8) 120.81(9) 1_555 1_555 1_555 yes
C(5) C(4) C(8) 122.24(9) 1_555 1_555 1_555 yes
N(1) C(5) C(4) 123.52(9) 1_555 1_555 1_555 yes
N(1) C(5) H(5A) 115.22(10) 1_555 1_555 1_555 yes
C(4) C(5) H(5A) 121.26(10) 1_555 1_555 1_555 yes
C(7) C(6) C(11) 120.98(10) 1_555 1_555 1_555 yes
C(7) C(6) H(6A) 118.48(11) 1_555 1_555 1_555 yes
C(11) C(6) H(6A) 120.52(10) 1_555 1_555 1_555 yes
C(6) C(7) C(8) 120.03(10) 1_555 1_555 1_555 yes
C(6) C(7) H(7A) 119.54(9) 1_555 1_555 1_555 yes
C(8) C(7) H(7A) 120.43(10) 1_555 1_555 1_555 yes
C(4) C(8) C(7) 122.18(9) 1_555 1_555 1_555 yes
C(4) C(8) C(9) 119.21(8) 1_555 1_555 1_555 yes
C(7) C(8) C(9) 118.61(9) 1_555 1_555 1_555 yes
C(8) C(9) C(10) 121.69(9) 1_555 1_555 1_555 yes
C(8) C(9) H(9A) 120.04(9) 1_555 1_555 1_555 yes
C(10) C(9) H(9A) 118.18(9) 1_555 1_555 1_555 yes
C(9) C(10) C(11) 118.75(10) 1_555 1_555 1_555 yes
C(9) C(10) C(13) 118.92(8) 1_555 1_555 1_555 yes
C(11) C(10) C(13) 122.32(9) 1_555 1_555 1_555 yes
C(6) C(11) C(10) 119.91(10) 1_555 1_555 1_555 yes
C(6) C(11) H(11A) 117.21(9) 1_555 1_555 1_555 yes
C(10) C(11) H(11A) 122.81(10) 1_555 1_555 1_555 yes
N(2) C(12) C(13) 123.46(9) 1_555 1_555 1_555 yes
N(2) C(12) H(12A) 116.48(9) 1_555 1_555 1_555 yes
C(13) C(12) H(12A) 120.02(10) 1_555 1_555 1_555 yes
C(10) C(13) C(12) 122.35(9) 1_555 1_555 1_555 yes
C(10) C(13) C(14) 120.63(9) 1_555 1_555 1_555 yes
C(12) C(13) C(14) 116.96(10) 1_555 1_555 1_555 yes
C(13) C(14) C(15) 120.68(9) 1_555 1_555 1_555 yes
C(13) C(14) H(14A) 119.44(9) 1_555 1_555 1_555 yes
C(15) C(14) H(14A) 119.87(9) 1_555 1_555 1_555 yes
C(14) C(15) C(16) 116.88(9) 1_555 1_555 1_555 yes
C(14) C(15) C(19) 120.39(9) 1_555 1_555 1_555 yes
C(16) C(15) C(19) 122.70(9) 1_555 1_555 1_555 yes
N(2) C(16) C(15) 123.60(10) 1_555 1_555 1_555 yes
N(2) C(16) H(16A) 117.51(9) 1_555 1_555 1_555 yes
C(15) C(16) H(16A) 118.86(10) 1_555 1_555 1_555 yes
C(18) C(17) C(22) 121.71(10) 1_555 1_555 1_555 yes
C(18) C(17) H(17A) 119.46(10) 1_555 1_555 1_555 yes
C(22) C(17) H(17A) 118.83(9) 1_555 1_555 1_555 yes
C(17) C(18) C(19) 119.61(9) 1_555 1_555 1_555 yes
C(17) C(18) H(18A) 119.95(10) 1_555 1_555 1_555 yes
C(19) C(18) H(18A) 120.42(9) 1_555 1_555 1_555 yes
C(15) C(19) C(18) 122.86(9) 1_555 1_555 1_555 yes
C(15) C(19) C(20) 118.84(9) 1_555 1_555 1_555 yes
C(18) C(19) C(20) 118.31(9) 1_555 1_555 1_555 yes
C(19) C(20) C(21) 122.41(10) 1_555 1_555 1_555 yes
C(19) C(20) H(20A) 119.63(9) 1_555 1_555 1_555 yes
C(21) C(20) H(20A) 117.86(9) 1_555 1_555 1_555 yes
C(20) C(21) C(22) 118.35(9) 1_555 1_555 1_555 yes
C(20) C(21) C(24) 119.39(9) 1_555 1_555 1_555 yes
C(22) C(21) C(24) 122.24(9) 1_555 1_555 1_555 yes
C(17) C(22) C(21) 119.55(9) 1_555 1_555 1_555 yes
C(17) C(22) H(22A) 118.66(10) 1_555 1_555 1_555 yes
C(21) C(22) H(22A) 121.77(10) 1_555 1_555 1_555 yes
N(3) C(23) C(24) 123.76(10) 1_555 1_555 1_555 yes
N(3) C(23) H(23A) 117.60(9) 1_555 1_555 1_555 yes
C(24) C(23) H(23A) 118.64(10) 1_555 1_555 1_555 yes
C(21) C(24) C(23) 121.92(9) 1_555 1_555 1_555 yes
C(21) C(24) C(25) 121.11(8) 1_555 1_555 1_555 yes
C(23) C(24) C(25) 116.97(9) 1_555 1_555 1_555 yes
C(24) C(25) C(26) 120.59(9) 1_555 1_555 1_555 yes
C(24) C(25) H(25A) 121.34(9) 1_555 1_555 1_555 yes
C(26) C(25) H(25A) 118.03(10) 1_555 1_555 1_555 yes
C(25) C(26) C(27) 117.01(10) 1_555 1_555 1_555 yes
C(25) C(26) C(30) 119.95(9) 1_555 1_555 1_555 yes
C(27) C(26) C(30) 123.00(9) 1_555 1_555 1_555 yes
N(3) C(27) C(26) 123.61(9) 1_555 1_555 1_555 yes
N(3) C(27) H(27A) 113.37(9) 1_555 1_555 1_555 yes
C(26) C(27) H(27A) 123.01(10) 1_555 1_555 1_555 yes
C(29) C(28) C(33) 120.90(9) 1_555 1_555 1_555 yes
C(29) C(28) H(28A) 118.72(9) 1_555 1_555 1_555 yes
C(33) C(28) H(28A) 120.26(10) 1_555 1_555 1_555 yes
C(28) C(29) C(30) 120.12(9) 1_555 1_555 1_555 yes
C(28) C(29) H(29A) 122.28(9) 1_555 1_555 1_555 yes
C(30) C(29) H(29A) 117.60(10) 1_555 1_555 1_555 yes
C(26) C(30) C(29) 121.90(9) 1_555 1_555 1_555 yes
C(26) C(30) C(31) 119.52(9) 1_555 1_555 1_555 yes
C(29) C(30) C(31) 118.48(9) 1_555 1_555 1_555 yes
C(30) C(31) C(32) 121.96(9) 1_555 1_555 1_555 yes
C(30) C(31) H(31A) 118.97(9) 1_555 1_555 1_555 yes
C(32) C(31) H(31A) 119.07(9) 1_555 1_555 1_555 yes
C(2) C(32) C(31) 118.88(8) 1_555 1_555 1_555 yes
C(2) C(32) C(33) 122.59(9) 1_555 1_555 1_555 yes
C(31) C(32) C(33) 118.49(9) 1_555 1_555 1_555 yes
C(28) C(33) C(32) 120.01(10) 1_555 1_555 1_555 yes
C(28) C(33) H(33A) 120.33(9) 1_555 1_555 1_555 yes
C(32) C(33) H(33A) 119.46(9) 1_555 1_555 1_555 yes

_xd_hkl_file
;
XD           F^2        NDAT    6
   1   0   0  1       58.740        1.510
   2   0   0  1        2.220        0.560
   3   0   0  1      591.220       12.350
   4   0   0  1      231.440        6.200
   5   0   0  1       60.310        4.470
   6   0   0  1      287.500        7.460
  -6   1   0  1      209.090        9.470
  -5   1   0  1        0.950        1.750
  -4   1   0  1        4.010        1.770
  -2   1   0  1       86.180        4.860
  -1   1   0  1      844.400       10.530
   0   1   0  1       18.310        0.820
   1   1   0  1       48.590        2.090
   2   1   0  1       68.610        1.940
   3   1   0  1        4.590        3.920
   4   1   0  1       60.050        3.060
   5   1   0  1       86.660        4.890
   6   1   0  1       68.430        4.520
   7   1   0  1        0.140        0.550
  -6   2   0  1        1.310        2.100
  -5   2   0  1       79.170        4.720
  -4   2   0  1      160.000        4.510
  -3   2   0  1        8.120        1.440
  -2   2   0  1     4165.060      144.780
  -1   2   0  1       17.860        2.630
   0   2   0  1     7163.910       25.790
   1   2   0  1        7.000        1.490
   2   2   0  1     1556.400       23.950
   3   2   0  1       50.920        3.710
   4   2   0  1        1.850        1.610
   5   2   0  1       52.560        4.640
   6   2   0  1        0.490        1.920
  -6   3   0  1        8.510        3.060
  -5   3   0  1      277.140       12.680
  -4   3   0  1      143.850        6.170
  -3   3   0  1      145.960       12.490
  -2   3   0  1      646.470       21.880
  -1   3   0  1      164.580        5.220
   0   3   0  1      390.540        5.480
   1   3   0  1       -0.680        0.680
   2   3   0  1        2.190        1.320
   3   3   0  1       20.420        1.770
   4   3   0  1       51.770        6.240
   5   3   0  1      162.870        9.670
   6   3   0  1       26.890        3.340
  -6   4   0  1       15.890        2.840
  -5   4   0  1        9.470        2.960
  -4   4   0  1        0.610        1.780
  -3   4   0  1       90.920        4.020
  -2   4   0  1       22.690        2.130
  -1   4   0  1      354.300        9.600
   0   4   0  1       40.270        6.190
   1   4   0  1       76.260        2.710
   2   4   0  1     2293.690       74.840
   3   4   0  1        1.180        0.690
   4   4   0  1       26.710        3.140
   5   4   0  1        2.340        2.330
   6   4   0  1        1.500        1.680
  -5   5   0  1        8.820        3.170
  -4   5   0  1        7.220        3.210
  -3   5   0  1       18.150        2.540
  -2   5   0  1       33.200        2.360
  -1   5   0  1        0.800        0.410
   0   5   0  1        2.950        0.760
   1   5   0  1      475.700        6.440
   2   5   0  1       22.620        1.500
   3   5   0  1        0.240        0.590
   4   5   0  1       51.280        4.340
   5   5   0  1       72.290        5.100
   6   5   0  1       43.810        3.410
  -5   6   0  1       83.190        6.620
  -3   6   0  1       73.860        4.320
  -2   6   0  1        0.380        0.980
  -1   6   0  1      167.430        2.620
   0   6   0  1      245.110        4.300
   1   6   0  1      103.820        2.810
   2   6   0  1      125.860        3.090
   3   6   0  1       -0.610        1.150
   4   6   0  1      406.450       11.130
   5   6   0  1        1.100        1.340
   6   6   0  1        7.730        2.730
  -4   7   0  1       -0.640        2.310
  -3   7   0  1      104.970        7.860
  -2   7   0  1       76.370        5.260
  -1   7   0  1      103.210        3.130
   0   7   0  1      210.000        4.260
   1   7   0  1       65.640        4.070
   2   7   0  1        9.310        2.050
   3   7   0  1      552.790        7.370
   4   7   0  1        5.420        1.490
   5   7   0  1        0.330        1.410
  -4   8   0  1        2.490        2.000
  -3   8   0  1       55.300        5.110
  -2   8   0  1       38.400        5.110
  -1   8   0  1      678.710       15.180
   0   8   0  1       39.000        2.750
   1   8   0  1       42.050        3.850
   2   8   0  1       40.210        3.310
   3   8   0  1       -0.390        1.420
   4   8   0  1      502.700        7.830
   5   8   0  1        0.690        0.860
  -3   9   0  1       -0.090        1.940
  -1   9   0  1        8.650        2.030
   0   9   0  1       99.260        3.390
   1   9   0  1        7.640        1.830
   2   9   0  1       38.620        3.070
   3   9   0  1       25.800        2.130
   4   9   0  1       14.610        1.780
  -1  10   0  1       14.110        4.230
   0  10   0  1       30.800        1.970
   1  10   0  1      315.780        4.820
   2  10   0  1       26.090        2.000
   3  10   0  1       -0.190        0.570
  -3 -10   1  1       25.610        1.270
  -2 -10   1  1        4.300        1.140
  -1 -10   1  1      119.150        3.220
   0 -10   1  1      106.540        3.140
   1 -10   1  1       33.960        4.080
  -4  -9   1  1       33.130        2.480
  -3  -9   1  1        0.270        0.980
  -2  -9   1  1       32.510        2.860
  -1  -9   1  1      210.060        5.290
   0  -9   1  1      157.950        4.060
   1  -9   1  1      160.110        4.680
   2  -9   1  1       57.620        5.720
  -5  -8   1  1      606.760       18.250
  -4  -8   1  1        8.010        2.030
  -3  -8   1  1       15.640        2.380
  -2  -8   1  1        2.620        1.920
  -1  -8   1  1      321.460        7.400
   0  -8   1  1      260.710        5.110
   1  -8   1  1      124.210       10.740
   2  -8   1  1        0.230        1.620
   3  -8   1  1       -0.300        1.660
   4  -8   1  1        8.980        2.310
  -5  -7   1  1        4.800        4.520
  -4  -7   1  1       20.530        2.820
  -3  -7   1  1       36.210        2.830
  -2  -7   1  1        5.000        1.710
  -1  -7   1  1       23.750        2.460
   0  -7   1  1      168.400        3.480
   1  -7   1  1      243.190        4.710
   2  -7   1  1        0.640        1.540
   3  -7   1  1      149.250        8.760
   4  -7   1  1       -0.350        2.440
  -6  -6   1  1        1.080        1.700
  -5  -6   1  1       54.810        3.270
  -4  -6   1  1        0.030        1.310
  -3  -6   1  1     1423.270       12.240
  -2  -6   1  1       72.830        2.620
  -1  -6   1  1      413.830        5.390
   0  -6   1  1      155.100        3.500
   1  -6   1  1      130.660        2.680
   2  -6   1  1       20.680        3.080
   3  -6   1  1       36.800        3.090
   5  -6   1  1       -0.120        1.980
  -6  -5   1  1        3.090        2.660
  -5  -5   1  1        6.460        2.780
  -4  -5   1  1      397.640        9.820
  -3  -5   1  1       16.680        1.260
  -2  -5   1  1      836.750        8.240
  -1  -5   1  1        0.620        0.670
   0  -5   1  1      494.360        6.150
   1  -5   1  1      219.520        4.660
   2  -5   1  1        2.900        1.250
   3  -5   1  1       12.750        4.420
   4  -5   1  1      122.650        6.860
   5  -5   1  1      124.150        5.840
  -6  -4   1  1        3.470        2.800
  -5  -4   1  1       26.940        4.120
  -4  -4   1  1        0.870        0.960
  -3  -4   1  1     1829.800       24.470
  -2  -4   1  1       34.870        3.610
  -1  -4   1  1      783.570       19.600
   0  -4   1  1        8.360        1.460
   1  -4   1  1       57.710        4.120
   2  -4   1  1      169.840        3.570
   3  -4   1  1        4.610        1.320
   4  -4   1  1       78.410        7.010
   5  -4   1  1       37.570        4.630
   6  -4   1  1       21.450        2.790
  -6  -3   1  1        4.610        3.440
  -5  -3   1  1       47.050        6.140
  -4  -3   1  1      190.900        5.820
  -3  -3   1  1       29.360        1.600
  -2  -3   1  1     2043.280       43.700
  -1  -3   1  1       50.370        2.110
   0  -3   1  1      560.180        9.800
   1  -3   1  1        0.380        0.990
   3  -3   1  1      208.730       18.120
   4  -3   1  1       33.530        4.370
   5  -3   1  1      589.410       16.340
   6  -3   1  1        0.850        1.060
  -6  -2   1  1      171.730        6.220
  -5  -2   1  1      140.140        6.440
  -4  -2   1  1       57.770        2.760
  -3  -2   1  1      331.710        8.340
  -2  -2   1  1       90.550        3.690
  -1  -2   1  1       -1.330        1.330
   0  -2   1  1      686.000        9.650
   1  -2   1  1      205.440        6.720
   2  -2   1  1     1630.490       36.120
   3  -2   1  1      226.680        7.820
   4  -2   1  1        5.750        1.670
   5  -2   1  1       73.150        4.470
   6  -2   1  1      149.890        7.970
  -7  -1   1  1      137.560        5.430
  -6  -1   1  1       32.340        3.550
  -5  -1   1  1       25.420        3.390
  -4  -1   1  1       32.160        2.650
  -3  -1   1  1       13.240        1.440
  -2  -1   1  1     4008.730       53.450
  -1  -1   1  1      103.080        2.100
   0  -1   1  1     1165.180       26.740
   1  -1   1  1        9.810        2.620
   2  -1   1  1      443.220        6.570
   3  -1   1  1       17.920       12.170
   4  -1   1  1       25.440        2.020
   5  -1   1  1        6.170        2.280
   6  -1   1  1       21.050        5.080
  -6   0   1  1      414.860        8.720
  -5   0   1  1       18.320        3.300
  -4   0   1  1        0.960        1.100
  -3   0   1  1     2605.400      118.150
  -2   0   1  1        4.100        1.150
  -1   0   1  1     3715.960       43.060
   0   0   1  1       -0.170        0.170
   1   0   1  1     1253.120       30.480
   2   0   1  1       67.500        2.760
   3   0   1  1      507.280       11.120
   4   0   1  1      281.600        7.120
   5   0   1  1       45.710        4.320
   6   0   1  1       39.530        4.520
  -6   1   1  1       62.170        6.140
  -5   1   1  1      134.630        5.640
  -4   1   1  1        0.450        0.820
  -3   1   1  1      635.080       18.730
  -2   1   1  1     1541.390       24.350
  -1   1   1  1        4.190        0.890
   0   1   1  1       56.360        1.640
   1   1   1  1      135.610        6.060
   2   1   1  1        4.730        1.010
   3   1   1  1        3.340        2.790
   4   1   1  1      830.930       15.700
   5   1   1  1        5.020        2.730
   6   1   1  1      380.070        8.710
   7   1   1  1      167.480        8.310
  -6   2   1  1       19.170        5.520
  -5   2   1  1        3.840        1.800
  -4   2   1  1        6.520        4.240
  -3   2   1  1      368.830        6.740
  -2   2   1  1       31.240        1.660
  -1   2   1  1      106.580       19.360
   0   2   1  1       60.960        1.830
   2   2   1  1       30.740        2.720
   3   2   1  1        0.210        0.570
   4   2   1  1       12.580        2.790
   5   2   1  1        8.750        2.850
   6   2   1  1       30.060        3.930
  -6   3   1  1       -1.350        1.800
  -5   3   1  1      231.240        7.530
  -4   3   1  1        0.700        1.970
  -3   3   1  1        0.650        1.130
  -2   3   1  1      158.250        9.250
  -1   3   1  1      113.170        4.090
   0   3   1  1       46.240        1.800
   1   3   1  1       -0.320        0.320
   2   3   1  1      878.880       16.350
   3   3   1  1       44.960        2.350
   4   3   1  1      222.440        6.130
   5   3   1  1       15.320        5.870
   6   3   1  1      202.950        7.970
  -6   4   1  1        0.770        1.110
  -5   4   1  1       27.110        4.360
  -4   4   1  1       24.350        4.270
  -3   4   1  1      110.490        4.740
  -2   4   1  1      141.180        3.120
  -1   4   1  1     1961.570       49.150
   0   4   1  1        1.340        1.180
   1   4   1  1     2644.110       38.770
   2   4   1  1       17.300        3.400
   3   4   1  1     1289.080       25.290
   4   4   1  1        0.530        0.620
   5   4   1  1        4.930        2.560
   6   4   1  1       29.000        4.820
  -5   5   1  1       98.170        5.120
  -4   5   1  1       70.040        5.820
  -3   5   1  1       -0.070        1.550
  -2   5   1  1       58.400        2.420
  -1   5   1  1        0.270        0.500
   0   5   1  1        2.650        1.290
   1   5   1  1        0.190        0.760
   2   5   1  1     2966.760       15.130
   3   5   1  1        4.290        0.730
   5   5   1  1       43.200        4.130
   6   5   1  1      400.590        8.030
  -5   6   1  1       26.850        4.650
  -3   6   1  1       36.750        6.320
  -2   6   1  1       -0.200        1.140
  -1   6   1  1      617.760        5.830
   0   6   1  1       35.360        1.930
   1   6   1  1       62.760        2.510
   2   6   1  1        0.200        0.790
   3   6   1  1      226.720        4.960
   4   6   1  1        1.790        1.050
   5   6   1  1       35.060        2.970
   6   6   1  1        3.510        1.060
  -4   7   1  1        0.120        2.430
  -3   7   1  1        1.550        2.960
  -2   7   1  1      191.850        9.430
  -1   7   1  1        0.750        1.040
   0   7   1  1      153.270        3.610
   1   7   1  1      129.470        4.350
   2   7   1  1      163.490        4.810
   3   7   1  1       22.180        3.340
   4   7   1  1      383.540        6.220
   5   7   1  1       21.780        2.820
  -4   8   1  1       30.460        3.580
  -3   8   1  1        8.500        3.060
  -2   8   1  1      120.750        6.660
  -1   8   1  1      226.860        4.830
   0   8   1  1      329.290        5.870
   1   8   1  1        1.310        1.610
   2   8   1  1        3.500        1.760
   3   8   1  1       34.390        2.800
   4   8   1  1        1.150        1.100
   5   8   1  1       33.120        3.800
  -3   9   1  1       20.970        4.350
  -1   9   1  1      343.510        6.310
   0   9   1  1       73.490        3.230
   1   9   1  1       54.450        3.130
   2   9   1  1       19.670        2.710
   3   9   1  1        1.460        1.300
   4   9   1  1       74.100        3.450
  -1  10   1  1       39.850        4.620
   0  10   1  1      129.630        3.180
   1  10   1  1      179.270        3.960
   2  10   1  1        0.620        1.290
   3  10   1  1      108.160        2.600
  -2 -10   2  1      187.940        4.870
  -1 -10   2  1       39.380        2.110
   0 -10   2  1      170.080        5.030
   1 -10   2  1       16.420        3.290
  -4  -9   2  1        0.280        1.110
  -3  -9   2  1        5.570        1.150
  -2  -9   2  1        1.490        1.460
  -1  -9   2  1      562.720        9.120
   0  -9   2  1        5.940        1.400
   1  -9   2  1       57.800        3.180
   2  -9   2  1       67.160        6.580
  -5  -8   2  1       -0.490        1.430
  -4  -8   2  1      285.800        9.130
  -3  -8   2  1        1.190        1.410
  -2  -8   2  1       17.110        2.390
  -1  -8   2  1       17.420        2.800
   0  -8   2  1      160.750        4.280
   1  -8   2  1        0.380        1.610
   2  -8   2  1       19.400        3.650
   3  -8   2  1       21.490        4.100
  -5  -7   2  1      243.890        8.990
  -4  -7   2  1        2.980        1.520
  -3  -7   2  1      185.980        4.790
  -2  -7   2  1        7.310        1.690
  -1  -7   2  1      232.750        4.520
   0  -7   2  1       93.880        3.040
   1  -7   2  1      279.190        7.120
   2  -7   2  1      125.440        4.980
   3  -7   2  1        3.450        3.120
   4  -7   2  1      123.220        7.020
  -6  -6   2  1       62.170        4.360
  -5  -6   2  1        0.610        1.250
  -4  -6   2  1      328.910        6.610
  -3  -6   2  1       18.320        2.060
  -2  -6   2  1      450.920        6.140
  -1  -6   2  1      146.550        2.710
   0  -6   2  1        3.840        0.970
   1  -6   2  1       66.940        6.940
   2  -6   2  1        0.740        0.830
   3  -6   2  1        2.070        1.650
   4  -6   2  1        1.990        3.260
   5  -6   2  1       30.760        3.990
  -6  -5   2  1        1.010        2.420
  -5  -5   2  1      278.770        7.720
  -4  -5   2  1        0.510        1.180
  -3  -5   2  1       59.760        1.980
  -2  -5   2  1      197.090        3.230
  -1  -5   2  1      372.670        5.200
   0  -5   2  1       86.240        2.020
   1  -5   2  1     1047.340       10.650
   2  -5   2  1      241.310        4.160
   3  -5   2  1        0.600        1.230
   4  -5   2  1     1004.900       29.330
   5  -5   2  1       33.670        3.800
  -6  -4   2  1      138.740        8.670
  -5  -4   2  1        6.630        2.630
  -4  -4   2  1       13.720        3.120
  -3  -4   2  1       73.700        2.480
  -2  -4   2  1     2502.930       95.980
  -1  -4   2  1      173.400        5.390
   0  -4   2  1      700.940       11.520
   1  -4   2  1      552.580       17.020
   2  -4   2  1     1028.540       15.740
   3  -4   2  1       20.750        2.400
   4  -4   2  1       53.020        6.540
   5  -4   2  1       18.620        4.190
   6  -4   2  1       -0.100        0.860
  -6  -3   2  1       14.800        2.650
  -5  -3   2  1       54.410        6.050
  -4  -3   2  1        0.960        0.850
  -3  -3   2  1     1447.050       23.860
  -2  -3   2  1       47.970        4.030
  -1  -3   2  1      534.430        7.070
   0  -3   2  1      182.540        3.900
   1  -3   2  1      483.290        8.280
   2  -3   2  1     1261.830       38.600
   3  -3   2  1       32.710        2.300
   4  -3   2  1       14.740        3.900
   5  -3   2  1        8.770        2.710
   6  -3   2  1        0.330        1.000
  -6  -2   2  1      167.100        5.850
  -5  -2   2  1        0.930        1.970
  -4  -2   2  1      297.130        5.560
  -3  -2   2  1       24.050        2.160
  -2  -2   2  1     2310.400       90.840
  -1  -2   2  1      137.180        7.590
   1  -2   2  1       13.400        2.410
   2  -2   2  1     1703.460       37.680
   3  -2   2  1      303.800        6.910
   4  -2   2  1       16.520        4.700
   5  -2   2  1      109.010        5.530
   6  -2   2  1      109.720        7.750
  -6  -1   2  1        2.240        1.550
  -5  -1   2  1        6.760        2.690
  -4  -1   2  1      100.770        3.630
  -3  -1   2  1      988.020       15.180
  -2  -1   2  1      104.580        2.680
  -1  -1   2  1     4291.050       43.060
   0  -1   2  1        5.870        1.430
   1  -1   2  1      697.020       10.740
   2  -1   2  1      117.800        6.030
   3  -1   2  1     1173.800       40.600
   4  -1   2  1       -0.070        0.900
   5  -1   2  1       65.590        4.360
   6  -1   2  1       12.410        3.480
  -6   0   2  1      120.300        4.970
  -5   0   2  1        0.570        1.790
  -4   0   2  1       58.680       21.720
  -3   0   2  1      165.220        9.930
  -2   0   2  1       71.930        3.170
  -1   0   2  1       32.840        1.260
   0   0   2  1      726.190       10.520
   1   0   2  1       16.990        2.100
   2   0   2  1       17.760        2.660
   3   0   2  1        6.040        6.340
   4   0   2  1        1.210        1.260
   5   0   2  1       19.630        3.240
   6   0   2  1      117.450        5.820
  -6   1   2  1       81.040        6.010
  -5   1   2  1       47.420        3.700
  -4   1   2  1        3.610        0.980
  -3   1   2  1      104.840        5.360
  -2   1   2  1      259.380        6.710
  -1   1   2  1     2922.380       55.740
   0   1   2  1       99.230        2.690
   1   1   2  1    17798.750       41.070
   2   1   2  1        3.600        0.830
   3   1   2  1        9.230        2.560
   4   1   2  1       22.060        2.400
   5   1   2  1      299.230       10.740
   6   1   2  1      141.110        6.170
   7   1   2  1      139.190        5.480
  -6   2   2  1       -0.620        1.500
  -5   2   2  1       21.400        3.200
  -4   2   2  1        6.970        1.620
  -3   2   2  1      504.870       15.600
  -2   2   2  1      568.320       14.110
  -1   2   2  1       25.280        8.350
   0   2   2  1     1344.090       18.610
   1   2   2  1        5.810        0.570
   2   2   2  1     1507.030       39.390
   3   2   2  1       -0.620        1.460
   4   2   2  1       51.160        6.700
   5   2   2  1      113.280        6.150
   6   2   2  1      247.940        7.770
  -6   3   2  1       51.560        4.570
  -5   3   2  1        1.120        1.750
  -4   3   2  1       31.010       14.180
  -3   3   2  1       61.340        6.040
  -2   3   2  1       88.940        7.620
  -1   3   2  1      201.530        5.380
   0   3   2  1        0.500        0.550
   1   3   2  1     1452.380       31.090
   2   3   2  1       50.810        3.460
   3   3   2  1      558.770       10.820
   4   3   2  1        1.280        0.970
   5   3   2  1      785.590       19.930
   6   3   2  1        0.610        2.720
  -6   4   2  1       14.510        2.300
  -5   4   2  1      307.320        7.970
  -4   4   2  1       14.280        3.460
  -3   4   2  1       -1.770        2.720
  -2   4   2  1       70.600        2.390
  -1   4   2  1      109.470       35.790
   0   4   2  1      175.980       12.470
   1   4   2  1      260.010        8.520
   2   4   2  1        5.950        1.970
   3   4   2  1        3.660        0.960
   4   4   2  1      214.760        5.030
   5   4   2  1       -0.340        2.380
   6   4   2  1       20.420        3.650
  -5   5   2  1       20.380        4.470
  -4   5   2  1       40.980        4.900
  -3   5   2  1        5.240        2.760
  -2   5   2  1       49.400        2.180
  -1   5   2  1        0.450        0.610
   0   5   2  1       22.400        3.310
   1   5   2  1      337.360        6.410
   2   5   2  1        1.490        0.680
   3   5   2  1      747.790        6.050
   4   5   2  1       16.320        2.470
   5   5   2  1      725.250       12.500
   6   5   2  1      139.520        5.190
  -5   6   2  1       28.450        4.070
  -3   6   2  1      351.250       12.950
  -2   6   2  1      182.400        4.230
  -1   6   2  1       79.590        2.040
   0   6   2  1        4.410        0.860
   1   6   2  1        0.690        0.830
   2   6   2  1      155.260        3.200
   3   6   2  1        0.650        0.540
   4   6   2  1      114.950        3.840
   5   6   2  1        8.390        2.500
   6   6   2  1      277.910        9.980
  -4   7   2  1        4.450        2.770
  -3   7   2  1        1.420        2.800
  -2   7   2  1        3.000        1.580
  -1   7   2  1      599.880        7.510
   0   7   2  1       24.330        2.250
   1   7   2  1       72.520        3.330
   2   7   2  1        5.830        2.000
   3   7   2  1      129.580        3.820
   4   7   2  1       10.570        1.850
   5   7   2  1      126.220        5.340
  -4   8   2  1       25.570        3.290
  -3   8   2  1       63.470        5.450
  -2   8   2  1        0.980        1.690
  -1   8   2  1       95.820        3.630
   0   8   2  1      846.260       11.460
   1   8   2  1       23.770        2.780
   2   8   2  1        0.710        1.840
   3   8   2  1        0.730        1.370
   4   8   2  1       63.050        7.920
   5   8   2  1       64.700        4.470
  -3   9   2  1       20.160        5.330
  -2   9   2  1      339.450       12.190
  -1   9   2  1      284.310        5.840
   0   9   2  1       70.150        3.420
   1   9   2  1       72.520        3.270
   2   9   2  1        1.090        1.750
   3   9   2  1        0.320        1.200
   4   9   2  1        0.380        0.730
  -2  10   2  1       23.600        3.750
   0  10   2  1      193.110        3.740
   1  10   2  1       24.270        2.250
   2  10   2  1       53.100        2.790
   3  10   2  1       18.220        1.600
  -2 -10   3  1       69.030        2.190
  -1 -10   3  1       56.580        2.150
   0 -10   3  1      170.540        5.870
   1 -10   3  1       18.540        3.560
  -4  -9   3  1       66.070        4.250
  -3  -9   3  1        0.620        0.710
  -2  -9   3  1      105.910        3.350
  -1  -9   3  1      247.120        6.030
   0  -9   3  1      211.130        6.970
   1  -9   3  1        2.150        1.380
   2  -9   3  1        7.360        3.850
  -4  -8   3  1       21.190        3.220
  -3  -8   3  1       32.120        2.360
  -2  -8   3  1      112.110        4.160
  -1  -8   3  1      216.970        6.070
   0  -8   3  1        0.900        1.270
   1  -8   3  1       72.900        3.660
   2  -8   3  1       49.850        5.040
   3  -8   3  1       -0.070        1.940
  -5  -7   3  1       -0.140        2.270
  -4  -7   3  1       23.790        2.710
  -3  -7   3  1        0.330        1.300
  -2  -7   3  1      539.620        7.600
  -1  -7   3  1       17.710        1.990
   0  -7   3  1      758.450        7.430
   1  -7   3  1      145.500        4.520
   2  -7   3  1       -1.290        1.560
   3  -7   3  1      261.600       15.220
   4  -7   3  1       38.710        5.360
  -6  -6   3  1        0.650        0.600
  -5  -6   3  1        1.090        2.360
  -4  -6   3  1        7.450        1.750
  -3  -6   3  1      777.860        9.390
  -2  -6   3  1       18.100        1.640
  -1  -6   3  1     1209.540        7.420
   0  -6   3  1        0.580        0.600
   1  -6   3  1       44.120        3.090
   2  -6   3  1      104.430        5.650
   3  -6   3  1       63.970        4.980
   4  -6   3  1       -0.720        3.110
   5  -6   3  1       -0.040        1.730
  -6  -5   3  1       51.370        5.530
  -5  -5   3  1        2.330        1.820
  -4  -5   3  1      646.320        9.560
  -3  -5   3  1        6.450        0.940
  -2  -5   3  1     2269.400       33.310
  -1  -5   3  1       33.600        1.790
   0  -5   3  1     1289.430       13.390
   1  -5   3  1      439.420        4.730
   2  -5   3  1      264.700        4.340
   3  -5   3  1        4.750        1.570
   4  -5   3  1      111.740        7.450
   5  -5   3  1       26.970        4.480
  -6  -4   3  1        0.210        2.760
  -5  -4   3  1        1.050        1.700
  -4  -4   3  1        2.790        1.780
  -3  -4   3  1       19.490        1.510
  -2  -4   3  1       14.580        1.790
  -1  -4   3  1     5676.490      122.090
   0  -4   3  1        2.510        1.440
   1  -4   3  1     2361.450       48.100
   2  -4   3  1      371.710        4.720
   3  -4   3  1       -0.240        0.750
   4  -4   3  1        0.290        1.150
   5  -4   3  1       25.040        4.710
   6  -4   3  1       31.360        2.620
  -6  -3   3  1        8.080        3.350
  -5  -3   3  1        0.150        1.920
  -4  -3   3  1      132.250        4.750
  -3  -3   3  1        5.480        0.800
  -2  -3   3  1     4350.900      102.850
  -1  -3   3  1        1.580        1.100
   0  -3   3  1     2732.840       37.310
   1  -3   3  1       50.060        3.400
   2  -3   3  1      207.550       14.400
   3  -3   3  1      117.360        3.870
   4  -3   3  1        5.290        2.800
   5  -3   3  1       41.030        8.430
   6  -3   3  1        1.210        1.130
  -6  -2   3  1       18.760        5.330
  -5  -2   3  1       52.020        3.200
  -4  -2   3  1       36.380        2.940
  -3  -2   3  1       -0.300        0.490
  -2  -2   3  1        0.060        0.320
   0  -2   3  1      107.100        8.640
   1  -2   3  1       79.290        6.110
   2  -2   3  1        0.730        1.410
   3  -2   3  1      113.330        3.320
   4  -2   3  1        1.380        1.080
   5  -2   3  1       -0.480        1.890
   6  -2   3  1      104.870        6.930
  -6  -1   3  1        0.400        2.820
  -5  -1   3  1       32.880        2.610
  -4  -1   3  1       82.200        3.030
  -3  -1   3  1       58.160        2.430
  -2  -1   3  1     1634.760       29.850
  -1  -1   3  1        4.390        0.990
   0  -1   3  1     1723.510       17.820
   1  -1   3  1       56.420       38.680
   2  -1   3  1      985.310       22.720
   3  -1   3  1      223.290        8.840
   4  -1   3  1        2.940        0.860
   5  -1   3  1      321.880       13.740
   6  -1   3  1        1.120        0.560
  -6   0   3  1       89.640        4.140
  -5   0   3  1       14.060        2.630
  -4   0   3  1       80.230        3.050
  -3   0   3  1      429.370        9.620
  -2   0   3  1        4.270        1.700
  -1   0   3  1     6905.400       22.360
   0   0   3  1       20.570        4.900
   1   0   3  1     1648.470       15.270
   2   0   3  1       16.130        2.770
   3   0   3  1      146.180        5.660
   4   0   3  1      193.260        4.980
   5   0   3  1       17.730        3.660
   6   0   3  1      226.290        8.060
  -6   1   3  1       39.340        4.250
  -5   1   3  1       14.170        4.050
  -4   1   3  1      117.700        6.870
  -3   1   3  1       87.290       53.140
  -2   1   3  1      139.900        5.630
  -1   1   3  1       57.880        1.840
   0   1   3  1     4682.760       46.960
   1   1   3  1        0.850        0.450
   2   1   3  1      258.130        5.130
   3   1   3  1        6.830        2.360
   4   1   3  1      213.360        6.930
   5   1   3  1       55.350        4.820
   6   1   3  1        7.500        2.220
  -6   2   3  1      148.270        6.770
  -5   2   3  1        1.270        1.550
  -4   2   3  1       11.620        2.740
  -3   2   3  1      714.730       20.040
  -2   2   3  1       30.010        6.360
  -1   2   3  1      534.350       23.750
   0   2   3  1       87.460        2.330
   1   2   3  1      156.930        2.780
   2   2   3  1       34.460        1.300
   3   2   3  1      411.320       20.840
   4   2   3  1        1.830        0.990
   5   2   3  1       16.210        3.840
   6   2   3  1      139.380        6.100
  -6   3   3  1       54.110        4.250
  -5   3   3  1        0.260        1.210
  -4   3   3  1        2.910        1.370
  -3   3   3  1       35.920        1.980
  -2   3   3  1       -0.220        2.760
  -1   3   3  1       40.110        3.900
   0   3   3  1      214.560        4.600
   1   3   3  1        6.350        1.080
   2   3   3  1     2740.070       59.470
   3   3   3  1       10.560        1.190
   4   3   3  1      273.800        5.810
   5   3   3  1      340.420       13.760
   6   3   3  1       24.970        4.980
  -6   4   3  1       62.990        3.670
  -5   4   3  1       36.530        3.770
  -4   4   3  1       12.850        3.160
  -3   4   3  1       45.960        2.570
  -2   4   3  1        9.440        1.130
  -1   4   3  1        1.740        1.550
   0   4   3  1       15.530        2.500
   1   4   3  1       93.440        3.370
   2   4   3  1        5.700        1.690
   3   4   3  1      768.750       16.610
   4   4   3  1       20.580        2.250
   5   4   3  1       60.890        5.260
   6   4   3  1       99.480        5.360
  -5   5   3  1       42.640        5.420
  -4   5   3  1        3.480        2.390
  -3   5   3  1        4.400        2.400
  -2   5   3  1       40.290        2.460
  -1   5   3  1       76.290        2.740
   0   5   3  1       46.440        2.580
   2   5   3  1      202.790        3.110
   3   5   3  1        7.020        1.110
   4   5   3  1       95.660        4.130
   5   5   3  1       63.590        4.970
   6   5   3  1        1.880        1.660
  -5   6   3  1        7.990        3.120
  -3   6   3  1       61.720        7.300
  -2   6   3  1      601.530       14.890
  -1   6   3  1      115.740        2.440
   0   6   3  1      102.470        2.940
   2   6   3  1       24.450        1.700
   3   6   3  1      862.680        8.190
   4   6   3  1       48.870        2.890
   5   6   3  1       -0.530        1.900
   6   6   3  1       53.660       15.070
  -4   7   3  1        0.320        2.510
  -3   7   3  1       13.840        4.770
  -2   7   3  1      132.480        5.550
  -1   7   3  1      334.420        5.720
   0   7   3  1      178.010        3.660
   1   7   3  1       33.150        3.000
   2   7   3  1       -0.200        1.490
   3   7   3  1       12.040        2.210
   4   7   3  1      798.470       10.470
   5   7   3  1        4.920        2.260
  -4   8   3  1      116.870        6.090
  -3   8   3  1        1.070        2.020
  -2   8   3  1        0.010        1.240
  -1   8   3  1      238.840        4.630
   0   8   3  1      243.770        5.630
   1   8   3  1      134.130        4.740
   2   8   3  1        3.470        2.180
   3   8   3  1      175.000        4.480
   4   8   3  1        0.500        0.770
   5   8   3  1      241.120       11.850
  -3   9   3  1        0.880        1.610
  -2   9   3  1       66.890        6.860
  -1   9   3  1      212.880        4.680
   0   9   3  1      289.320        5.810
   1   9   3  1       42.590        2.910
   2   9   3  1       19.330        3.470
   3   9   3  1        6.520        1.490
   4   9   3  1       52.710        4.530
  -2  10   3  1      415.840       12.150
  -1  10   3  1       11.270        2.160
   0  10   3  1       81.360        3.050
   1  10   3  1       64.780        2.940
   2  10   3  1        2.050        1.480
   3  10   3  1       73.370        2.170
  -2 -10   4  1        0.810        0.870
  -1 -10   4  1      118.590        3.880
   0 -10   4  1       -0.240        0.930
  -3  -9   4  1       39.750        2.230
  -2  -9   4  1        8.510        1.690
  -1  -9   4  1       35.170        2.910
   0  -9   4  1      590.590        7.370
   1  -9   4  1        2.550        1.450
   2  -9   4  1       10.700        3.420
  -4  -8   4  1       54.740        5.060
  -3  -8   4  1        0.940        1.070
  -2  -8   4  1      696.640       11.720
  -1  -8   4  1      190.430        4.870
   0  -8   4  1        7.220        1.490
   1  -8   4  1        7.570        1.870
   2  -8   4  1        4.970        1.880
   3  -8   4  1        1.030        1.790
  -5  -7   4  1       24.510        4.090
  -4  -7   4  1        6.310        2.180
  -3  -7   4  1      211.390        4.450
  -2  -7   4  1       87.700        3.330
  -1  -7   4  1       57.360        2.400
   0  -7   4  1      132.330        3.520
   1  -7   4  1       52.450        3.280
   2  -7   4  1       58.770        3.950
   3  -7   4  1       93.110        4.220
   4  -7   4  1      231.310       12.850
  -5  -6   4  1        1.020        2.260
  -4  -6   4  1      261.720        7.340
  -3  -6   4  1        3.350        1.110
  -2  -6   4  1      419.900        7.630
  -1  -6   4  1      130.440        2.740
   0  -6   4  1      296.500        4.470
   1  -6   4  1      260.760        5.340
   2  -6   4  1       67.680        4.700
   3  -6   4  1       28.150        3.150
   4  -6   4  1        0.700        1.130
   5  -6   4  1       65.060        5.120
  -6  -5   4  1        2.170        2.310
  -5  -5   4  1        0.610        3.370
  -4  -5   4  1        5.060        2.520
  -3  -5   4  1      486.870        6.420
  -2  -5   4  1       68.450        2.330
  -1  -5   4  1      559.250        6.540
   0  -5   4  1      343.310        3.350
   1  -5   4  1      406.880        5.830
   2  -5   4  1        8.930        2.000
   3  -5   4  1       64.100        3.200
   4  -5   4  1        4.360        1.860
   5  -5   4  1        3.240        2.510
  -6  -4   4  1       14.060        4.420
  -5  -4   4  1       -1.380        3.740
  -4  -4   4  1      296.800       12.510
  -3  -4   4  1       29.280        1.800
  -2  -4   4  1      591.630        8.180
  -1  -4   4  1      491.800        8.510
   0  -4   4  1      298.690        8.380
   1  -4   4  1       34.020        2.720
   2  -4   4  1       22.450        1.860
   3  -4   4  1       32.220        7.700
   4  -4   4  1       24.690        3.180
   5  -4   4  1      247.310        7.450
   6  -4   4  1       25.220        4.450
  -6  -3   4  1       31.370        5.590
  -4  -3   4  1       27.360        3.490
  -3  -3   4  1      922.080       10.760
  -2  -3   4  1        1.200        1.700
  -1  -3   4  1      157.380        4.500
   0  -3   4  1      361.450        7.930
   1  -3   4  1     1906.320       24.050
   2  -3   4  1       30.070        2.800
   3  -3   4  1       99.930        6.460
   4  -3   4  1       24.240        2.940
   5  -3   4  1        8.720        3.170
   6  -3   4  1       37.020        5.420
  -6  -2   4  1        2.550        3.250
  -5  -2   4  1       -0.140        1.920
  -4  -2   4  1      147.100        5.860
  -3  -2   4  1       -0.310        0.850
  -2  -2   4  1     2379.610       40.780
  -1  -2   4  1       44.770        1.510
   0  -2   4  1       85.540        2.320
   1  -2   4  1        9.190        1.900
   2  -2   4  1      363.050       16.510
   3  -2   4  1       -0.270        0.790
   4  -2   4  1       96.370        4.180
   5  -2   4  1       35.970        4.200
   6  -2   4  1       -0.010        2.630
  -6  -1   4  1       47.290        6.130
  -5  -1   4  1        7.460        2.300
  -4  -1   4  1        0.110        0.690
  -3  -1   4  1      593.490       23.310
  -2  -1   4  1       68.770        3.660
   0  -1   4  1      109.510        3.310
   1  -1   4  1      203.800        7.650
   2  -1   4  1       78.480       61.220
   3  -1   4  1        6.470        1.860
   4  -1   4  1       -0.090        0.790
   5  -1   4  1      151.740       12.230
   6  -1   4  1       43.230        4.960
  -6   0   4  1        2.800        2.270
  -5   0   4  1       34.260        2.590
  -3   0   4  1       -0.080        1.020
  -2   0   4  1       36.730        1.600
  -1   0   4  1       48.970        1.080
   1   0   4  1        3.100        0.790
   2   0   4  1      318.960        8.490
   3   0   4  1       -0.730        1.590
   4   0   4  1      263.920        5.730
   5   0   4  1      321.010        9.340
   6   0   4  1       23.160        4.050
  -5   1   4  1        8.260        3.280
  -4   1   4  1        8.290        1.680
  -3   1   4  1      519.050       17.100
  -2   1   4  1       29.910        3.050
  -1   1   4  1      601.550       10.980
   0   1   4  1        0.870        0.620
   1   1   4  1      301.980        5.040
   2   1   4  1        9.020        2.450
   3   1   4  1       44.730        3.470
   4   1   4  1      212.400        4.390
   5   1   4  1        1.660        2.420
   6   1   4  1      288.550       10.590
  -5   2   4  1       65.970        4.290
  -4   2   4  1       49.230        2.450
  -3   2   4  1        3.170        1.190
  -2   2   4  1      252.660       46.590
  -1   2   4  1      134.970        5.180
   0   2   4  1     1478.720       23.740
   1   2   4  1        5.480        0.880
   2   2   4  1       20.300        1.140
   3   2   4  1      162.000        6.690
   4   2   4  1      103.150        4.370
   5   2   4  1      136.610        6.560
   6   2   4  1       79.170        7.060
  -5   3   4  1       18.350        3.030
  -4   3   4  1        9.020        4.820
  -3   3   4  1      316.660        6.870
  -2   3   4  1       46.220        5.620
  -1   3   4  1      605.480       12.610
   0   3   4  1       94.770        3.430
   1   3   4  1        8.250        1.860
   2   3   4  1        0.440        0.340
   3   3   4  1      325.150        6.660
   4   3   4  1       94.890        3.410
   5   3   4  1      552.430       17.370
   6   3   4  1       67.320        6.480
  -6   4   4  1        1.220        1.010
  -5   4   4  1       15.720        3.110
  -4   4   4  1        7.540        2.420
  -3   4   4  1       -0.010        0.980
  -2   4   4  1       34.680        1.990
  -1   4   4  1       11.120        6.590
   0   4   4  1      237.910        7.270
   1   4   4  1       23.060        3.180
   2   4   4  1      442.710       15.360
   3   4   4  1       86.060        2.230
   4   4   4  1       49.370        3.130
   5   4   4  1       32.500        4.980
   6   4   4  1      361.370        8.540
  -5   5   4  1       -0.560        2.600
  -4   5   4  1       77.440        5.520
  -3   5   4  1      236.390        5.790
  -2   5   4  1      457.230       10.640
  -1   5   4  1        9.910        1.260
   0   5   4  1      100.690        2.640
   1   5   4  1      279.930        5.490
   2   5   4  1        0.960        0.750
   3   5   4  1       83.890        1.960
   4   5   4  1        4.600        1.390
   5   5   4  1      247.580        8.060
   6   5   4  1        0.170        1.610
  -5   6   4  1       52.050        4.960
  -3   6   4  1      195.740        6.660
  -2   6   4  1      211.990        5.890
  -1   6   4  1       76.450        2.110
   0   6   4  1      437.660        6.770
   1   6   4  1       24.030        3.130
   2   6   4  1       47.820        2.700
   3   6   4  1       -0.210        0.940
   4   6   4  1       99.840        3.590
   5   6   4  1       26.870        3.590
   6   6   4  1      292.030       10.320
  -4   7   4  1       23.200        5.320
  -3   7   4  1        0.700        2.850
  -2   7   4  1      996.660       14.360
  -1   7   4  1       16.010        1.680
   0   7   4  1       25.900        1.940
   1   7   4  1        5.690        1.480
   2   7   4  1       -0.200        1.620
   3   7   4  1       11.680        2.240
   4   7   4  1        0.540        0.870
   5   7   4  1      436.680       13.370
  -4   8   4  1        2.000        1.140
  -3   8   4  1      364.000       10.320
  -2   8   4  1      118.310        5.030
  -1   8   4  1      505.370        6.490
   0   8   4  1      104.180        3.740
   1   8   4  1       33.360        3.310
   2   8   4  1       -0.040        1.880
   3   8   4  1       13.220        2.130
   4   8   4  1      140.710        3.000
   5   8   4  1       20.020        4.180
  -3   9   4  1        0.960        0.750
  -2   9   4  1      688.360       69.340
  -1   9   4  1      106.100        3.100
   0   9   4  1      279.670        5.280
   1   9   4  1       19.170        3.150
   2   9   4  1        2.050        1.860
   3   9   4  1        2.400        1.260
   4   9   4  1        2.170        0.690
  -2  10   4  1       45.580        4.400
  -1  10   4  1       33.430        2.940
   0  10   4  1      154.030        3.490
   1  10   4  1      130.080        4.030
   2  10   4  1       24.540        2.920
   3  10   4  1        0.970        0.780
  -1 -10   5  1      196.560        7.740
   0 -10   5  1       24.520        1.870
  -3  -9   5  1       25.700        1.980
  -2  -9   5  1        1.470        1.320
  -1  -9   5  1       68.710        3.290
   0  -9   5  1      101.310        3.380
   1  -9   5  1       30.200        2.360
   2  -9   5  1        5.280        2.710
  -4  -8   5  1        0.780        2.080
  -3  -8   5  1       66.370        2.980
  -2  -8   5  1      232.740        4.750
  -1  -8   5  1      485.790        9.560
   0  -8   5  1      120.410        3.700
   1  -8   5  1       20.940        2.540
   2  -8   5  1        7.190        2.890
   3  -8   5  1       10.580        2.770
  -5  -7   5  1       -0.420        2.170
  -4  -7   5  1      399.610       12.080
  -3  -7   5  1       66.590        3.000
  -2  -7   5  1       87.150        3.380
  -1  -7   5  1      205.320        3.840
   0  -7   5  1       42.120        2.830
   1  -7   5  1       57.240        3.350
   2  -7   5  1        0.870        1.660
   3  -7   5  1      156.370        4.870
   4  -7   5  1        1.570        2.110
  -5  -6   5  1       28.800        4.510
  -4  -6   5  1        0.630        1.720
  -3  -6   5  1       33.610        2.430
  -2  -6   5  1       28.630        2.350
  -1  -6   5  1      332.010        4.600
   0  -6   5  1        1.690        0.610
   1  -6   5  1       76.060        3.240
   2  -6   5  1        7.280        1.350
   3  -6   5  1        1.940        1.480
   4  -6   5  1       10.130        3.660
   5  -6   5  1       -0.470        1.570
  -6  -5   5  1      106.000        4.980
  -5  -5   5  1       19.190        5.070
  -4  -5   5  1       61.310        4.400
  -3  -5   5  1       -0.820        1.230
  -2  -5   5  1      283.660        3.800
  -1  -5   5  1      175.420        2.920
   0  -5   5  1       45.440        1.820
   1  -5   5  1      399.470        6.880
   2  -5   5  1        0.160        0.660
   3  -5   5  1      191.590        4.870
   4  -5   5  1       35.700        3.400
   5  -5   5  1       49.490        5.180
  -5  -4   5  1        5.420        4.070
  -4  -4   5  1        0.970        1.410
  -3  -4   5  1       99.830        3.220
  -2  -4   5  1        2.180        0.730
  -1  -4   5  1     2999.920       66.600
   0  -4   5  1        7.610        8.240
   1  -4   5  1      170.100        2.650
   2  -4   5  1       12.310        1.630
   3  -4   5  1        2.450        1.140
   4  -4   5  1       35.380        3.360
   5  -4   5  1       33.470        5.520
  -6  -3   5  1       41.770        5.540
  -4  -3   5  1       67.130        3.850
  -3  -3   5  1       11.830        1.390
  -2  -3   5  1     1407.080       36.010
  -1  -3   5  1       54.530        2.090
   0  -3   5  1       48.800        2.900
   1  -3   5  1      536.120       11.750
   2  -3   5  1       54.190        2.070
   3  -3   5  1       20.910        1.830
   4  -3   5  1        3.610        1.780
   5  -3   5  1       11.280        3.980
   6  -3   5  1       -0.040        2.110
  -6  -2   5  1       45.230        5.730
  -5  -2   5  1       18.150        3.850
  -4  -2   5  1        0.720        1.700
  -3  -2   5  1       38.120        2.480
  -2  -2   5  1       12.980        1.380
  -1  -2   5  1      159.620        3.130
   0  -2   5  1       -0.950        1.280
   1  -2   5  1        6.570        2.170
   2  -2   5  1        9.670        2.810
   3  -2   5  1       13.370        1.470
   4  -2   5  1        0.640        0.560
   5  -2   5  1       63.980        5.830
   6  -2   5  1        1.230        2.490
  -6  -1   5  1      207.160        8.830
  -5  -1   5  1        5.820        4.390
  -4  -1   5  1       61.820        5.410
  -3  -1   5  1       13.080        1.360
  -2  -1   5  1      954.300       15.970
  -1  -1   5  1       20.100        1.840
   0  -1   5  1     4527.630       55.410
   1  -1   5  1      310.570       17.410
   2  -1   5  1       44.610       30.540
   3  -1   5  1       42.830        6.580
   4  -1   5  1       92.050        6.110
   5  -1   5  1       37.270        3.950
   6  -1   5  1       27.680        5.540
  -6   0   5  1        7.700        2.930
  -5   0   5  1        1.400        0.980
  -4   0   5  1       27.790        2.860
  -3   0   5  1       58.490        2.910
  -2   0   5  1        1.600        0.700
  -1   0   5  1     1641.970       23.690
   0   0   5  1        6.690        5.420
   1   0   5  1        8.140        1.610
   2   0   5  1      195.060        6.130
   3   0   5  1       45.020        2.130
   4   0   5  1       -0.470        1.290
   5   0   5  1     1410.220       25.130
   6   0   5  1       55.260        7.880
  -5   1   5  1       11.310        2.420
  -4   1   5  1      495.980       10.060
  -3   1   5  1        6.230        2.960
  -2   1   5  1      233.720        7.030
  -1   1   5  1       34.940        4.490
   0   1   5  1     1985.380       23.530
   1   1   5  1       37.120        1.380
   2   1   5  1     1581.830       19.710
   3   1   5  1        3.010        1.030
   4   1   5  1      225.230        6.260
   5   1   5  1       96.690        5.920
   6   1   5  1       74.380        6.500
  -5   2   5  1      222.690        8.530
  -4   2   5  1       59.390        2.620
  -3   2   5  1      276.780        5.450
  -2   2   5  1        0.870        2.030
  -1   2   5  1      291.380       20.300
   0   2   5  1        6.180        6.100
   1   2   5  1       71.430        1.980
   2   2   5  1       70.890        1.880
   3   2   5  1      769.300       13.130
   4   2   5  1        0.950        1.660
   5   2   5  1      468.220       10.930
   6   2   5  1       -0.370        2.130
  -5   3   5  1      106.000        4.870
  -4   3   5  1      126.570        4.600
  -3   3   5  1      248.790        5.740
  -2   3   5  1      184.500        9.660
  -1   3   5  1      154.500        5.810
   0   3   5  1     2321.520       29.090
   1   3   5  1       44.380        1.530
   2   3   5  1       30.650        1.330
   3   3   5  1       -0.460        0.930
   4   3   5  1      358.530       14.350
   5   3   5  1       66.840       21.150
   6   3   5  1        3.540        3.270
  -6   4   5  1       18.260        2.380
  -5   4   5  1        4.020        1.640
  -4   4   5  1      354.670        6.720
  -3   4   5  1      145.020        8.310
  -2   4   5  1       73.210        3.300
  -1   4   5  1       75.860       34.690
   0   4   5  1        9.280        1.860
   1   4   5  1      554.890       11.030
   2   4   5  1        1.110        1.130
   3   4   5  1      668.990        9.820
   4   4   5  1        3.460        1.600
   5   4   5  1       29.390        3.060
   6   4   5  1      194.650        8.420
  -5   5   5  1        0.360        2.430
  -4   5   5  1      100.250        8.430
  -3   5   5  1       14.540        3.840
  -2   5   5  1      339.120        6.240
  -1   5   5  1       49.630        2.090
   0   5   5  1      192.350        3.540
   1   5   5  1        4.500        1.070
   2   5   5  1       60.190        1.930
   3   5   5  1        0.550        0.660
   4   5   5  1       86.100        4.200
   5   5   5  1       42.670        3.310
   6   5   5  1        5.770        1.950
  -5   6   5  1        1.600        2.050
  -3   6   5  1       81.690        4.820
  -2   6   5  1      170.880        5.420
  -1   6   5  1      368.140        4.760
   0   6   5  1      292.600        4.790
   1   6   5  1      657.300       12.910
   2   6   5  1       22.890        1.700
   3   6   5  1      134.960        7.470
   4   6   5  1       13.630        2.110
   5   6   5  1       48.540        3.810
   6   6   5  1       35.960       14.550
  -4   7   5  1        1.220        2.580
  -3   7   5  1      457.250        9.210
  -2   7   5  1     1317.810       25.690
  -1   7   5  1      560.910       15.070
   0   7   5  1       15.290        1.760
   1   7   5  1       16.670        1.980
   2   7   5  1        9.630        2.110
   3   7   5  1        0.660        1.320
   4   7   5  1      182.940        3.950
   5   7   5  1       10.790        2.360
  -4   8   5  1      116.240        3.950
  -3   8   5  1      100.880        6.270
  -2   8   5  1      271.910        6.850
  -1   8   5  1      875.410        8.250
   0   8   5  1       84.520        3.560
   1   8   5  1       82.530        4.060
   2   8   5  1        0.380        1.840
   3   8   5  1       16.620        2.140
   4   8   5  1        4.240        0.840
   5   8   5  1       -0.690        2.050
  -3   9   5  1        4.160        1.100
  -2   9   5  1      157.310        5.320
  -1   9   5  1      155.900        3.490
   0   9   5  1       37.480        2.740
   1   9   5  1        2.370        1.710
   2   9   5  1       54.710        3.470
   3   9   5  1       35.350        2.420
   4   9   5  1       29.170        1.860
  -2  10   5  1       29.490        3.620
  -1  10   5  1       39.580        5.160
   0  10   5  1        3.770        1.320
   1  10   5  1      149.030        3.980
   2  10   5  1       34.550        3.660
   3  10   5  1        1.460        0.880
  -3  -9   6  1       51.860        2.210
  -2  -9   6  1        5.740        1.650
  -1  -9   6  1      325.380       11.380
   0  -9   6  1        4.610        1.180
   1  -9   6  1        4.760        1.340
   2  -9   6  1       17.660        3.270
  -4  -8   6  1      273.610       10.270
  -3  -8   6  1        1.610        1.210
  -2  -8   6  1      466.360        6.740
  -1  -8   6  1        0.190        1.080
   0  -8   6  1       59.030        2.900
   1  -8   6  1      122.290        4.150
   2  -8   6  1        0.450        1.250
   3  -8   6  1        0.110        1.210
  -5  -7   6  1       51.860        4.630
  -4  -7   6  1        0.310        2.190
  -3  -7   6  1      604.620        9.390
  -2  -7   6  1        6.270        2.020
  -1  -7   6  1      213.850        3.880
   0  -7   6  1       38.690        2.750
   1  -7   6  1      159.210        5.560
   2  -7   6  1      176.040        3.930
   3  -7   6  1        1.080        1.380
   4  -7   6  1        1.880        1.960
  -5  -6   6  1       -2.060        2.180
  -4  -6   6  1       56.320        4.320
  -3  -6   6  1       80.420        3.620
  -2  -6   6  1      629.870        9.810
  -1  -6   6  1       96.350        2.910
   0  -6   6  1      101.260        3.800
   1  -6   6  1       28.440        2.720
   2  -6   6  1        2.850        1.420
   3  -6   6  1      201.540        6.500
   4  -6   6  1       -1.110        1.630
  -6  -5   6  1       13.570        2.300
  -5  -5   6  1       22.420        4.990
  -4  -5   6  1        5.600        1.970
  -3  -5   6  1       78.970        4.020
  -2  -5   6  1       62.490        2.490
  -1  -5   6  1      218.240        3.570
   0  -5   6  1       55.240        2.030
   1  -5   6  1      264.400        4.950
   2  -5   6  1        1.980        0.720
   3  -5   6  1        4.530        1.940
   4  -5   6  1       22.060        2.640
   5  -5   6  1        1.570        2.340
  -5  -4   6  1        2.620        3.790
  -4  -4   6  1        1.170        1.720
  -3  -4   6  1        8.760        3.030
  -2  -4   6  1     1272.470       13.490
  -1  -4   6  1      171.570        2.810
   0  -4   6  1      340.740        5.650
   1  -4   6  1       69.040        1.900
   2  -4   6  1      285.330        4.970
   3  -4   6  1        1.340        1.110
   4  -4   6  1        0.710        1.570
   5  -4   6  1       43.190        4.800
  -6  -3   6  1       13.920        4.470
  -4  -3   6  1       -0.300        1.520
  -3  -3   6  1     1346.700       17.990
  -2  -3   6  1      112.510        2.320
  -1  -3   6  1      265.550        6.940
   0  -3   6  1       -0.290        1.560
   1  -3   6  1      415.840       11.730
   2  -3   6  1       78.670        2.250
   3  -3   6  1        0.670        0.760
   4  -3   6  1       30.990        3.060
   5  -3   6  1        7.350        2.700
  -6  -2   6  1       29.030        4.850
  -5  -2   6  1       21.100        3.950
  -4  -2   6  1      277.170        8.270
  -3  -2   6  1        3.030        0.870
  -2  -2   6  1      181.600        6.280
  -1  -2   6  1        3.310        1.730
   0  -2   6  1      404.350       16.360
   1  -2   6  1       17.380        3.110
   2  -2   6  1      173.170        7.560
   3  -2   6  1      119.130        2.910
   4  -2   6  1      602.330        7.990
   5  -2   6  1      149.950        8.510
  -6  -1   6  1      181.260        8.430
  -5  -1   6  1       -0.560        1.870
  -4  -1   6  1        0.260        1.130
  -3  -1   6  1        6.710        2.550
  -2  -1   6  1        8.070        8.250
  -1  -1   6  1       33.350        1.020
   0  -1   6  1       73.560        1.850
   1  -1   6  1      339.840       12.980
   2  -1   6  1       43.340       23.670
   3  -1   6  1       14.170        1.370
   4  -1   6  1       74.300        5.860
   5  -1   6  1       83.890        4.090
   6  -1   6  1       59.220        3.670
  -6   0   6  1      120.540        6.560
  -5   0   6  1      181.050        8.050
  -4   0   6  1        7.420        2.360
  -3   0   6  1       20.650        2.930
  -2   0   6  1        0.290        1.810
  -1   0   6  1       13.500        3.420
   0   0   6  1       25.540        3.790
   1   0   6  1       41.050        1.720
   2   0   6  1      933.480       45.860
   3   0   6  1       15.880        1.390
   4   0   6  1      106.640       25.990
   5   0   6  1      646.970       21.750
   6   0   6  1       93.830        6.350
  -5   1   6  1       89.490        5.760
  -4   1   6  1      227.140        4.780
  -3   1   6  1        5.220        1.890
  -2   1   6  1      158.330       30.640
  -1   1   6  1        1.790        2.160
   0   1   6  1        6.930        5.200
   1   1   6  1      147.990        6.190
   2   1   6  1      131.330        5.400
   3   1   6  1       -0.250        0.690
   4   1   6  1      208.310        4.900
   5   1   6  1      502.230        9.590
   6   1   6  1        3.390        2.000
  -5   2   6  1        7.590        1.720
  -4   2   6  1        0.670        1.030
  -3   2   6  1       28.380        3.170
  -2   2   6  1        0.700        1.380
  -1   2   6  1        2.220        1.110
   0   2   6  1       37.980        1.820
   1   2   6  1       21.750        3.130
   2   2   6  1     1781.400       27.130
   3   2   6  1       -0.090        0.840
   4   2   6  1       90.240        5.320
   5   2   6  1      266.180        7.290
   6   2   6  1      197.810       13.190
  -5   3   6  1       11.820        3.630
  -4   3   6  1      484.160        9.240
  -3   3   6  1        4.220        2.680
  -2   3   6  1       11.270        3.870
  -1   3   6  1       73.370        5.620
   0   3   6  1       93.480        3.860
   1   3   6  1       -0.340        0.970
   2   3   6  1        0.920        0.640
   3   3   6  1      831.270        9.550
   4   3   6  1       72.120        4.390
   5   3   6  1      249.780        7.460
   6   3   6  1       62.860        7.240
  -6   4   6  1        2.800        1.100
  -5   4   6  1        8.440        3.860
  -4   4   6  1      549.210        8.340
  -3   4   6  1       77.350        5.420
  -2   4   6  1        3.240        1.130
  -1   4   6  1      158.810        6.070
   0   4   6  1     4163.300       82.000
   1   4   6  1        0.480        0.890
   2   4   6  1     1273.110       16.150
   3   4   6  1        7.990        1.140
   4   4   6  1      335.170        9.550
   5   4   6  1       91.470        4.270
   6   4   6  1      608.110       11.140
  -5   5   6  1       -0.830        2.430
  -4   5   6  1       -0.210        1.500
  -3   5   6  1      917.230       18.010
  -2   5   6  1       22.310        2.810
  -1   5   6  1      104.790        2.410
   0   5   6  1       88.840        2.070
   1   5   6  1      652.620       13.400
   2   5   6  1        0.510        0.700
   3   5   6  1      216.400        3.230
   4   5   6  1       41.280        3.860
   5   5   6  1      477.540        7.890
   6   5   6  1        1.400        1.020
  -5   6   6  1       -0.300        1.900
  -3   6   6  1      314.440        8.370
  -2   6   6  1     2244.000       33.170
  -1   6   6  1      112.260        2.470
   0   6   6  1      781.410       11.460
   1   6   6  1        8.330        1.680
   2   6   6  1        7.380        1.250
   3   6   6  1       -0.050        1.050
   4   6   6  1      542.360       11.330
   5   6   6  1       41.730        3.570
   6   6   6  1      283.920       42.260
  -4   7   6  1       -0.870        2.380
  -3   7   6  1      603.730       12.560
  -2   7   6  1     2021.950       26.580
  -1   7   6  1      146.350        4.150
   0   7   6  1        0.670        1.020
   1   7   6  1      116.970        4.240
   2   7   6  1       28.110        2.690
   3   7   6  1      349.740        5.850
   4   7   6  1        4.170        1.200
   5   7   6  1      202.940        5.910
  -4   8   6  1       35.050        3.730
  -3   8   6  1      264.610        6.540
  -2   8   6  1       16.520        2.330
  -1   8   6  1        6.540        1.490
   0   8   6  1      335.340        6.000
   1   8   6  1        3.120        2.020
   2   8   6  1       53.490        3.180
   3   8   6  1        1.020        1.380
   4   8   6  1      333.330        6.810
   5   8   6  1       14.560        3.820
  -3   9   6  1       19.740        1.930
  -2   9   6  1      225.680        6.160
  -1   9   6  1       59.300        3.550
   0   9   6  1      208.680        4.690
   1   9   6  1       24.910        3.050
   2   9   6  1        4.490        1.700
   3   9   6  1       73.760        3.060
   4   9   6  1        2.780        0.710
  -2  10   6  1       37.350        3.580
  -1  10   6  1      174.630        7.400
   0  10   6  1       76.410        2.700
   1  10   6  1        0.660        1.240
   2  10   6  1       52.950        4.310
   3  10   6  1        1.600        0.660
  -3  -9   7  1       59.160        2.120
  -2  -9   7  1       16.240        1.800
  -1  -9   7  1       16.010        4.080
   0  -9   7  1       58.120        4.300
   1  -9   7  1        0.460        0.810
  -4  -8   7  1        4.890        1.780
  -3  -8   7  1       23.600        2.130
  -2  -8   7  1      128.780        3.730
  -1  -8   7  1       96.630        3.310
   0  -8   7  1        1.720        1.250
   1  -8   7  1        0.920        1.360
   2  -8   7  1       38.630        5.170
   3  -8   7  1       -0.260        0.770
  -5  -7   7  1        8.580        3.030
  -4  -7   7  1       23.660        3.620
  -3  -7   7  1       53.910        2.700
  -2  -7   7  1        4.810        1.620
  -1  -7   7  1      181.000        3.970
   0  -7   7  1       87.580        3.650
   1  -7   7  1      229.640       23.220
   2  -7   7  1        7.850        1.560
   3  -7   7  1        0.310        1.330
   4  -7   7  1        8.210        3.120
  -5  -6   7  1       58.960        4.830
  -4  -6   7  1        6.760        2.800
  -3  -6   7  1       14.390        2.550
  -2  -6   7  1      134.270        5.960
  -1  -6   7  1     1040.820        9.830
   0  -6   7  1       11.960        1.500
   1  -6   7  1      296.690        6.120
   2  -6   7  1       50.190        3.080
   3  -6   7  1       40.340        3.970
   4  -6   7  1        3.360        1.440
  -6  -5   7  1       11.070        1.820
  -5  -5   7  1        0.480        3.080
  -4  -5   7  1      544.360       11.620
  -3  -5   7  1        0.560        1.690
  -2  -5   7  1       10.630        1.480
  -1  -5   7  1       31.050        1.680
   0  -5   7  1      457.710        5.630
   1  -5   7  1       32.090        1.920
   2  -5   7  1       42.540        2.540
   3  -5   7  1      255.880        5.980
   4  -5   7  1        6.750        2.110
   5  -5   7  1       19.880        4.580
  -5  -4   7  1      134.650        9.010
  -4  -4   7  1        0.440        1.530
  -3  -4   7  1      495.470        7.540
  -2  -4   7  1        6.510        1.020
  -1  -4   7  1     1589.110       13.600
   0  -4   7  1       10.870        1.000
   1  -4   7  1       74.310        1.850
   2  -4   7  1       99.350        2.550
   3  -4   7  1      141.000        5.000
   4  -4   7  1       13.710        5.400
   5  -4   7  1        1.390        2.120
  -6  -3   7  1        0.020        2.690
  -4  -3   7  1       51.960        4.630
  -3  -3   7  1        1.990        1.270
  -2  -3   7  1     2402.840       31.110
  -1  -3   7  1       33.270        2.640
   0  -3   7  1      268.550        7.850
   1  -3   7  1        1.030        0.940
   2  -3   7  1      110.290        2.190
   3  -3   7  1      129.860        3.540
   4  -3   7  1       -0.470        1.520
   5  -3   7  1        0.000        0.990
   6  -3   7  1       -0.190        1.640
  -6  -2   7  1       24.210        4.640
  -5  -2   7  1       38.560        4.580
  -4  -2   7  1       10.900        3.120
  -3  -2   7  1     1587.000       16.030
  -2  -2   7  1        0.610        0.640
  -1  -2   7  1     1398.240       69.700
   0  -2   7  1       11.320        2.100
   1  -2   7  1       38.490        3.010
   2  -2   7  1        2.790        1.070
   3  -2   7  1      643.910        8.460
   4  -2   7  1     1081.980       12.230
   5  -2   7  1       54.210        4.750
  -6  -1   7  1       19.010        5.240
  -5  -1   7  1       36.850        4.050
  -4  -1   7  1       49.780        5.460
  -3  -1   7  1       18.910        1.600
  -2  -1   7  1     1692.470       25.500
  -1  -1   7  1       35.790        0.890
   0  -1   7  1       -0.050        0.280
   1  -1   7  1        8.160        3.240
   2  -1   7  1      107.740        6.790
   3  -1   7  1        5.400        0.860
   4  -1   7  1       82.380        6.290
   5  -1   7  1      116.390        3.740
   6  -1   7  1        2.720        1.820
  -6   0   7  1       34.860        4.200
  -5   0   7  1      394.360        9.830
  -4   0   7  1       86.460        4.690
  -3   0   7  1       13.320        1.660
  -2   0   7  1        1.900        3.140
  -1   0   7  1      180.820        8.290
   0   0   7  1       18.330        2.120
   1   0   7  1      430.370        5.220
   2   0   7  1      138.020        4.940
   3   0   7  1       40.520        1.760
   4   0   7  1      213.860        4.850
   5   0   7  1       34.390        3.510
   6   0   7  1      146.650        6.980
  -5   1   7  1      344.630        7.580
  -4   1   7  1       95.580        3.480
  -3   1   7  1        0.110        0.680
  -1   1   7  1        6.870        2.230
   0   1   7  1      578.370       17.570
   1   1   7  1        0.200        0.640
   2   1   7  1      558.260       10.230
   3   1   7  1       41.740        1.900
   4   1   7  1     1379.800       20.880
   5   1   7  1      890.570       15.830
   6   1   7  1       36.820        8.680
  -5   2   7  1      319.640        7.070
  -4   2   7  1      345.420        6.500
  -3   2   7  1        0.870        0.780
  -2   2   7  1        8.500       13.040
  -1   2   7  1     1157.910       20.580
   0   2   7  1       17.610        6.180
   1   2   7  1      941.130       19.980
   2   2   7  1      275.670        7.530
   3   2   7  1      195.220        3.970
   4   2   7  1        2.470        1.160
   5   2   7  1      723.450       13.000
   6   2   7  1       25.070        4.800
  -5   3   7  1       59.640        3.520
  -4   3   7  1       59.780        4.090
  -3   3   7  1       33.810        3.080
  -2   3   7  1        1.230        1.290
  -1   3   7  1       33.930       16.150
   0   3   7  1      216.010        6.420
   1   3   7  1        5.950        1.610
   2   3   7  1      377.880        8.390
   3   3   7  1       78.280        2.490
   4   3   7  1      342.360        6.870
   5   3   7  1       62.550        5.520
   6   3   7  1       24.890        5.670
  -5   4   7  1        0.230        2.400
  -4   4   7  1      581.810       19.610
  -3   4   7  1     1067.730       16.450
  -2   4   7  1        1.980        1.160
  -1   4   7  1     1468.240       69.930
   0   4   7  1      576.500       10.860
   1   4   7  1       -0.080        1.040
   2   4   7  1        1.370        0.870
   3   4   7  1     1008.990       12.790
   4   4   7  1       26.450        2.860
   5   4   7  1      556.610       12.210
   6   4   7  1      240.440        6.830
  -5   5   7  1       25.210        5.060
  -4   5   7  1      131.800        5.360
  -3   5   7  1     4166.990       39.030
  -2   5   7  1       12.640        4.240
  -1   5   7  1       30.610        1.750
   0   5   7  1      518.240        6.430
   1   5   7  1        1.030        0.870
   2   5   7  1       26.220        1.540
   3   5   7  1        1.010        0.660
   4   5   7  1       -0.230        1.540
   5   5   7  1       16.800        3.240
   6   5   7  1        4.480        1.780
  -5   6   7  1        1.440        1.800
  -4   6   7  1        1.050        1.440
  -3   6   7  1       72.670        4.980
  -2   6   7  1      472.880        9.480
  -1   6   7  1      283.170        4.280
   0   6   7  1       53.970        2.300
   1   6   7  1       17.740        1.640
   2   6   7  1       19.810        1.590
   3   6   7  1      724.750        6.940
   4   6   7  1       12.050        1.700
   5   6   7  1      119.780        4.640
   6   6   7  1       42.410       20.120
  -4   7   7  1       37.000        5.280
  -3   7   7  1      679.280       10.960
  -2   7   7  1      300.600        8.010
  -1   7   7  1       17.180        1.680
   0   7   7  1      102.280        3.810
   1   7   7  1       16.370        2.630
   2   7   7  1      241.220        5.230
   3   7   7  1        9.040        1.610
   4   7   7  1      244.820        5.370
   5   7   7  1       18.680        2.790
  -4   8   7  1       -0.040        1.430
  -3   8   7  1        8.150        1.610
  -2   8   7  1       93.210        4.030
  -1   8   7  1      568.600        7.360
   0   8   7  1      105.580        3.730
   1   8   7  1       97.220        3.940
   2   8   7  1        3.140        1.750
   3   8   7  1      215.660        4.320
   4   8   7  1        0.390        0.700
   5   8   7  1      731.870       21.810
  -3   9   7  1        4.990        1.230
  -2   9   7  1        4.070        1.720
  -1   9   7  1       94.750        4.010
   0   9   7  1      108.810        3.580
   1   9   7  1       14.740        2.910
   2   9   7  1        0.210        1.550
   3   9   7  1       33.820        2.460
   4   9   7  1      162.630       21.690
  -2  10   7  1       -0.330        0.860
  -1  10   7  1        6.410        2.030
   0  10   7  1       24.270        1.870
   1  10   7  1      313.810        5.490
   2  10   7  1       28.330        3.010
   3  10   7  1       52.110        2.720
  -2  -9   8  1        2.070        1.010
  -1  -9   8  1        5.300        2.870
   0  -9   8  1      269.520       10.300
   1  -9   8  1        0.560        0.920
  -4  -8   8  1       39.110        2.970
  -3  -8   8  1        0.850        0.940
  -2  -8   8  1      489.300        6.350
  -1  -8   8  1       -0.460        1.310
   0  -8   8  1      406.290        6.470
   1  -8   8  1        1.970        1.210
   2  -8   8  1       28.900        3.920
  -4  -7   8  1       -0.160        1.660
  -3  -7   8  1        8.660        1.760
  -2  -7   8  1       -0.240        1.360
  -1  -7   8  1       43.760        2.480
   0  -7   8  1       11.140        1.470
   1  -7   8  1       -0.670        1.820
   2  -7   8  1       -0.580        0.970
   3  -7   8  1       13.930        2.310
  -5  -6   8  1       -0.530        1.700
  -4  -6   8  1       -0.220        1.750
  -3  -6   8  1        5.220        1.320
  -2  -6   8  1     1518.200       17.490
  -1  -6   8  1      105.920        3.610
   0  -6   8  1      161.640        4.540
   1  -6   8  1      168.200        4.550
   2  -6   8  1      377.870        5.750
   3  -6   8  1       11.010        2.790
   4  -6   8  1        5.310        2.220
  -5  -5   8  1       43.000        5.760
  -4  -5   8  1        9.970        2.180
  -3  -5   8  1       54.040        3.670
  -2  -5   8  1       30.220        2.290
  -1  -5   8  1      179.570        3.690
   0  -5   8  1       82.090        2.420
   1  -5   8  1      395.550        5.600
   2  -5   8  1      207.780        4.840
   3  -5   8  1       33.440        3.270
   4  -5   8  1        1.030        1.130
   5  -5   8  1       41.330        4.440
  -5  -4   8  1       20.970        5.720
  -4  -4   8  1      614.490       13.990
  -3  -4   8  1       -0.050        1.130
  -2  -4   8  1      597.050        6.020
  -1  -4   8  1       16.060        1.330
   0  -4   8  1      216.140        3.630
   1  -4   8  1       14.330        1.190
   2  -4   8  1      316.180        4.360
   3  -4   8  1       52.420        3.600
   4  -4   8  1       33.660        2.780
   5  -4   8  1       39.010        4.490
  -6  -3   8  1        8.670        3.890
  -4  -3   8  1       21.600        2.240
  -3  -3   8  1     1437.360       12.520
  -2  -3   8  1       17.660        1.220
   0  -3   8  1        2.710        1.510
   1  -3   8  1        9.390        1.060
   2  -3   8  1        3.300        0.780
   3  -3   8  1      222.630        4.640
   4  -3   8  1       15.060        2.830
   5  -3   8  1        0.110        1.060
  -6  -2   8  1      292.240       10.490
  -5  -2   8  1        3.840        3.360
  -4  -2   8  1       70.830        4.970
  -3  -2   8  1       67.810        4.710
  -2  -2   8  1     3030.600       41.770
  -1  -2   8  1        1.230        0.640
   0  -2   8  1     1469.570       23.190
   1  -2   8  1       28.080        2.790
   2  -2   8  1       10.210        1.100
   3  -2   8  1      179.240        7.940
   4  -2   8  1      117.760        3.900
   5  -2   8  1        1.130        1.040
   6  -2   8  1       21.050        4.640
  -6  -1   8  1      202.570        7.870
  -5  -1   8  1       93.710        5.300
  -4  -1   8  1        4.890        1.780
  -3  -1   8  1      217.690        4.670
  -2  -1   8  1        4.470        1.760
  -1  -1   8  1      191.340        7.980
   0  -1   8  1       72.330        3.010
   1  -1   8  1      319.870       12.440
   2  -1   8  1       48.930       31.320
   3  -1   8  1      292.890        5.430
   4  -1   8  1     2150.680       14.870
   5  -1   8  1       50.450        2.740
   6  -1   8  1        4.370        3.330
  -6   0   8  1       11.470        2.100
  -5   0   8  1       15.280        3.810
  -4   0   8  1      591.120       12.370
  -3   0   8  1       43.370        2.380
  -2   0   8  1      702.820       18.120
  -1   0   8  1        0.890        2.410
   0   0   8  1       68.170        1.140
   1   0   8  1       77.830        3.200
   2   0   8  1      495.250        9.700
   3   0   8  1        0.880        0.660
   4   0   8  1      947.120       22.160
   5   0   8  1      108.080        5.160
   6   0   8  1      128.230        5.180
  -5   1   8  1       77.410        5.100
  -4   1   8  1        1.000        1.080
  -3   1   8  1        0.250        0.770
  -2   1   8  1        0.070        0.830
  -1   1   8  1       33.880        4.330
   0   1   8  1       -0.090        0.310
   1   1   8  1      101.210        3.810
   2   1   8  1      300.530        8.180
   3   1   8  1      281.620        6.530
   4   1   8  1      540.730        8.570
   5   1   8  1      659.210        9.320
   6   1   8  1       36.200        5.380
  -5   2   8  1      629.270        9.670
  -4   2   8  1     1476.930       15.420
  -3   2   8  1       13.590        2.010
  -2   2   8  1        0.180        1.360
  -1   2   8  1      585.110       13.360
   0   2   8  1     1409.450       18.180
   1   2   8  1       47.380        2.640
   2   2   8  1     6788.400       49.600
   3   2   8  1        9.890        1.570
   4   2   8  1       19.800        2.780
   5   2   8  1      785.640       10.280
   6   2   8  1      153.650       13.130
  -5   3   8  1       16.220        2.550
  -4   3   8  1      803.590       13.860
  -3   3   8  1      657.950       11.110
  -2   3   8  1        2.950        1.620
  -1   3   8  1     2585.360       55.710
   0   3   8  1        0.380        1.070
   1   3   8  1       83.480        3.500
   2   3   8  1        0.360        0.890
   3   3   8  1       61.150        2.320
   4   3   8  1       60.780        4.440
   5   3   8  1        3.630        2.010
  -5   4   8  1       88.680        6.580
  -4   4   8  1       19.430        3.160
  -3   4   8  1      952.780       14.340
  -2   4   8  1      177.720        4.030
  -1   4   8  1      299.800       10.080
   0   4   8  1     1493.500       58.940
   1   4   8  1        7.830        1.640
   2   4   8  1      122.120        2.810
   3   4   8  1       38.360        1.970
   4   4   8  1      204.260        6.880
   5   4   8  1      226.490        6.130
   6   4   8  1       26.050        5.760
  -5   5   8  1       10.540        3.550
  -4   5   8  1      198.010        6.510
  -3   5   8  1     3109.180       50.210
  -2   5   8  1       78.040        4.040
  -1   5   8  1       11.650        1.280
   0   5   8  1       42.280        1.600
   1   5   8  1      724.850       12.670
   2   5   8  1       25.060        1.620
   3   5   8  1      282.630        4.620
   4   5   8  1        1.020        0.770
   5   5   8  1       75.370        5.600
   6   5   8  1        0.820        1.640
  -5   6   8  1       42.990        4.200
  -4   6   8  1        0.000        1.550
  -3   6   8  1      130.660        5.920
  -2   6   8  1      164.560       11.160
  -1   6   8  1       25.980        1.500
   0   6   8  1        3.500        0.990
   1   6   8  1       57.630        2.350
   2   6   8  1        6.710        1.320
   3   6   8  1        2.340        1.070
   4   6   8  1      410.640        5.600
   5   6   8  1       26.380        4.540
   6   6   8  1        9.390        2.100
  -4   7   8  1        2.080        2.280
  -3   7   8  1       17.070        3.030
  -2   7   8  1       88.350        5.040
  -1   7   8  1      176.740        3.650
   0   7   8  1       18.820        2.410
   1   7   8  1        5.620        2.040
   2   7   8  1        8.860        2.120
   3   7   8  1      350.780        5.260
   4   7   8  1        1.310        0.700
   5   7   8  1      106.940        5.690
  -4   8   8  1        0.910        1.110
  -3   8   8  1      255.400        4.920
  -2   8   8  1       31.520        2.790
  -1   8   8  1      429.970        9.320
   0   8   8  1       23.550        2.780
   1   8   8  1        1.710        1.850
   2   8   8  1       16.590        2.400
   3   8   8  1       19.980        1.990
   4   8   8  1      168.590        3.820
   5   8   8  1       -0.470        0.950
  -3   9   8  1        0.150        0.330
  -2   9   8  1      114.130        4.640
  -1   9   8  1      356.810        6.760
   0   9   8  1       71.720        3.140
   1   9   8  1       83.140        3.580
   2   9   8  1        2.230        1.810
   3   9   8  1       65.100        2.590
   4   9   8  1        1.170        0.620
  -1  10   8  1      324.160       14.210
   0  10   8  1       19.480        1.830
   1  10   8  1      106.950        3.240
   2  10   8  1      268.400        7.430
   3  10   8  1       48.280        2.750
  -2  -9   9  1       33.990        2.280
  -1  -9   9  1      136.460        5.040
   0  -9   9  1       38.480        3.280
   1  -9   9  1       11.590        1.710
  -3  -8   9  1      270.970        4.230
  -2  -8   9  1      133.130        3.470
  -1  -8   9  1        0.540        1.320
   0  -8   9  1      104.520        3.610
   1  -8   9  1      252.730        5.760
  -4  -7   9  1       51.380        3.620
  -3  -7   9  1        5.960        1.370
  -2  -7   9  1      174.020        4.330
  -1  -7   9  1        0.190        1.110
   0  -7   9  1      157.080        4.640
   1  -7   9  1      387.700        6.630
   2  -7   9  1        0.850        1.070
   3  -7   9  1       61.610        3.220
  -5  -6   9  1       26.980        3.750
  -4  -6   9  1        0.280        1.730
  -3  -6   9  1      113.650        4.100
  -2  -6   9  1       98.630        6.670
  -1  -6   9  1       30.880        2.360
   0  -6   9  1      211.490        6.930
   1  -6   9  1       38.840        3.080
   2  -6   9  1      141.760        4.710
   3  -6   9  1        1.070        1.230
   4  -6   9  1       65.160        3.950
  -5  -5   9  1        8.820        3.350
  -4  -5   9  1        6.540        2.160
  -3  -5   9  1       14.470        7.230
  -2  -5   9  1        1.590        1.390
  -1  -5   9  1        2.790        0.760
   0  -5   9  1        2.800        0.950
   1  -5   9  1        2.470        0.760
   2  -5   9  1      235.660        5.850
   3  -5   9  1       22.470        4.620
   4  -5   9  1        2.990        1.530
   5  -5   9  1       19.860        3.330
  -5  -4   9  1       21.650        5.460
  -4  -4   9  1        3.870        1.640
  -3  -4   9  1       65.880        3.590
  -2  -4   9  1       17.140        1.860
  -1  -4   9  1      431.360        5.800
   0  -4   9  1       74.960        1.920
   1  -4   9  1       67.960        2.230
   2  -4   9  1      849.580        9.120
   3  -4   9  1       63.910        3.710
   4  -4   9  1      242.020        5.840
   5  -4   9  1        0.230        0.400
  -6  -3   9  1        0.070        2.460
  -5  -3   9  1       26.170        5.670
  -4  -3   9  1       69.570        3.340
  -3  -3   9  1        6.560        1.370
  -2  -3   9  1       22.420        1.460
  -1  -3   9  1        9.810        1.100
   0  -3   9  1       99.550        2.070
   1  -3   9  1       -0.120        0.550
   2  -3   9  1      203.910        3.350
   3  -3   9  1      463.120        9.180
   4  -3   9  1      127.060        4.770
   5  -3   9  1       -0.180        1.040
  -6  -2   9  1       35.150        4.840
  -5  -2   9  1      205.160        7.170
  -4  -2   9  1       40.460        4.440
  -3  -2   9  1      204.440        5.220
  -2  -2   9  1        0.190        0.660
  -1  -2   9  1      558.030       16.550
   0  -2   9  1       49.280        2.770
   1  -2   9  1      167.960        4.020
   2  -2   9  1        0.710        0.560
   3  -2   9  1      553.910       13.390
   4  -2   9  1       18.650        2.940
   5  -2   9  1       65.760        3.060
   6  -2   9  1       13.560        3.880
  -6  -1   9  1       71.060        5.140
  -5  -1   9  1        1.690        2.200
  -4  -1   9  1      161.560        7.920
  -3  -1   9  1        4.880        1.710
  -2  -1   9  1     2016.600       30.450
  -1  -1   9  1       22.550        2.650
   0  -1   9  1      330.760       18.280
   1  -1   9  1      287.290       12.640
   2  -1   9  1        1.530        0.830
   3  -1   9  1      279.240        3.710
   4  -1   9  1     4489.270       34.270
   5  -1   9  1       38.610        2.620
   6  -1   9  1        3.800        2.360
  -6   0   9  1      138.780        4.330
  -5   0   9  1     1024.100       13.800
  -4   0   9  1      167.540        6.260
  -3   0   9  1       71.410        2.260
  -2   0   9  1      322.380       11.570
  -1   0   9  1      579.570       15.260
   2   0   9  1      155.570        4.970
   3   0   9  1       61.040        2.350
   5   0   9  1       65.670        3.840
   6   0   9  1       23.860        4.620
  -6   1   9  1      173.860        5.840
  -5   1   9  1      103.680        5.710
  -4   1   9  1       28.180        2.400
  -3   1   9  1       86.500        2.950
  -2   1   9  1      806.130       23.650
  -1   1   9  1        6.700        2.840
   0   1   9  1      602.970       11.060
   1   1   9  1        2.920        1.420
   2   1   9  1      878.780       24.180
   3   1   9  1       20.920        1.830
   4   1   9  1      208.470        5.560
   5   1   9  1        2.850        1.530
   6   1   9  1       48.880        4.380
  -5   2   9  1        4.260        1.840
  -4   2   9  1     1006.100       15.590
  -3   2   9  1       12.330        1.830
  -2   2   9  1        1.370        1.310
  -1   2   9  1     6995.290       34.310
   0   2   9  1       45.010        4.070
   1   2   9  1      616.640       10.890
   2   2   9  1      109.830        4.370
   3   2   9  1       12.580        1.260
   4   2   9  1      124.690        5.850
   5   2   9  1      615.060       10.580
   6   2   9  1      354.610        8.320
  -5   3   9  1        0.580        1.300
  -4   3   9  1     2192.770       22.220
  -3   3   9  1      699.540       19.220
  -2   3   9  1       85.670        3.590
  -1   3   9  1      153.050        8.380
   0   3   9  1      351.890        9.250
   1   3   9  1        1.060        1.090
   2   3   9  1      130.220        2.540
   3   3   9  1      108.380        3.500
   4   3   9  1       15.600        3.130
   5   3   9  1        1.350        1.420
   6   3   9  1      337.500       11.630
  -5   4   9  1      116.950        4.410
  -4   4   9  1        6.520        3.370
  -3   4   9  1      188.510        8.130
  -2   4   9  1        0.160        0.910
  -1   4   9  1      542.450        8.030
   0   4   9  1       70.320        3.920
   1   4   9  1       16.500        1.670
   2   4   9  1        1.730        0.520
   3   4   9  1        0.890        0.660
   4   4   9  1       28.240        3.490
   5   4   9  1      276.770        7.500
   6   4   9  1       83.580        7.330
  -5   5   9  1        2.940        3.110
  -4   5   9  1      144.530        8.020
  -3   5   9  1      262.710       11.440
  -2   5   9  1       15.580        1.850
  -1   5   9  1       28.930        1.930
   0   5   9  1       12.150        0.940
   1   5   9  1       21.510        1.450
   2   5   9  1        0.070        0.720
   3   5   9  1        0.010        0.710
   4   5   9  1       41.670        4.190
   5   5   9  1       28.980        3.390
   6   5   9  1        6.710        2.310
  -5   6   9  1        4.000        2.030
  -4   6   9  1      303.820        9.790
  -3   6   9  1      248.730        7.590
  -2   6   9  1     1013.200       13.020
  -1   6   9  1        0.740        0.640
   0   6   9  1        1.610        0.860
   1   6   9  1      494.050        6.770
   2   6   9  1        4.870        1.120
   3   6   9  1      330.230        5.000
   4   6   9  1       20.160        2.180
   5   6   9  1       87.340       10.470
  -4   7   9  1        2.030        1.330
  -3   7   9  1       -0.290        1.750
  -2   7   9  1      597.550        8.660
  -1   7   9  1        8.990        1.490
   0   7   9  1       19.120        2.100
   1   7   9  1       33.220        2.910
   2   7   9  1      234.960        4.620
   3   7   9  1       24.190        2.180
   4   7   9  1       17.140        2.500
   5   7   9  1       11.040        2.450
  -3   8   9  1        4.470        2.000
  -2   8   9  1       56.100        3.230
  -1   8   9  1        1.640        1.160
   0   8   9  1       27.680        2.780
   1   8   9  1       12.740        2.460
   2   8   9  1       64.160        2.950
   3   8   9  1       38.320        2.450
   4   8   9  1        1.060        0.730
   5   8   9  1       -0.380        0.850
  -3   9   9  1        1.930        1.180
  -2   9   9  1       28.540        3.170
  -1   9   9  1       74.720        3.530
   0   9   9  1      162.700        4.430
   1   9   9  1       18.770        2.420
   2   9   9  1      113.600        4.200
   3   9   9  1       16.770        2.000
   4   9   9  1       85.600        2.530
  -1  10   9  1      141.250        6.210
   0  10   9  1      130.680        3.460
   1  10   9  1       15.990        1.770
   2  10   9  1      108.240        4.060
   3  10   9  1      379.220       14.420
  -1  -9  10  1      324.480        6.160
   0  -9  10  1        3.180        1.550
  -3  -8  10  1        8.970        2.010
  -2  -8  10  1      212.100       10.620
  -1  -8  10  1       91.450        3.360
   0  -8  10  1       22.760        2.910
   1  -8  10  1      355.440        6.490
  -4  -7  10  1        8.510        2.200
  -3  -7  10  1       36.120        2.180
  -2  -7  10  1        0.320        1.220
  -1  -7  10  1       61.680        7.850
   0  -7  10  1        0.660        0.640
   1  -7  10  1      386.580        6.690
   2  -7  10  1       89.660        4.560
   3  -7  10  1       12.700        1.950
  -5  -6  10  1        1.360        1.600
  -4  -6  10  1       87.250        4.770
  -3  -6  10  1        4.620        1.310
  -2  -6  10  1        1.010        1.290
  -1  -6  10  1       51.100        3.670
   0  -6  10  1       65.900        3.480
   1  -6  10  1      102.060        4.300
   2  -6  10  1      120.120        4.230
   3  -6  10  1        4.640        1.650
   4  -6  10  1       17.360        2.390
  -5  -5  10  1      189.550        8.310
  -4  -5  10  1       -0.240        1.540
  -3  -5  10  1      271.300        7.040
  -2  -5  10  1       33.290        3.120
  -1  -5  10  1       45.500        2.020
   0  -5  10  1        1.300        0.810
   1  -5  10  1      507.130        6.240
   2  -5  10  1       64.650        3.940
   3  -5  10  1       25.790        3.180
   4  -5  10  1        0.660        1.140
  -5  -4  10  1       31.350        5.960
  -4  -4  10  1      574.140        8.920
  -3  -4  10  1       15.350        3.070
  -2  -4  10  1        0.100        0.780
  -1  -4  10  1       27.800        1.790
   0  -4  10  1       18.350        1.300
   1  -4  10  1      200.360        3.580
   2  -4  10  1       14.380        1.940
   3  -4  10  1        1.240        1.580
   4  -4  10  1       16.350        2.320
   5  -4  10  1        2.980        1.080
  -6  -3  10  1        0.970        2.170
  -5  -3  10  1       51.960        6.530
  -4  -3  10  1        1.240        1.780
  -3  -3  10  1       10.120        1.830
  -2  -3  10  1        0.550        0.700
  -1  -3  10  1      392.170        4.100
   0  -3  10  1       91.200        1.900
   1  -3  10  1       10.960        1.120
   2  -3  10  1       14.820        1.180
   3  -3  10  1     2868.350       49.300
   4  -3  10  1      786.520       12.260
   5  -3  10  1       30.500        2.620
  -6  -2  10  1        2.780        2.400
  -5  -2  10  1      126.000        5.920
  -4  -2  10  1      183.790        5.320
  -3  -2  10  1       62.850        3.300
  -2  -2  10  1      474.500        6.170
  -1  -2  10  1        1.430        0.820
   0  -2  10  1     1193.110       16.440
   1  -2  10  1      268.220        3.970
   2  -2  10  1      401.970        8.130
   3  -2  10  1     1586.900       14.440
   4  -2  10  1       81.820        3.810
   5  -2  10  1       17.590        2.040
   6  -2  10  1       -0.340        1.320
  -6  -1  10  1       47.410        4.580
  -5  -1  10  1        5.200        2.320
  -4  -1  10  1      104.660        5.520
  -3  -1  10  1       17.310        2.150
  -2  -1  10  1        6.360        1.300
  -1  -1  10  1       -0.060        1.940
   0  -1  10  1       11.670        2.730
   1  -1  10  1     1160.710       32.000
   2  -1  10  1       26.460        1.290
   3  -1  10  1      218.290        4.010
   4  -1  10  1     1214.210       11.340
   5  -1  10  1        4.060        1.450
   6  -1  10  1      114.140        7.780
  -6   0  10  1       -0.050        0.920
  -5   0  10  1      777.170       13.550
  -4   0  10  1       88.250        4.990
  -3   0  10  1        0.550        0.440
  -2   0  10  1     2051.790       48.550
  -1   0  10  1        6.110        2.310
   2   0  10  1      670.110        7.600
   3   0  10  1        0.690        0.600
   4   0  10  1      292.500        5.120
   5   0  10  1      983.850       11.100
   6   0  10  1        7.020        2.030
  -6   1  10  1      106.920        5.060
  -5   1  10  1      159.010        8.760
  -4   1  10  1      232.860        5.560
  -3   1  10  1      336.260        4.500
  -2   1  10  1      128.760        2.920
  -1   1  10  1      699.920       18.230
   0   1  10  1       12.640        3.430
   1   1  10  1      145.730        5.130
   2   1  10  1       71.020        2.100
   3   1  10  1       26.200        1.330
   4   1  10  1       24.340        3.310
   5   1  10  1      770.660        9.950
   6   1  10  1        0.730        1.930
  -5   2  10  1       77.650        5.290
  -4   2  10  1      251.910        7.380
  -3   2  10  1       12.540        2.030
  -2   2  10  1       58.620        2.400
   0   2  10  1       23.820        1.650
   1   2  10  1        0.020        0.960
   2   2  10  1       70.980        2.030
   3   2  10  1        2.330        0.730
   4   2  10  1       74.670        5.180
   5   2  10  1        9.860        2.950
   6   2  10  1        4.090        2.090
  -5   3  10  1       17.790        2.740
  -4   3  10  1      738.910       12.800
  -3   3  10  1      599.970       11.760
  -2   3  10  1        6.750        1.690
  -1   3  10  1       69.310        2.490
   0   3  10  1       11.660        1.730
   1   3  10  1      206.520        6.730
   2   3  10  1       25.070        1.400
   3   3  10  1     1118.960        9.170
   4   3  10  1        0.290        1.460
   5   3  10  1      186.480        5.820
   6   3  10  1      171.040        8.540
  -5   4  10  1       20.180        2.650
  -4   4  10  1      352.450        8.600
  -3   4  10  1       48.940        4.970
  -2   4  10  1        4.780        1.270
  -1   4  10  1       85.050        2.930
   0   4  10  1     1765.500       31.730
   1   4  10  1        0.020        0.620
   2   4  10  1      626.310        7.960
   3   4  10  1       30.420        2.260
   4   4  10  1       66.900        4.460
   5   4  10  1       18.260        2.890
   6   4  10  1      253.880       27.710
  -5   5  10  1        9.770        3.300
  -4   5  10  1       83.520        4.630
  -3   5  10  1      455.070       14.570
  -2   5  10  1        0.040        1.100
  -1   5  10  1       38.050        2.300
   0   5  10  1        8.560        1.150
   1   5  10  1      305.980        5.120
   2   5  10  1        8.100        1.160
   3   5  10  1      679.830        8.240
   4   5  10  1        0.320        0.630
   5   5  10  1        8.890        2.160
   6   5  10  1        0.760        1.130
  -5   6  10  1       35.800       12.200
  -4   6  10  1      232.270        8.510
  -3   6  10  1      511.090       10.100
  -2   6  10  1      472.810        8.400
  -1   6  10  1        5.100        1.100
   0   6  10  1       11.590        1.440
   1   6  10  1       12.630        1.410
   2   6  10  1      508.010        5.840
   3   6  10  1       10.220        1.910
   4   6  10  1      309.990        7.410
   5   6  10  1        0.060        1.210
  -4   7  10  1        3.610        1.610
  -3   7  10  1       -0.120        1.760
  -2   7  10  1        7.250        1.840
  -1   7  10  1      139.640        3.150
   0   7  10  1       33.010        2.450
   1   7  10  1      121.930        3.830
   2   7  10  1       10.460        1.890
   3   7  10  1      356.210        5.800
   4   7  10  1        1.360        1.060
   5   7  10  1       14.340        2.770
  -3   8  10  1        2.860        1.340
  -2   8  10  1       41.970        6.170
  -1   8  10  1      226.020        5.820
   0   8  10  1       17.050        2.070
   1   8  10  1       16.510        2.820
   2   8  10  1      879.660       12.950
   3   8  10  1        0.230        1.140
   4   8  10  1       93.200        2.990
  -2   9  10  1       35.810        5.160
  -1   9  10  1        4.180        1.540
   0   9  10  1       12.600        1.960
   1   9  10  1        7.250        1.750
   2   9  10  1        0.910        1.520
   3   9  10  1       16.220        1.750
   4   9  10  1        0.840        0.600
  -1  10  10  1       17.170        1.970
   0  10  10  1      113.540        3.720
   1  10  10  1       35.140        2.140
   2  10  10  1      296.220        8.890
  -3  -8  11  1       13.590        2.240
  -2  -8  11  1       57.540        2.740
  -1  -8  11  1      141.260        3.720
   0  -8  11  1      100.040        3.850
   1  -8  11  1        0.360        1.060
  -4  -7  11  1        3.340        1.520
  -3  -7  11  1       32.840        3.640
  -2  -7  11  1       30.690        2.180
  -1  -7  11  1        3.910        1.900
   0  -7  11  1      228.060        4.710
   1  -7  11  1       -0.010        1.430
   2  -7  11  1       49.660        2.590
   3  -7  11  1       65.390       10.720
  -4  -6  11  1        7.330        2.320
  -3  -6  11  1        1.850        1.630
  -2  -6  11  1        0.500        1.190
  -1  -6  11  1      272.980        5.960
   0  -6  11  1      170.270        6.750
   1  -6  11  1       13.560        1.990
   2  -6  11  1      521.370        7.280
   3  -6  11  1        0.860        1.120
   4  -6  11  1       67.310        3.420
  -5  -5  11  1       14.110        3.850
  -4  -5  11  1      239.920        6.010
  -3  -5  11  1        4.040        1.830
  -2  -5  11  1      285.330        7.170
  -1  -5  11  1        7.700        1.210
   0  -5  11  1       -0.240        0.840
   1  -5  11  1       38.900        2.300
   2  -5  11  1      810.130        8.300
   3  -5  11  1      601.170        9.260
   4  -5  11  1       20.300        2.680
  -5  -4  11  1       41.380        5.760
  -4  -4  11  1       27.320        2.870
  -3  -4  11  1     1290.230       15.370
  -2  -4  11  1        2.020        0.980
  -1  -4  11  1        8.180        1.420
   0  -4  11  1       50.090        1.810
   1  -4  11  1      392.090        4.800
   2  -4  11  1      420.790        5.620
   3  -4  11  1      149.680        4.920
   4  -4  11  1      140.680        4.580
   5  -4  11  1       15.080        6.270
  -6  -3  11  1        2.820        1.870
  -5  -3  11  1       13.710        5.080
  -4  -3  11  1      771.320       11.620
  -3  -3  11  1        2.120        1.370
  -2  -3  11  1      348.130        5.170
  -1  -3  11  1        0.740        0.560
   0  -3  11  1      239.120        3.700
   1  -3  11  1       25.090        1.600
   2  -3  11  1      243.820        3.740
   3  -3  11  1     2883.590       27.430
   4  -3  11  1      341.280        8.660
   5  -3  11  1        1.450        1.090
  -6  -2  11  1      143.990        8.940
  -5  -2  11  1      426.600        9.680
  -4  -2  11  1       17.240        4.400
  -3  -2  11  1     1312.050       15.690
  -2  -2  11  1       24.230        1.910
  -1  -2  11  1       89.530        1.870
   0  -2  11  1      104.420        2.020
   1  -2  11  1     1264.500        9.340
   2  -2  11  1       57.970        2.200
   3  -2  11  1      796.380        7.760
   4  -2  11  1      599.110        9.300
   5  -2  11  1        9.440        1.580
  -6  -1  11  1      133.740        8.010
  -5  -1  11  1        5.630        2.410
  -4  -1  11  1      392.990       10.350
  -3  -1  11  1       53.770        3.120
  -2  -1  11  1       12.800        1.430
  -1  -1  11  1        0.480        0.860
   0  -1  11  1      318.080       11.970
   1  -1  11  1        9.460        1.120
   2  -1  11  1       36.310        1.430
   4  -1  11  1      118.290        4.620
   5  -1  11  1      118.210        3.700
   6  -1  11  1       -0.670        1.310
  -6   0  11  1       30.160        3.580
  -5   0  11  1      649.530       12.560
  -4   0  11  1       24.840        3.420
  -3   0  11  1      600.470        9.200
  -2   0  11  1       17.980        1.480
  -1   0  11  1      537.530       16.470
   1   0  11  1      339.770        8.060
   2   0  11  1        1.430        0.610
   3   0  11  1       98.220        2.130
   4   0  11  1        0.700        1.060
   5   0  11  1      384.980        7.090
   6   0  11  1        5.100        1.670
  -6   1  11  1       26.550        3.140
  -5   1  11  1       89.990       11.730
  -4   1  11  1      701.510       11.110
  -3   1  11  1       31.240        1.900
  -2   1  11  1      127.360        3.060
  -1   1  11  1       20.500        4.100
   0   1  11  1      149.260        7.430
   1   1  11  1       72.900        2.660
   2   1  11  1     1138.090       11.040
   3   1  11  1        5.310        1.060
   4   1  11  1      161.480        6.080
   5   1  11  1      447.330        7.810
   6   1  11  1      114.930        4.450
  -5   2  11  1        9.790        1.990
  -4   2  11  1       64.280        4.250
  -3   2  11  1       42.560        2.410
  -2   2  11  1       65.180        2.490
  -1   2  11  1       27.260        3.170
   0   2  11  1        2.050        2.290
   1   2  11  1       -0.030        0.550
   2   2  11  1       21.170        1.220
   3   2  11  1       12.940        1.530
   4   2  11  1       67.560        4.830
   5   2  11  1       82.530        3.930
   6   2  11  1      286.750        8.440
  -5   3  11  1       11.190        2.150
  -4   3  11  1       75.040        4.500
  -3   3  11  1      117.350        5.400
  -2   3  11  1      182.090        7.930
  -1   3  11  1      113.020        2.920
   0   3  11  1       27.330        1.610
   1   3  11  1        1.610        0.860
   2   3  11  1       90.420        2.070
   3   3  11  1        0.040        0.750
   4   3  11  1       59.550        4.680
   5   3  11  1       28.120        3.150
   6   3  11  1        0.630        0.920
  -5   4  11  1        7.160        2.300
  -4   4  11  1     1481.920       16.460
  -3   4  11  1      170.600        6.510
  -2   4  11  1        0.810        1.220
  -1   4  11  1      279.880        6.510
   0   4  11  1        1.020        0.450
   1   4  11  1       39.320        1.530
   2   4  11  1        0.830        0.610
   3   4  11  1       21.470        2.230
   4   4  11  1        2.510        1.320
   5   4  11  1       23.670        3.160
   6   4  11  1       23.910        3.690
  -5   5  11  1       43.670        5.550
  -4   5  11  1        0.650        1.890
  -3   5  11  1      102.250        8.290
  -2   5  11  1       22.110        2.560
  -1   5  11  1        2.210        0.720
   0   5  11  1       19.730        1.540
   1   5  11  1       14.440        1.260
   2   5  11  1      586.480        7.460
   3   5  11  1        0.480        1.080
   4   5  11  1        2.950        0.970
   5   5  11  1        0.280        1.450
   6   5  11  1       17.660        1.840
  -4   6  11  1      180.220        7.840
  -3   6  11  1        2.320        2.100
  -2   6  11  1        1.060        1.420
  -1   6  11  1       25.090        1.970
   0   6  11  1        6.380        1.340
   1   6  11  1      342.470        5.560
   2   6  11  1        1.900        1.070
   3   6  11  1      707.860        8.550
   4   6  11  1        6.360        1.450
   5   6  11  1       22.300        2.410
  -4   7  11  1        0.180        1.010
  -3   7  11  1       42.780        3.860
  -2   7  11  1       46.210        3.150
  -1   7  11  1       24.310        2.290
   0   7  11  1      261.140        5.050
   1   7  11  1        1.190        1.230
   2   7  11  1       60.260        2.830
   3   7  11  1        2.570        0.860
   4   7  11  1      923.130        8.410
   5   7  11  1        0.390        1.330
  -3   8  11  1        0.680        0.800
  -2   8  11  1        0.930        1.380
  -1   8  11  1      135.300        4.640
   0   8  11  1        0.750        1.020
   1   8  11  1      216.500        4.770
   2   8  11  1       82.430        3.740
   3   8  11  1      553.900       18.340
   4   8  11  1        4.600        1.250
  -2   9  11  1       26.050        4.780
  -1   9  11  1       37.470        2.490
   0   9  11  1      302.190        5.000
   1   9  11  1       57.010        3.120
   2   9  11  1       14.490        2.290
   3   9  11  1       19.320        1.750
   4   9  11  1       93.910       10.050
  -1  10  11  1       47.460        4.720
   0  10  11  1        0.550        0.420
   1  10  11  1      197.230        4.820
   2  10  11  1       41.710        2.660
  -2  -8  12  1        5.390        1.240
  -1  -8  12  1        2.320        0.970
   0  -8  12  1        6.080        1.600
   1  -8  12  1       47.690        2.560
  -3  -7  12  1      143.720        4.940
  -2  -7  12  1       40.250        2.900
  -1  -7  12  1        4.290        1.730
   0  -7  12  1       81.540        4.860
   1  -7  12  1      424.940       13.820
   2  -7  12  1      312.870        8.220
  -4  -6  12  1       88.890        3.960
  -3  -6  12  1        2.980        1.610
  -2  -6  12  1       22.290        2.440
  -1  -6  12  1       36.500        3.150
   0  -6  12  1      552.980       11.890
   1  -6  12  1       82.820        4.240
   2  -6  12  1        3.260        1.080
   3  -6  12  1      281.410        6.360
  -5  -5  12  1      241.110        9.060
  -4  -5  12  1        1.140        1.420
  -3  -5  12  1      281.630        6.850
  -2  -5  12  1        9.830        2.390
  -1  -5  12  1        8.850        1.620
   0  -5  12  1        8.730        1.480
   1  -5  12  1      132.750        3.510
   2  -5  12  1      636.060        7.530
   3  -5  12  1      302.550        7.360
   4  -5  12  1        0.040        0.840
  -5  -4  12  1       20.370        4.690
  -4  -4  12  1      701.470        9.820
  -3  -4  12  1        0.090        1.490
  -2  -4  12  1       31.610        2.900
  -1  -4  12  1        0.200        0.860
   0  -4  12  1      407.210        5.250
   1  -4  12  1       31.130        1.980
   2  -4  12  1     1340.730       16.710
   3  -4  12  1      613.430       18.200
   4  -4  12  1       77.950        4.920
  -5  -3  12  1      446.030       13.570
  -4  -3  12  1       46.620        3.140
  -3  -3  12  1     1003.370       12.130
  -2  -3  12  1        9.980        1.410
  -1  -3  12  1      164.540        2.810
   0  -3  12  1       13.850        1.130
   1  -3  12  1      109.340        2.730
   2  -3  12  1       17.180        1.720
   3  -3  12  1      404.750        6.370
   4  -3  12  1        3.390        1.230
   5  -3  12  1        1.560        0.960
  -6  -2  12  1      309.450        9.140
  -5  -2  12  1       51.720        4.430
  -4  -2  12  1        7.110        2.730
  -3  -2  12  1       17.530        2.380
  -2  -2  12  1      147.490        4.240
  -1  -2  12  1       12.230        0.980
   0  -2  12  1      485.740        4.850
   1  -2  12  1      206.750        3.790
   2  -2  12  1       71.030        2.530
   3  -2  12  1      129.620        2.930
   4  -2  12  1      219.780        5.030
   5  -2  12  1       57.060        4.110
  -6  -1  12  1       34.310        3.450
  -5  -1  12  1       -0.190        2.060
  -4  -1  12  1       52.040        3.720
  -3  -1  12  1        8.990        1.980
  -2  -1  12  1        0.970        0.660
  -1  -1  12  1        8.930        0.870
   0  -1  12  1       42.750        1.540
   1  -1  12  1        2.080        0.810
   2  -1  12  1       25.660        1.500
   3  -1  12  1      490.370        4.960
   4  -1  12  1      644.290        8.210
   5  -1  12  1      168.430        4.090
  -6   0  12  1       17.110        2.970
  -5   0  12  1      147.050        5.960
  -4   0  12  1       22.650        3.830
  -3   0  12  1        3.660        1.160
  -2   0  12  1      743.290       10.670
  -1   0  12  1        4.100        0.860
   0   0  12  1      363.270        4.480
   1   0  12  1       32.850        1.560
   2   0  12  1        2.910        0.800
   3   0  12  1       13.730        1.270
   4   0  12  1       97.360        3.220
   5   0  12  1        1.760        1.630
   6   0  12  1        4.760        6.720
  -6   1  12  1        2.580        1.660
  -5   1  12  1       11.140        3.500
  -4   1  12  1      233.350        6.050
  -3   1  12  1       68.200        2.710
  -2   1  12  1       45.290        2.040
  -1   1  12  1        8.280        1.300
   0   1  12  1       17.590        3.810
   1   1  12  1      901.850       10.640
   2   1  12  1      101.970        2.220
   3   1  12  1       48.910        2.020
   4   1  12  1      121.410        4.170
   5   1  12  1       -0.290        1.550
   6   1  12  1       80.540        3.520
  -6   2  12  1       52.640        3.680
  -5   2  12  1      264.770       15.850
  -4   2  12  1      122.510        7.530
  -3   2  12  1        0.270        1.020
  -2   2  12  1     1451.940       33.510
  -1   2  12  1        3.440        1.280
   0   2  12  1        1.200        0.640
   1   2  12  1        0.580        0.680
   2   2  12  1       21.700        1.300
   3   2  12  1        3.890        1.100
   4   2  12  1       27.470        3.900
   5   2  12  1       24.880        3.090
   6   2  12  1      167.210        7.050
  -5   3  12  1      157.730        9.720
  -4   3  12  1        2.180        1.990
  -3   3  12  1       22.350        2.530
  -2   3  12  1       26.940        2.350
  -1   3  12  1       98.570        3.310
   0   3  12  1        0.210        0.500
   1   3  12  1       60.460        1.880
   2   3  12  1        1.450        0.590
   3   3  12  1       36.090        3.010
   4   3  12  1       15.490        3.000
   5   3  12  1        2.140        1.670
   6   3  12  1      107.380        3.300
  -5   4  12  1       45.070        6.060
  -4   4  12  1      764.930       13.630
  -3   4  12  1       56.540        4.870
  -2   4  12  1       47.230        3.130
  -1   4  12  1       22.170        1.900
   0   4  12  1       75.180        2.810
   1   4  12  1       12.730        1.380
   2   4  12  1        2.050        0.620
   3   4  12  1        4.770        1.360
   4   4  12  1       75.680        2.830
   5   4  12  1       25.260        2.840
   6   4  12  1       77.690        2.790
  -5   5  12  1        5.030        1.360
  -4   5  12  1       38.930        3.830
  -3   5  12  1        0.300        3.390
  -2   5  12  1       -1.140        1.630
  -1   5  12  1      160.100        3.730
   0   5  12  1        6.190        0.950
   1   5  12  1      147.760        3.940
   2   5  12  1       16.580        1.590
   3   5  12  1      236.060        5.800
   4   5  12  1        0.330        0.900
   5   5  12  1        2.900        1.460
  -4   6  12  1        8.490        3.140
  -3   6  12  1      105.450        5.350
  -2   6  12  1       60.360        3.660
  -1   6  12  1       -0.120        0.570
   0   6  12  1        0.630        0.670
   1   6  12  1       14.340        1.760
   2   6  12  1      721.230        7.840
   3   6  12  1       14.480        1.820
   4   6  12  1       23.120        2.370
   5   6  12  1       -0.610        1.140
  -4   7  12  1        3.540        1.190
  -3   7  12  1        6.720        2.270
  -2   7  12  1       28.210        2.660
  -1   7  12  1       27.330        4.100
   0   7  12  1       11.010        1.570
   1   7  12  1       15.350        2.020
   2   7  12  1       23.430        2.250
   3   7  12  1      170.930        4.270
   4   7  12  1        2.340        1.130
   5   7  12  1       23.310        2.720
  -3   8  12  1       79.690        8.540
  -2   8  12  1        8.240        3.310
  -1   8  12  1        0.790        2.370
   0   8  12  1       78.370        2.850
   1   8  12  1       18.770        2.140
   2   8  12  1      521.440        7.520
   3   8  12  1       14.430        1.750
   4   8  12  1       76.100        3.100
  -2   9  12  1      128.760        8.440
  -1   9  12  1       54.080        3.760
   0   9  12  1       95.820        3.290
   1   9  12  1      325.560        5.470
   2   9  12  1        7.810        1.750
   3   9  12  1      177.370        4.640
  -1  10  12  1        8.390        7.010
   0  10  12  1        0.870        0.570
   1  10  12  1        7.920        1.120
   2  10  12  1      124.360        3.410
  -2  -8  13  1       27.300        1.960
  -1  -8  13  1      113.120        4.310
   0  -8  13  1      260.860        6.970
  -3  -7  13  1       27.460        2.510
  -2  -7  13  1       39.620        2.570
  -1  -7  13  1       14.480        2.600
   0  -7  13  1        2.670        1.150
   1  -7  13  1      207.970        5.430
   2  -7  13  1       51.580        9.570
  -4  -6  13  1        0.990        1.310
  -3  -6  13  1       45.850        3.390
  -2  -6  13  1        9.850        1.460
  -1  -6  13  1       31.810        2.910
   0  -6  13  1       91.750        4.800
   1  -6  13  1      485.670        8.080
   2  -6  13  1       59.090        3.030
   3  -6  13  1      133.130        6.350
  -4  -5  13  1       40.070        3.070
  -3  -5  13  1        0.940        1.690
  -2  -5  13  1       11.490        2.660
  -1  -5  13  1        0.500        0.950
   0  -5  13  1        1.010        0.790
   1  -5  13  1      519.210        6.070
   2  -5  13  1      137.970        3.900
   3  -5  13  1      429.510        9.190
   4  -5  13  1        2.180        0.800
  -5  -4  13  1       69.160        6.890
  -4  -4  13  1        8.950        2.290
  -3  -4  13  1       23.200        3.720
  -2  -4  13  1        7.090        1.670
  -1  -4  13  1       37.240        2.530
   0  -4  13  1       85.960        2.670
   1  -4  13  1      186.410        3.670
   2  -4  13  1       25.890        1.960
   3  -4  13  1      117.020        8.660
   4  -4  13  1      219.540        7.540
  -5  -3  13  1       20.820        4.870
  -4  -3  13  1       23.810        3.080
  -3  -3  13  1       -0.240        1.540
  -2  -3  13  1      109.560        2.930
  -1  -3  13  1        0.450        0.780
   0  -3  13  1        0.200        0.600
   1  -3  13  1       74.010        2.460
   2  -3  13  1      401.330        5.260
   3  -3  13  1       51.380        2.590
   4  -3  13  1       55.200        4.770
   5  -3  13  1        0.240        0.900
  -5  -2  13  1      216.660        6.940
  -4  -2  13  1        6.930        1.700
  -3  -2  13  1       19.000        2.280
  -2  -2  13  1        0.240        0.840
  -1  -2  13  1       68.690        1.900
   0  -2  13  1        6.130        1.110
   1  -2  13  1      292.750        3.990
   2  -2  13  1        0.000        1.050
   3  -2  13  1      985.890       10.240
   4  -2  13  1      196.040        6.590
   5  -2  13  1       -0.180        0.860
  -5  -1  13  1       46.200        4.200
  -4  -1  13  1      242.120        6.800
  -3  -1  13  1        1.720        1.270
  -2  -1  13  1        9.480        1.330
  -1  -1  13  1        0.370        0.620
   0  -1  13  1     1251.870       10.090
   1  -1  13  1        0.800        0.850
   2  -1  13  1       21.930        1.530
   3  -1  13  1      256.540        4.380
   4  -1  13  1       83.610        4.000
   5  -1  13  1       63.030        2.790
  -5   0  13  1      140.660        5.650
  -4   0  13  1       13.660        4.560
  -3   0  13  1      234.830        4.660
  -2   0  13  1       29.510        1.630
  -1   0  13  1        4.020        0.680
   0   0  13  1        0.520        0.660
   1   0  13  1      275.220        3.980
   2   0  13  1        0.220        0.800
   3   0  13  1        1.480        0.780
   4   0  13  1       57.640        2.820
   5   0  13  1       63.070        3.470
  -6   1  13  1        1.360        1.030
  -5   1  13  1       12.410        3.590
  -4   1  13  1      665.060        8.700
  -3   1  13  1       32.240        2.220
  -2   1  13  1      671.850        9.450
  -1   1  13  1        0.060        0.510
   0   1  13  1       26.720        1.450
   1   1  13  1        4.720        0.870
   2   1  13  1      138.390        2.840
   3   1  13  1       13.230        1.250
   4   1  13  1      135.940        4.360
   5   1  13  1       50.170        3.350
   6   1  13  1        0.060        0.580
  -5   2  13  1      596.100       13.670
  -4   2  13  1       13.400        2.830
  -3   2  13  1       32.950        3.850
  -2   2  13  1       50.000        2.890
  -1   2  13  1       51.360        1.880
   0   2  13  1        0.980        0.630
   1   2  13  1      121.450        2.690
   2   2  13  1       20.870        1.480
   3   2  13  1        0.270        0.940
   4   2  13  1        1.570        1.610
   5   2  13  1       19.130        2.780
   6   2  13  1        1.500        0.760
  -5   3  13  1       18.800        3.810
  -4   3  13  1       45.390        5.950
  -3   3  13  1       48.290        3.530
  -2   3  13  1       34.250        3.070
  -1   3  13  1       33.450        1.680
   0   3  13  1      157.970        2.610
   1   3  13  1        1.730        0.660
   2   3  13  1       37.780        1.790
   3   3  13  1       -0.240        0.950
   4   3  13  1      118.640        5.030
   5   3  13  1       63.210        3.280
   6   3  13  1       47.410        2.370
  -5   4  13  1      216.820        6.500
  -4   4  13  1        3.210        2.010
  -3   4  13  1      159.980        6.450
  -2   4  13  1        6.080        1.790
  -1   4  13  1        8.700        1.100
   0   4  13  1        0.700        0.600
   1   4  13  1       38.200        1.770
   2   4  13  1       25.790        1.950
   3   4  13  1       10.260        1.860
   4   4  13  1        1.220        0.970
   5   4  13  1       46.920        3.420
  -5   5  13  1        1.190        0.620
  -4   5  13  1      135.850        5.350
  -3   5  13  1       95.810        8.690
  -2   5  13  1       21.900        3.100
  -1   5  13  1       15.160        1.440
   0   5  13  1        1.570        0.790
   1   5  13  1        0.480        0.800
   2   5  13  1      785.210       12.410
   3   5  13  1       23.040        2.100
   4   5  13  1      130.200        3.920
   5   5  13  1        7.510        2.410
  -4   6  13  1        1.470        2.180
  -3   6  13  1       96.750        5.090
  -2   6  13  1       11.870        2.780
  -1   6  13  1        7.470        1.890
   0   6  13  1        4.550        0.920
   1   6  13  1      311.380        5.670
   2   6  13  1        1.790        1.000
   3   6  13  1        1.600        1.000
   4   6  13  1        0.620        1.030
   5   6  13  1        1.670        1.580
  -4   7  13  1        7.840        1.650
  -3   7  13  1       12.060        2.310
  -2   7  13  1        4.750        2.610
  -1   7  13  1       34.770        3.560
   0   7  13  1        8.400        1.980
   1   7  13  1       40.510        2.550
   2   7  13  1       52.300        2.660
   3   7  13  1        0.260        0.730
   4   7  13  1       44.330        2.570
   5   7  13  1       13.440        2.190
  -3   8  13  1        0.150        0.610
  -2   8  13  1        1.000        0.950
  -1   8  13  1       20.430        4.240
   0   8  13  1       56.080        3.500
   1   8  13  1      118.440        3.320
   2   8  13  1       59.430        3.030
   3   8  13  1       83.380        2.830
   4   8  13  1        2.260        1.380
  -2   9  13  1       13.740        3.220
  -1   9  13  1       65.120        5.090
   0   9  13  1       42.500        3.130
   1   9  13  1      150.340        3.720
   2   9  13  1       -0.190        0.900
   3   9  13  1       30.050        1.720
   0  10  13  1        2.280        1.350
   1  10  13  1       72.260        2.340
   2  10  13  1       74.930        2.390
  -2  -7  14  1        0.100        1.010
  -1  -7  14  1       -0.030        1.200
   0  -7  14  1       28.380        3.050
   1  -7  14  1       27.340        2.620
  -4  -6  14  1       68.360        3.230
  -3  -6  14  1       14.860        1.720
  -2  -6  14  1       67.000        2.860
  -1  -6  14  1       45.010        3.550
   0  -6  14  1       37.700        3.620
   1  -6  14  1       30.190        2.400
   2  -6  14  1       71.160        3.110
   3  -6  14  1      517.810       13.380
  -4  -5  14  1        1.300        1.150
  -3  -5  14  1       12.890        2.850
  -2  -5  14  1        0.510        1.300
  -1  -5  14  1        3.660        1.180
   0  -5  14  1       -0.100        0.800
   1  -5  14  1       24.700        2.390
   2  -5  14  1      370.460        5.620
   3  -5  14  1       40.460        4.920
  -5  -4  14  1       25.450        3.980
  -4  -4  14  1      273.600        6.210
  -3  -4  14  1        4.190        2.080
  -2  -4  14  1      103.320        4.410
  -1  -4  14  1        0.980        1.090
   0  -4  14  1      180.590        3.840
   1  -4  14  1      274.310        4.340
   2  -4  14  1      200.980        3.690
   3  -4  14  1       22.620        5.430
   4  -4  14  1        0.520        0.820
  -5  -3  14  1      255.720       14.360
  -4  -3  14  1       11.740        3.260
  -3  -3  14  1       77.980        4.940
  -2  -3  14  1        2.880        1.090
  -1  -3  14  1       96.270        2.640
   0  -3  14  1       36.740        1.720
   1  -3  14  1        2.310        1.120
   2  -3  14  1      754.320        7.400
   3  -3  14  1       12.300        1.710
   4  -3  14  1       85.210       18.260
  -5  -2  14  1       68.510        6.110
  -4  -2  14  1       17.080        3.180
  -3  -2  14  1       12.260        2.040
  -2  -2  14  1      596.190       10.760
  -1  -2  14  1       54.100        1.910
   0  -2  14  1       20.210        1.540
   1  -2  14  1       45.000        2.180
   2  -2  14  1       59.870        2.750
   3  -2  14  1       88.690        2.670
   4  -2  14  1       40.170        2.720
   5  -2  14  1       24.170        2.600
  -5  -1  14  1      324.990        7.770
  -4  -1  14  1       78.320        3.970
  -3  -1  14  1       27.200        3.420
  -2  -1  14  1        9.210        1.270
  -1  -1  14  1       79.190        2.100
   0  -1  14  1       65.850        2.230
   1  -1  14  1        2.490        1.080
   2  -1  14  1        3.420        1.010
   3  -1  14  1        1.400        0.970
   4  -1  14  1       14.680        2.190
   5  -1  14  1        1.810        0.780
  -5   0  14  1       35.900        3.430
  -4   0  14  1       10.440        2.120
  -3   0  14  1       13.540        1.870
  -2   0  14  1       20.460        1.500
  -1   0  14  1       14.720        1.140
   0   0  14  1      694.080        8.120
   1   0  14  1        0.610        0.660
   2   0  14  1       37.830        1.860
   3   0  14  1        0.020        0.930
   4   0  14  1      122.780        3.560
   5   0  14  1       49.480        3.020
  -5   1  14  1        1.790        2.470
  -4   1  14  1      221.880        6.310
  -3   1  14  1        8.360        1.530
  -2   1  14  1        2.640        0.850
  -1   1  14  1      559.360        7.190
   0   1  14  1       10.840        1.100
   1   1  14  1      109.280        2.570
   2   1  14  1        6.890        1.080
   3   1  14  1       60.530        2.450
   4   1  14  1        5.280        1.780
   5   1  14  1        3.660        1.430
  -5   2  14  1      158.770       19.910
  -4   2  14  1       35.190        5.290
  -3   2  14  1        2.030        0.860
  -2   2  14  1        4.280        1.200
  -1   2  14  1        7.210        1.110
   0   2  14  1       68.960        2.010
   1   2  14  1        0.150        0.650
   2   2  14  1      163.180        3.170
   3   2  14  1        0.690        0.820
   4   2  14  1      201.050        5.480
   5   2  14  1        2.050        1.440
  -5   3  14  1      145.660        5.590
  -4   3  14  1        1.800        1.190
  -3   3  14  1        4.750        1.870
  -2   3  14  1        1.030        1.070
  -1   3  14  1      217.280        3.670
   0   3  14  1        3.640        0.770
   1   3  14  1     1050.760        9.840
   2   3  14  1        1.410        0.820
   3   3  14  1       80.220        3.200
   4   3  14  1        1.390        0.900
   5   3  14  1       41.350        2.810
  -5   4  14  1      120.690        6.930
  -4   4  14  1      175.780        8.170
  -3   4  14  1        5.580        1.870
  -2   4  14  1       38.440        4.060
  -1   4  14  1        0.260        0.660
   0   4  14  1       20.670        1.480
   1   4  14  1        0.330        0.720
   2   4  14  1      474.350        6.730
   3   4  14  1        0.100        0.990
   4   4  14  1       94.970        7.670
   5   4  14  1        0.600        1.230
  -4   5  14  1       73.240        5.960
  -3   5  14  1       25.910        5.330
  -2   5  14  1       24.130        3.050
  -1   5  14  1       56.750        2.500
   0   5  14  1       22.820        1.860
   1   5  14  1       36.540        2.450
   2   5  14  1        2.900        1.440
   3   5  14  1      456.310        6.140
   4   5  14  1        2.140        1.170
   5   5  14  1       45.130        4.450
  -4   6  14  1       35.680        4.930
  -3   6  14  1       30.430        4.410
  -2   6  14  1       45.940        5.160
  -1   6  14  1       28.630        3.380
   0   6  14  1        5.840        1.370
   1   6  14  1      124.350        3.850
   2   6  14  1     2297.920       17.120
   3   6  14  1        1.230        1.240
   4   6  14  1       27.030        2.500
   5   6  14  1        3.540        2.450
  -3   7  14  1        6.950        2.310
  -2   7  14  1        1.040        1.060
  -1   7  14  1      235.530        8.010
   0   7  14  1       28.210        2.970
   1   7  14  1      156.630        4.320
   2   7  14  1        2.630        1.320
   3   7  14  1      445.200        5.770
   4   7  14  1        0.220        0.860
  -3   8  14  1       24.700        7.140
  -2   8  14  1        0.510        0.630
  -1   8  14  1      128.570        5.690
   0   8  14  1      340.280        5.860
   1   8  14  1       23.170        2.180
   2   8  14  1      482.260       23.170
   3   8  14  1        0.820        0.810
   4   8  14  1      169.780        6.680
  -2   9  14  1       20.070        3.900
  -1   9  14  1       79.330        5.150
   0   9  14  1       30.750        2.120
   1   9  14  1       27.010        2.270
   2   9  14  1        6.840        1.640
   0  10  14  1        0.500        1.020
   1  10  14  1       -0.050        0.650
  -2  -7  15  1       72.630        3.020
  -1  -7  15  1       59.370        2.630
   0  -7  15  1       20.800        2.360
   1  -7  15  1       -0.360        0.990
  -3  -6  15  1      178.360        6.190
  -2  -6  15  1        1.370        0.900
  -1  -6  15  1       70.490        3.880
   0  -6  15  1       79.590        4.080
   1  -6  15  1       17.290        1.910
   2  -6  15  1       10.840        1.420
  -4  -5  15  1      563.670       11.170
  -3  -5  15  1        3.490        1.690
  -2  -5  15  1        0.470        1.240
  -1  -5  15  1       24.900        2.150
   0  -5  15  1       50.890        2.160
   1  -5  15  1       74.320        3.090
   2  -5  15  1       95.210        3.800
   3  -5  15  1       51.740        4.770
  -4  -4  15  1       50.880        3.060
  -3  -4  15  1      339.050        7.220
  -2  -4  15  1        0.970        1.280
  -1  -4  15  1        4.110        1.390
   0  -4  15  1       64.400        3.000
   1  -4  15  1      250.560        4.530
   2  -4  15  1      536.470        5.510
   3  -4  15  1       12.570        3.160
   4  -4  15  1        9.760        2.130
  -5  -3  15  1       50.630        4.790
  -4  -3  15  1       -0.370        1.130
  -3  -3  15  1        0.460        0.970
  -2  -3  15  1       -0.090        0.990
  -1  -3  15  1       17.830        1.730
   0  -3  15  1       65.790        2.550
   1  -3  15  1        4.960        1.310
   2  -3  15  1      107.210        3.080
   3  -3  15  1       33.360        2.010
   4  -3  15  1        2.810        1.290
  -5  -2  15  1       81.240        5.850
  -4  -2  15  1        4.140        1.570
  -3  -2  15  1       30.540        2.700
  -2  -2  15  1       10.090        1.270
  -1  -2  15  1        0.400        0.750
   0  -2  15  1       11.810        1.420
   1  -2  15  1       31.390        2.210
   2  -2  15  1      216.700        4.380
   3  -2  15  1       15.320        1.770
   4  -2  15  1       72.320        3.820
   5  -2  15  1       32.020        3.340
  -5  -1  15  1      162.560        7.190
  -4  -1  15  1      404.100        7.110
  -3  -1  15  1        0.610        1.430
  -2  -1  15  1      494.910        6.920
  -1  -1  15  1        5.060        0.920
   0  -1  15  1        4.190        1.000
   1  -1  15  1       25.970        1.700
   2  -1  15  1        5.110        1.310
   3  -1  15  1       30.720        2.060
   4  -1  15  1       18.710        2.310
   5  -1  15  1        9.420        1.970
  -5   0  15  1        4.250        1.780
  -4   0  15  1       -0.070        1.040
  -3   0  15  1       95.160        3.340
  -2   0  15  1        4.560        1.020
  -1   0  15  1      172.610        3.020
   0   0  15  1       59.720        1.950
   1   0  15  1       49.060        1.990
   2   0  15  1       11.010        1.500
   3   0  15  1       37.770        2.090
   4   0  15  1        0.850        1.510
   5   0  15  1        1.280        0.870
  -5   1  15  1       15.620        3.740
  -4   1  15  1       89.170        4.180
  -3   1  15  1        5.870        1.650
  -2   1  15  1        0.170        0.810
  -1   1  15  1        0.050        0.610
   0   1  15  1       25.460        1.720
   1   1  15  1        0.710        0.720
   2   1  15  1       20.850        1.670
   3   1  15  1        8.050        1.530
   4   1  15  1        2.500        1.430
   5   1  15  1        6.160        1.640
  -5   2  15  1       74.380       10.520
  -4   2  15  1       10.720        3.950
  -3   2  15  1       62.050        3.670
  -2   2  15  1        2.180        1.030
  -1   2  15  1       15.220        1.530
   0   2  15  1        0.390        0.770
   1   2  15  1       37.920        1.640
   2   2  15  1        5.790        1.090
   3   2  15  1       37.660        2.070
   4   2  15  1       37.110        3.350
   5   2  15  1        2.830        1.370
  -5   3  15  1      287.900       12.490
  -4   3  15  1        0.880        0.650
  -3   3  15  1       33.560        3.260
  -2   3  15  1        2.740        1.590
  -1   3  15  1        2.070        0.750
   0   3  15  1      818.510        9.220
   1   3  15  1        6.020        1.000
   2   3  15  1        1.730        0.970
   3   3  15  1        9.960        2.820
   4   3  15  1      200.080        4.010
   5   3  15  1        1.310        1.150
  -5   4  15  1        3.310        0.970
  -4   4  15  1       14.840        3.090
  -3   4  15  1       69.980        4.790
  -2   4  15  1        3.880        2.050
  -1   4  15  1       -0.210        0.800
   0   4  15  1       26.250        1.700
   1   4  15  1     3404.030       20.520
   2   4  15  1        6.810        1.540
   3   4  15  1        0.810        1.750
   4   4  15  1       39.460        2.480
   5   4  15  1       24.400        2.100
  -4   5  15  1       11.460        2.370
  -3   5  15  1        3.290        2.040
  -2   5  15  1        0.180        0.930
  -1   5  15  1        0.370        0.770
   0   5  15  1       39.080        2.370
   1   5  15  1        0.710        1.200
   2   5  15  1     1632.020       13.250
   3   5  15  1        0.890        1.350
   4   5  15  1       64.590        2.810
   5   5  15  1        0.540        0.870
  -4   6  15  1      100.820        7.030
  -3   6  15  1        3.060        2.350
  -2   6  15  1       69.870        4.690
  -1   6  15  1      551.530        8.560
   0   6  15  1        2.290        1.030
   1   6  15  1     2222.350       33.940
   2   6  15  1        5.070        1.790
   3   6  15  1       80.380        4.180
   4   6  15  1       18.770        2.050
   5   6  15  1       25.740        2.190
  -3   7  15  1        8.430        2.360
  -2   7  15  1       94.100        5.550
  -1   7  15  1      168.670        6.440
   0   7  15  1      111.180        3.680
   1   7  15  1       13.950        1.840
   2   7  15  1      236.940        6.780
   3   7  15  1        2.780        1.150
   4   7  15  1      145.390        6.110
  -3   8  15  1       44.010        2.370
  -2   8  15  1        0.140        0.750
  -1   8  15  1      123.270        5.360
   0   8  15  1        1.340        1.230
   1   8  15  1      188.730        3.830
   2   8  15  1        3.660        1.840
   3   8  15  1       15.270        1.780
   4   8  15  1        1.770        0.620
  -1   9  15  1       25.430        2.470
   0   9  15  1       40.620        2.180
   1   9  15  1        0.040        0.690
   2   9  15  1      324.590        9.400
   3   9  15  1        4.750        1.310
  -1  -7  16  1        0.720        0.750
  -3  -6  16  1        4.020        1.450
  -2  -6  16  1        1.130        0.860
  -1  -6  16  1        0.210        1.180
   0  -6  16  1      253.960       15.120
   1  -6  16  1        1.110        0.900
   2  -6  16  1       42.170        1.850
  -4  -5  16  1       24.610        2.540
  -3  -5  16  1        2.070        1.470
  -2  -5  16  1        0.690        0.710
  -1  -5  16  1       61.850        2.780
   0  -5  16  1       11.380        1.790
   1  -5  16  1      220.230        4.270
   2  -5  16  1       44.120        2.920
   3  -5  16  1       10.480        2.070
  -4  -4  16  1      184.020        4.380
  -3  -4  16  1        0.330        1.020
  -2  -4  16  1        1.320        0.890
  -1  -4  16  1       -0.030        1.170
   0  -4  16  1      121.410        3.060
   1  -4  16  1        6.070        1.290
   2  -4  16  1      247.570        3.850
   3  -4  16  1      329.020        6.080
  -4  -3  16  1        6.580        2.800
  -3  -3  16  1      428.260       14.450
  -2  -3  16  1        0.000        1.170
  -1  -3  16  1      107.990        2.960
   0  -3  16  1       14.170        1.780
   1  -3  16  1      145.820        3.420
   2  -3  16  1      103.060        2.960
   3  -3  16  1       41.660        2.210
   4  -3  16  1       59.050        5.340
  -5  -2  16  1        7.310        3.090
  -4  -2  16  1        4.030        1.410
  -3  -2  16  1       27.350        2.870
  -2  -2  16  1      186.550        3.760
  -1  -2  16  1       11.300        1.710
   0  -2  16  1       70.180        2.810
   1  -2  16  1        7.000        1.570
   2  -2  16  1      198.720        4.260
   3  -2  16  1       96.840        2.720
   4  -2  16  1        0.240        1.570
  -5  -1  16  1      351.080       17.370
  -4  -1  16  1       12.670        2.370
  -3  -1  16  1      418.540        8.330
  -2  -1  16  1        0.710        1.090
  -1  -1  16  1      687.140        6.160
   0  -1  16  1       11.710        1.530
   1  -1  16  1       83.990        2.890
   2  -1  16  1        3.560        1.240
   3  -1  16  1        0.500        1.030
   4  -1  16  1        2.630        1.510
   5  -1  16  1        0.600        1.030
  -5   0  16  1        1.600        2.130
  -4   0  16  1       -0.390        1.210
  -3   0  16  1        1.110        1.030
  -2   0  16  1      127.120        3.460
  -1   0  16  1       11.300        1.310
   0   0  16  1      230.510        3.720
   1   0  16  1        9.500        1.240
   2   0  16  1      110.430        3.240
   3   0  16  1       16.320        1.860
   4   0  16  1        5.550        1.710
   5   0  16  1        2.910        1.650
  -5   1  16  1       80.830        6.830
  -4   1  16  1        1.330        1.120
  -3   1  16  1      303.950        5.430
  -2   1  16  1        9.050        1.630
  -1   1  16  1     1279.220       11.980
   0   1  16  1        0.920        0.970
   1   1  16  1       67.500        2.250
   2   1  16  1        0.910        1.190
   3   1  16  1       61.150        2.420
   4   1  16  1       27.980        6.110
   5   1  16  1       24.290        3.040
  -5   2  16  1       -1.720        1.760
  -4   2  16  1        8.360        3.270
  -3   2  16  1        5.990        2.370
  -2   2  16  1        0.480        1.000
  -1   2  16  1       36.230        2.160
   0   2  16  1      142.240        2.870
   1   2  16  1       21.470        1.460
   2   2  16  1        2.010        1.070
   3   2  16  1       47.730        2.220
   4   2  16  1       -0.090        1.140
   5   2  16  1        8.600        2.860
  -5   3  16  1      112.050       16.700
  -4   3  16  1       19.570        4.040
  -3   3  16  1      156.340        5.560
  -2   3  16  1        1.910        1.080
  -1   3  16  1        0.990        0.920
   0   3  16  1       13.970        1.460
   1   3  16  1      391.740        4.750
   2   3  16  1       27.370        1.970
   3   3  16  1      178.160        4.090
   4   3  16  1       89.170        3.340
   5   3  16  1        2.820        1.590
  -4   4  16  1        9.210        2.050
  -3   4  16  1       97.910        3.990
  -2   4  16  1      270.210        9.710
  -1   4  16  1        0.520        0.810
   0   4  16  1     1024.050       12.500
   1   4  16  1        7.390        1.400
   2   4  16  1       27.970        1.920
   3   4  16  1        1.150        1.500
   4   4  16  1      199.150        5.760
   5   4  16  1        0.530        1.280
  -4   5  16  1        5.110        1.690
  -3   5  16  1        3.980        2.080
  -2   5  16  1       96.370        4.190
  -1   5  16  1       18.140        2.920
   0   5  16  1        0.960        0.970
   1   5  16  1      124.680        3.510
   2   5  16  1        4.750        1.410
   3   5  16  1      146.410        4.200
   4   5  16  1        2.990        1.260
   5   5  16  1       44.550        2.580
  -4   6  16  1       16.120        2.180
  -3   6  16  1       10.340        2.540
  -2   6  16  1       66.240        4.520
  -1   6  16  1       92.620        4.120
   0   6  16  1      113.260        3.600
   1   6  16  1       20.290        1.970
   2   6  16  1      187.110        6.060
   3   6  16  1        8.850        2.110
   4   6  16  1       95.310        3.340
  -3   7  16  1       14.600        2.270
  -2   7  16  1       69.540        4.080
  -1   7  16  1      153.710        5.290
   0   7  16  1        1.800        1.320
   1   7  16  1        3.490        1.210
   2   7  16  1       18.330        2.310
   3   7  16  1      781.920        9.160
   4   7  16  1        0.650        0.820
  -2   8  16  1        9.180        2.610
  -1   8  16  1        1.780        2.030
   0   8  16  1      132.060        3.580
   1   8  16  1       10.130        1.530
   2   8  16  1       65.950        3.960
   3   8  16  1       11.330        1.740
  -1   9  16  1        0.410        0.950
   0   9  16  1        1.730        0.690
   1   9  16  1      141.620        4.350
   2   9  16  1       -0.360        0.740
  -2  -6  17  1        8.080        1.490
  -1  -6  17  1        1.960        1.150
   0  -6  17  1      190.870        5.460
   1  -6  17  1       32.050        3.070
  -3  -5  17  1        1.630        1.190
  -2  -5  17  1       35.410        2.220
  -1  -5  17  1        8.060        1.520
   0  -5  17  1      164.550        3.680
   1  -5  17  1       36.130        2.410
   2  -5  17  1       70.480        2.960
  -4  -4  17  1        2.100        1.120
  -3  -4  17  1       33.870        3.320
  -2  -4  17  1        7.100        1.690
  -1  -4  17  1        1.410        1.190
   0  -4  17  1       68.010        2.510
   1  -4  17  1      334.970        4.550
   2  -4  17  1       99.220        2.610
   3  -4  17  1        4.210        1.370
  -4  -3  17  1       69.980        4.480
  -3  -3  17  1        3.030        2.430
  -2  -3  17  1      811.330        8.890
  -1  -3  17  1        1.390        1.020
   0  -3  17  1       -0.100        1.080
   1  -3  17  1        7.530        1.440
   2  -3  17  1      210.500        3.760
   3  -3  17  1        1.370        0.820
   4  -3  17  1       48.750        4.620
  -4  -2  17  1        0.160        0.840
  -3  -2  17  1       86.190        3.720
  -2  -2  17  1        0.590        0.770
  -1  -2  17  1      258.400        4.810
   0  -2  17  1       15.920        2.040
   1  -2  17  1       77.250        3.170
   2  -2  17  1        1.740        1.320
   3  -2  17  1        9.630        1.480
   4  -2  17  1      107.690        4.440
  -5  -1  17  1        2.580        1.670
  -4  -1  17  1       82.170        4.260
  -3  -1  17  1       18.330        2.700
  -2  -1  17  1      140.680        3.970
  -1  -1  17  1        2.700        1.100
   0  -1  17  1      161.140        3.720
   1  -1  17  1        1.090        1.440
   2  -1  17  1      115.720        3.230
   3  -1  17  1        8.620        1.530
   4  -1  17  1       15.920        2.200
  -4   0  17  1        1.540        0.960
  -3   0  17  1        9.190        1.810
  -2   0  17  1       15.830        1.980
  -1   0  17  1        0.180        1.000
   0   0  17  1        0.390        1.090
   1   0  17  1        7.750        1.440
   2   0  17  1        4.760        1.420
   3   0  17  1       26.000        2.010
   4   0  17  1        0.330        1.330
   5   0  17  1       15.350        2.650
  -4   1  17  1      204.000        4.870
  -3   1  17  1        2.370        1.240
  -2   1  17  1      145.880        3.670
  -1   1  17  1        2.200        0.990
   0   1  17  1     1005.780       10.570
   1   1  17  1        7.020        1.290
   2   1  17  1        8.200        1.560
   3   1  17  1      134.310        3.190
   4   1  17  1       47.740        6.500
   5   1  17  1      177.650        7.420
  -5   2  17  1       97.170        5.500
  -4   2  17  1       74.730        4.950
  -3   2  17  1       19.370        2.460
  -2   2  17  1        8.260        1.530
  -1   2  17  1      156.610        3.430
   0   2  17  1        1.710        1.010
   1   2  17  1     1028.980        6.750
   2   2  17  1        0.410        1.040
   3   2  17  1      621.880        6.330
   4   2  17  1        0.800        0.890
   5   2  17  1        8.580        1.810
  -4   3  17  1       57.040        4.990
  -3   3  17  1        6.110        2.130
  -2   3  17  1      100.730        4.250
  -1   3  17  1       15.510        1.590
   0   3  17  1      713.870        6.470
   1   3  17  1        6.160        1.100
   2   3  17  1      235.200        3.930
   3   3  17  1        5.930        1.570
   4   3  17  1       20.510        1.910
   5   3  17  1        1.280        1.150
  -4   4  17  1        3.920        2.790
  -3   4  17  1        9.110        2.130
  -2   4  17  1      105.010        5.440
  -1   4  17  1        1.190        0.880
   0   4  17  1        4.970        1.520
   1   4  17  1     5689.520       45.480
   2   4  17  1        0.240        0.920
   3   4  17  1       50.060        3.220
   4   4  17  1       14.830        1.690
   5   4  17  1       94.530        3.340
  -4   5  17  1        8.750        2.050
  -3   5  17  1        4.520        1.750
  -2   5  17  1      517.290        8.010
  -1   5  17  1       12.140        2.790
   0   5  17  1        0.180        0.980
   1   5  17  1        1.450        0.930
   2   5  17  1      849.620        9.450
   3   5  17  1        1.280        1.150
   4   5  17  1        4.620        1.250
  -3   6  17  1        8.600        3.450
  -2   6  17  1       16.350        2.470
  -1   6  17  1        4.720        1.980
   0   6  17  1        0.010        0.960
   1   6  17  1      166.450        5.370
   2   6  17  1        1.640        1.230
   3   6  17  1      153.640        4.240
   4   6  17  1        2.180        0.940
  -3   7  17  1       22.110        3.020
  -2   7  17  1        2.260        1.260
  -1   7  17  1        2.130        1.300
   0   7  17  1       37.220        2.880
   1   7  17  1       24.170        2.290
   2   7  17  1      126.110        3.480
   3   7  17  1       -0.220        1.330
   4   7  17  1      118.610        3.470
  -2   8  17  1       86.390       12.530
  -1   8  17  1        5.680        1.960
   0   8  17  1      136.530        3.380
   1   8  17  1       47.170        2.480
   2   8  17  1       39.510        2.930
   3   8  17  1      509.730        6.700
   0   9  17  1       14.100        2.090
   1   9  17  1        3.250        0.820
   2   9  17  1        3.790        0.760
  -1  -6  18  1       28.840        3.300
   0  -6  18  1       -0.050        0.500
   1  -6  18  1      347.640        6.160
  -3  -5  18  1      166.620        4.850
  -2  -5  18  1        2.900        1.000
  -1  -5  18  1        1.360        1.090
   0  -5  18  1      254.970        4.560
   1  -5  18  1        6.880        1.090
   2  -5  18  1       52.660        2.120
  -3  -4  18  1        0.330        1.260
  -2  -4  18  1        0.020        0.750
  -1  -4  18  1       15.280        1.930
   0  -4  18  1       70.530        2.410
   1  -4  18  1      238.010        3.760
   2  -4  18  1       -0.080        0.690
   3  -4  18  1       33.670        7.280
  -4  -3  18  1        2.710        1.810
  -3  -3  18  1      199.690        9.780
  -2  -3  18  1       21.000        2.750
  -1  -3  18  1       65.270        2.470
   0  -3  18  1        0.410        0.980
   1  -3  18  1      143.700        3.360
   2  -3  18  1       51.640        2.320
   3  -3  18  1       62.170        2.230
  -4  -2  18  1        4.500        3.350
  -3  -2  18  1        5.070        1.300
  -2  -2  18  1       57.540       15.940
  -1  -2  18  1       33.530        2.210
   0  -2  18  1       78.610        3.120
   1  -2  18  1        0.170        1.060
   2  -2  18  1       66.510        2.790
   3  -2  18  1        0.810        0.820
   4  -2  18  1        0.350        0.920
  -4  -1  18  1        0.710        0.950
  -3  -1  18  1       27.510        2.790
  -2  -1  18  1       22.170        2.100
  -1  -1  18  1     1804.370       11.280
   0  -1  18  1        0.890        1.160
   1  -1  18  1        0.780        1.500
   2  -1  18  1       85.910        2.950
   3  -1  18  1       24.380        2.050
   4  -1  18  1       13.500        2.360
  -4   0  18  1        0.530        1.020
  -3   0  18  1       -0.020        1.160
  -2   0  18  1      724.530        7.400
  -1   0  18  1       15.870        1.670
   0   0  18  1      333.160        4.870
   1   0  18  1        1.740        0.950
   2   0  18  1      460.370        5.760
   3   0  18  1       52.410        2.250
   4   0  18  1       36.290        2.560
  -4   1  18  1        2.230        1.100
  -3   1  18  1       20.550        2.060
  -2   1  18  1       30.340        2.240
  -1   1  18  1       65.610        2.420
   0   1  18  1        6.720        1.610
   1   1  18  1       16.000        1.940
   2   1  18  1        1.310        1.220
   3   1  18  1      391.930        4.730
   4   1  18  1        5.510        2.530
   5   1  18  1       13.040        2.660
  -4   2  18  1       10.110        3.030
  -3   2  18  1       39.070        2.920
  -2   2  18  1       23.320        2.110
  -1   2  18  1        1.470        0.860
   0   2  18  1     7260.580       25.900
   1   2  18  1       20.940        1.940
   2   2  18  1       28.680        2.090
   3   2  18  1       78.190        2.530
   4   2  18  1       64.460        5.610
   5   2  18  1        0.600        0.740
  -4   3  18  1        1.710        1.660
  -3   3  18  1      219.830        5.360
  -2   3  18  1       12.060        2.130
  -1   3  18  1      259.820        4.910
   0   3  18  1        4.500        1.070
   1   3  18  1       73.570        2.540
   2   3  18  1        2.100        1.070
   3   3  18  1       59.970        2.760
   4   3  18  1       45.800        2.270
   5   3  18  1        0.520        0.850
  -4   4  18  1        0.510        1.540
  -3   4  18  1        2.990        1.400
  -2   4  18  1      162.750        6.260
  -1   4  18  1        0.750        0.890
   0   4  18  1      725.790        8.580
   1   4  18  1        0.690        1.170
   2   4  18  1        0.120        0.900
   3   4  18  1       27.750        2.540
   4   4  18  1        6.350        1.220
  -4   5  18  1      113.510        5.420
  -3   5  18  1        3.220        1.370
  -2   5  18  1       35.360        3.380
  -1   5  18  1       81.500        3.850
   0   5  18  1       56.310        2.520
   1   5  18  1       69.770        2.850
   2   5  18  1        1.700        1.140
   3   5  18  1       23.620        2.610
   4   5  18  1       10.620        1.920
  -3   6  18  1       28.160        2.890
  -2   6  18  1      107.180        3.910
  -1   6  18  1       37.530        2.990
   0   6  18  1        0.830        1.170
   1   6  18  1       16.130        2.780
   2   6  18  1     1120.420       12.950
   3   6  18  1        0.320        1.240
   4   6  18  1       11.690        1.480
  -2   7  18  1       20.670        2.070
  -1   7  18  1       69.360        3.050
   0   7  18  1        0.580        1.370
   1   7  18  1       14.330        2.400
   2   7  18  1        2.050        1.040
   3   7  18  1      120.440        3.340
  -2   8  18  1       11.660        2.590
  -1   8  18  1       16.280        2.660
   0   8  18  1       86.100        2.600
   1   8  18  1       11.710        2.120
   2   8  18  1      166.110        4.870
   3   8  18  1        2.610        1.030
   1   9  18  1       13.880        1.760
  -2  -5  19  1       -0.650        0.820
  -1  -5  19  1        2.380        0.830
   0  -5  19  1       64.150        4.210
   1  -5  19  1      190.380        6.210
  -3  -4  19  1      194.250        6.360
  -2  -4  19  1        0.800        0.690
  -1  -4  19  1      135.550        3.300
   0  -4  19  1       21.790        1.680
   1  -4  19  1        0.620        0.990
   2  -4  19  1       84.170        3.090
  -4  -3  19  1       30.260        2.450
  -3  -3  19  1       17.650        3.930
  -2  -3  19  1      115.000        4.810
  -1  -3  19  1       19.000        1.850
   0  -3  19  1       40.640        2.570
   2  -3  19  1       56.330        2.170
   3  -3  19  1       28.510        2.660
  -4  -2  19  1        0.530        0.840
  -3  -2  19  1      506.970       11.890
  -2  -2  19  1        0.820        1.270
  -1  -2  19  1      218.810        4.080
   0  -2  19  1        5.730        1.400
   1  -2  19  1      105.180        3.780
   2  -2  19  1        0.370        1.070
   3  -2  19  1        1.250        0.750
  -4  -1  19  1       91.410        5.280
  -3  -1  19  1        6.110        1.680
  -2  -1  19  1        3.710        2.270
  -1  -1  19  1       27.510        2.160
   0  -1  19  1        1.220        1.260
   1  -1  19  1        6.270        3.370
   2  -1  19  1      293.400        4.420
   3  -1  19  1      119.880        2.790
   4  -1  19  1        3.130        1.270
  -4   0  19  1        5.150        1.560
  -3   0  19  1       28.200        2.590
  -2   0  19  1       12.950        1.710
  -1   0  19  1     1868.110       10.450
   0   0  19  1       49.130        2.560
   1   0  19  1      100.760        3.890
   2   0  19  1      140.130        3.610
   3   0  19  1      194.760        3.470
   4   0  19  1        1.140        0.940
  -4   1  19  1        1.740        0.900
  -3   1  19  1        6.930        1.490
  -2   1  19  1      173.580        3.860
  -1   1  19  1        5.350        1.380
   0   1  19  1       95.940        3.200
   1   1  19  1        5.680        1.400
   2   1  19  1       15.960        2.090
   3   1  19  1        7.120        1.310
   4   1  19  1        5.420        2.130
  -4   2  19  1        3.210        1.330
  -3   2  19  1      111.700        4.740
  -2   2  19  1        1.700        1.290
  -1   2  19  1        9.720        2.020
   0   2  19  1       13.870        1.660
   1   2  19  1      459.830        5.460
   2   2  19  1        1.360        1.120
   3   2  19  1        1.210        0.970
   4   2  19  1       24.800        1.950
  -4   3  19  1       27.090        3.270
  -3   3  19  1       36.430        2.790
  -2   3  19  1      230.710        4.830
  -1   3  19  1        1.260        0.910
   0   3  19  1      261.080        4.080
   1   3  19  1        1.170        1.100
   2   3  19  1       78.390        2.720
   3   3  19  1        6.870        1.520
   4   3  19  1      231.400        4.810
  -4   4  19  1        2.720        1.190
  -3   4  19  1       26.650        2.440
  -2   4  19  1        0.970        1.490
  -1   4  19  1       16.230        1.880
   0   4  19  1        2.220        1.390
   1   4  19  1     1310.200       10.750
   2   4  19  1        0.530        0.870
   3   4  19  1        4.960        1.750
   4   4  19  1        2.210        0.880
  -3   5  19  1        0.420        1.750
  -2   5  19  1       50.200        3.080
  -1   5  19  1       21.710        2.640
   0   5  19  1      372.260        5.920
   1   5  19  1       20.390        1.930
   2   5  19  1      309.640        5.190
   3   5  19  1        2.560        1.410
   4   5  19  1        4.660        1.040
  -3   6  19  1       62.880        3.390
  -2   6  19  1       77.940        3.280
  -1   6  19  1      235.790        5.330
   0   6  19  1        2.660        0.980
   1   6  19  1      165.570        4.370
   2   6  19  1        2.730        1.160
   3   6  19  1      260.700        4.570
   4   6  19  1        0.180        0.500
  -2   7  19  1       21.470        1.810
  -1   7  19  1       -0.380        1.100
   0   7  19  1        2.260        1.020
   1   7  19  1        0.790        1.270
   2   7  19  1      109.530        2.890
   3   7  19  1        2.880        0.950
  -1   8  19  1        0.870        1.080
   0   8  19  1        0.660        0.660
   1   8  19  1      104.450        3.570
   2   8  19  1        5.690        1.700
  -1  -5  20  1       10.360        1.470
   0  -5  20  1       11.440        2.320
  -2  -4  20  1       90.810        7.280
  -1  -4  20  1       65.220        3.010
   0  -4  20  1      368.150        4.900
   1  -4  20  1       50.580        2.100
   2  -4  20  1       39.340        5.360
  -3  -3  20  1       73.020        4.040
  -2  -3  20  1       11.080        2.700
  -1  -3  20  1      143.380        2.980
   0  -3  20  1       16.800        2.040
   1  -3  20  1      413.050        5.850
   2  -3  20  1       13.160        1.450
   3  -3  20  1        0.300        0.500
  -3  -2  20  1        2.950        2.140
  -2  -2  20  1      939.890       43.590
  -1  -2  20  1        4.100        1.190
   0  -2  20  1      149.310        3.350
   1  -2  20  1       15.490        2.740
   2  -2  20  1      140.110        3.210
   3  -2  20  1       10.130        1.040
  -4  -1  20  1       -0.090        0.560
  -3  -1  20  1      301.070        7.740
  -2  -1  20  1       20.710        2.530
  -1  -1  20  1      124.300        3.050
   0  -1  20  1       57.240        2.730
   2  -1  20  1       50.040        2.310
   3  -1  20  1       20.810        1.500
  -4   0  20  1        1.460        0.760
  -3   0  20  1        0.980        0.920
  -2   0  20  1      315.150        5.680
  -1   0  20  1        0.550        1.020
   0   0  20  1     1335.190        9.880
   1   0  20  1       -0.090        1.010
   2   0  20  1       55.170        2.680
   3   0  20  1       16.150        1.650
   4   0  20  1       27.780        2.050
  -4   1  20  1       10.190        3.260
  -3   1  20  1      143.790        3.560
  -2   1  20  1        0.060        0.920
  -1   1  20  1      134.310        3.140
   0   1  20  1        0.470        1.260
   1   1  20  1      128.030        3.290
   2   1  20  1       43.120        2.360
   3   1  20  1       71.290        2.360
   4   1  20  1       81.990        4.620
  -4   2  20  1        8.550        1.910
  -3   2  20  1        4.770        1.800
  -2   2  20  1        0.990        1.010
  -1   2  20  1        2.330        1.130
   0   2  20  1       58.500        2.550
   1   2  20  1       22.120        2.020
   2   2  20  1        4.500        1.230
   3   2  20  1       12.990        1.590
   4   2  20  1        2.460        1.520
  -4   3  20  1        9.110        1.930
  -3   3  20  1        0.890        1.360
  -2   3  20  1       38.910        2.560
  -1   3  20  1       57.920        2.910
   0   3  20  1        4.560        1.310
   1   3  20  1      488.060        5.350
   2   3  20  1        2.750        1.030
   3   3  20  1       52.220        2.490
   4   3  20  1        4.830        1.120
  -3   4  20  1       64.070        2.900
  -2   4  20  1        3.460        1.960
  -1   4  20  1       -1.020        1.260
   0   4  20  1      225.060        4.800
   1   4  20  1       11.930        1.740
   2   4  20  1      136.220        3.490
   3   4  20  1        0.180        1.040
   4   4  20  1        0.280        0.590
  -3   5  20  1       -0.190        0.720
  -2   5  20  1       10.630        1.660
  -1   5  20  1        1.360        1.660
   0   5  20  1        1.820        1.310
   1   5  20  1        0.630        0.960
   2   5  20  1        4.930        1.380
   3   5  20  1        0.210        1.080
   4   5  20  1       -0.040        0.470
  -2   6  20  1        0.440        0.870
  -1   6  20  1        7.010        1.770
   0   6  20  1        0.880        1.050
   1   6  20  1       19.210        2.450
   2   6  20  1      183.220        3.530
   3   6  20  1        0.130        0.910
  -2   7  20  1        6.760        1.070
  -1   7  20  1       71.170        3.200
   0   7  20  1        1.910        1.170
   1   7  20  1        3.850        1.380
   2   7  20  1        8.280        1.310
   3   7  20  1      113.240        5.950
   0   8  20  1       28.610        3.700
   1   8  20  1        1.950        0.850
  -2  -4  21  1        1.790        0.920
  -1  -4  21  1      371.930       15.780
   0  -4  21  1       47.250        2.340
   1  -4  21  1        9.370        1.870
  -3  -3  21  1        0.800        1.150
  -2  -3  21  1      376.950       11.120
  -1  -3  21  1        0.570        0.570
   0  -3  21  1      144.840        2.960
   1  -3  21  1       13.690        1.950
   2  -3  21  1       15.180        1.410
  -3  -2  21  1        1.740        1.130
  -2  -2  21  1        9.050        2.080
  -1  -2  21  1      299.440        4.180
   0  -2  21  1        5.410        1.330
   1  -2  21  1       49.940        3.260
   2  -2  21  1      104.790        2.660
   3  -2  21  1       13.610        1.030
  -3  -1  21  1        0.060        1.640
  -2  -1  21  1       90.710        3.740
  -1  -1  21  1        0.640        0.960
   0  -1  21  1      257.620        4.400
   1  -1  21  1        0.780        2.780
   2  -1  21  1       19.320        1.720
   3  -1  21  1       29.600        1.400
  -4   0  21  1        0.420        0.410
  -3   0  21  1       57.530        2.300
  -2   0  21  1        2.830        1.940
  -1   0  21  1      168.410        3.330
   0   0  21  1       21.690        1.940
   1   0  21  1       19.150        3.190
   2   0  21  1        9.280        1.520
   3   0  21  1        0.630        0.780
  -4   1  21  1        5.240        2.000
  -3   1  21  1       16.090        1.570
  -2   1  21  1      148.280        4.790
  -1   1  21  1        0.240        0.930
   0   1  21  1        8.280        1.520
   1   1  21  1        2.520        1.270
   2   1  21  1      389.420        5.240
   3   1  21  1       39.330        1.830
   4   1  21  1       10.630        1.860
  -3   2  21  1       30.120        4.060
  -2   2  21  1        1.410        0.900
  -1   2  21  1     1002.470        8.330
   0   2  21  1        1.690        1.070
   1   2  21  1       56.360        2.480
   2   2  21  1        0.510        0.920
   3   2  21  1        7.500        1.140
   4   2  21  1       20.010        2.070
  -3   3  21  1        5.680        1.450
  -2   3  21  1       57.960        2.640
  -1   3  21  1        0.840        1.250
   0   3  21  1     1044.500        7.300
   1   3  21  1       12.670        1.570
   2   3  21  1       15.270        2.110
   3   3  21  1       -0.460        0.820
   4   3  21  1       63.060        2.830
  -3   4  21  1      112.810       10.120
  -2   4  21  1        0.130        1.070
  -1   4  21  1        1.020        2.160
   0   4  21  1        2.140        1.350
   1   4  21  1       53.270        2.440
   2   4  21  1       -0.710        0.830
   3   4  21  1       84.510        2.570
  -3   5  21  1        6.140       10.800
  -2   5  21  1        1.440        1.020
  -1   5  21  1        1.050        1.000
   0   5  21  1        1.900        1.180
   1   5  21  1        0.910        0.890
   2   5  21  1      203.600        6.140
   3   5  21  1        0.050        0.890
  -2   6  21  1        6.860        1.150
  -1   6  21  1        0.120        0.810
   0   6  21  1        1.960        0.890
   1   6  21  1       10.060        1.790
   2   6  21  1        1.830        0.850
   3   6  21  1      161.620        3.930
  -1   7  21  1       64.190        2.140
   0   7  21  1        0.840        0.660
   1   7  21  1       31.190        2.020
   2   7  21  1       55.240        3.310
  -2  -3  22  1       40.820        5.980
  -1  -3  22  1        0.410        0.630
   0  -3  22  1       52.550        2.170
   1  -3  22  1        0.420        0.990
  -2  -2  22  1        3.250        1.470
  -1  -2  22  1       25.680        1.740
   0  -2  22  1       95.450        2.410
   1  -2  22  1        0.840        1.320
   2  -2  22  1       17.780        1.800
  -3  -1  22  1       13.680        3.130
  -2  -1  22  1        0.150        1.050
  -1  -1  22  1        0.580        0.840
   0  -1  22  1       28.360        1.950
   1  -1  22  1      157.380        5.830
   2  -1  22  1       22.700        1.970
   3  -1  22  1       11.780        0.970
  -3   0  22  1        5.480        1.900
  -2   0  22  1      105.280        4.740
  -1   0  22  1       22.910        1.700
   0   0  22  1      321.180        4.370
   1   0  22  1        0.930        1.670
   2   0  22  1       91.260        3.160
   3   0  22  1        2.600        0.730
  -3   1  22  1       43.030        2.210
  -2   1  22  1        1.700        1.390
  -1   1  22  1     1435.860        8.520
   0   1  22  1        2.840        1.280
   1   1  22  1       -0.030        0.880
   2   1  22  1       45.770        2.580
   3   1  22  1       -0.140        0.650
  -3   2  22  1        4.380        1.160
  -2   2  22  1       85.160        3.310
  -1   2  22  1        0.410        0.840
   0   2  22  1       14.760        1.760
   1   2  22  1        0.390        0.970
   2   2  22  1        7.090        1.510
   3   2  22  1       29.770        1.520
  -3   3  22  1       18.500        3.260
  -2   3  22  1        0.770        0.730
  -1   3  22  1      439.990        9.270
   0   3  22  1        5.450        1.240
   1   3  22  1      101.290        2.700
   2   3  22  1       12.290        1.740
   3   3  22  1       18.750        1.390
  -3   4  22  1        0.220        0.640
  -2   4  22  1        1.020        0.860
  -1   4  22  1        6.120        4.100
   0   4  22  1      122.130        3.260
   1   4  22  1        0.570        0.960
   2   4  22  1        0.000        1.630
   3   4  22  1       35.440        1.730
  -2   5  22  1       18.710        1.540
  -1   5  22  1       37.680        2.840
   0   5  22  1       16.430        1.890
   1   5  22  1      176.370        3.400
   2   5  22  1        1.200        1.440
   3   5  22  1       18.100        1.520
  -1   6  22  1        0.390        1.090
   0   6  22  1       20.650        1.550
   1   6  22  1        0.440        0.930
   2   6  22  1        1.010        1.070
   0   7  22  1        0.750        1.200
   1   7  22  1       72.470        2.690
  -1  -3  23  1        6.590        1.030
   0  -3  23  1        5.000        1.620
  -2  -2  23  1        2.310        0.810
  -1  -2  23  1      561.950       21.100
   0  -2  23  1       14.420        1.540
   1  -2  23  1        5.260        1.430
  -2  -1  23  1       62.130        5.190
  -1  -1  23  1        0.930        0.670
   0  -1  23  1       20.920        1.550
   1  -1  23  1       98.450        3.800
   2  -1  23  1        0.130        0.780
  -3   0  23  1        0.880        1.010
  -2   0  23  1        0.210        1.330
  -1   0  23  1      104.840        2.380
   0   0  23  1        0.790        0.920
   1   0  23  1        5.300        1.730
   2   0  23  1        0.030        1.040
  -3   1  23  1       -0.090        0.670
  -2   1  23  1        2.830        1.670
  -1   1  23  1       14.630        1.400
   0   1  23  1      166.830        3.440
   1   1  23  1        0.570        1.290
   2   1  23  1       -0.140        1.020
   3   1  23  1        0.230        0.390
  -3   2  23  1       75.340        2.930
  -2   2  23  1        0.910        1.600
  -1   2  23  1      208.990        4.890
   0   2  23  1        1.840        0.980
   1   2  23  1        2.920        1.050
   2   2  23  1        3.670        1.180
   3   2  23  1       59.760        2.290
  -2   3  23  1        0.260        0.870
  -1   3  23  1        2.560        1.580
   0   3  23  1      488.150        5.700
   1   3  23  1        1.340        0.820
   2   3  23  1       27.210        1.890
   3   3  23  1       10.470        1.510
  -2   4  23  1        0.370        0.900
  -1   4  23  1       42.590        3.590
   0   4  23  1        0.800        0.930
   1   4  23  1       37.440        2.100
   2   4  23  1        0.240        1.460
   3   4  23  1       45.170        2.850
  -2   5  23  1       70.540        3.240
  -1   5  23  1       27.460        2.920
   0   5  23  1        0.550        0.800
   1   5  23  1        0.500        0.880
   2   5  23  1       -0.090        0.900
  -1   6  23  1        1.680        0.890
   0   6  23  1        2.600        1.150
   1   6  23  1       37.560        1.910
   0  -2  24  1      207.920        3.530
  -1  -1  24  1       22.550        1.660
   0  -1  24  1        2.870        0.700
   1  -1  24  1       43.780        2.280
  -2   0  24  1       28.370        2.180
  -1   0  24  1        0.480        0.610
   0   0  24  1       18.600        1.520
   1   0  24  1       16.940        2.070
   2   0  24  1        9.480        1.360
  -2   1  24  1       -0.520        1.110
  -1   1  24  1       55.760        2.550
   0   1  24  1       17.830        1.610
   1   1  24  1       54.700        2.520
   2   1  24  1       11.970        1.430
  -2   2  24  1       31.690        2.800
  -1   2  24  1        0.690        0.960
   0   2  24  1        3.520        0.860
   1   2  24  1       12.920        1.600
   2   2  24  1        2.810        0.980
  -2   3  24  1       19.820        2.380
  -1   3  24  1        0.290        1.190
   0   3  24  1       11.740        1.580
   1   3  24  1       66.700        1.880
   2   3  24  1       -0.220        0.710
  -1   4  24  1        4.720        2.230
   0   4  24  1       19.700        1.610
   1   4  24  1        6.940        0.980
   2   4  24  1       82.430        4.930
  -1   5  24  1       22.890        2.480
   0   5  24  1        0.030        0.550
   1   5  24  1       13.780        1.430
  -1   0  25  1       70.600        5.270
   0   0  25  1        4.520        0.840
   1   0  25  1       77.400        2.400
  -1   1  25  1        8.600        1.270
   0   1  25  1        3.140        0.780
   1   1  25  1        1.030        0.880
  -1   2  25  1      195.430        4.280
   0   2  25  1        0.360        0.560
   1   2  25  1       43.770        1.950
  -1   3  25  1        1.530        0.920
   0   3  25  1        0.370        0.670
   1   3  25  1        1.420        0.750
   0   4  25  1        0.360        0.550
   1   4  25  1       31.690        1.710
;
