# Supplementary material for: Introduction of peripheral nitrogen atoms to cyclo-meta-phenylenes
Source: Beilstein J Org Chem. 2024 May 24;20:1207–12. doi: 10.3762/bjoc.20.103 (PMC11181282; doi:10.3762/bjoc.20.103)
Supplement: File 5 — Crystallographic data of [6]CMP analysed by XD2016 (CCDC 2335444). [file Beilstein_J_Org_Chem-20-1207-s005.cif]

#\#CIF_1.1

#  Archive CIF produced by XD routine XDCIF
#  Created on 24-Nov-23  at 09:54:47
#  Using CIFtbx version 2.6.2 16 Jun 1998

#  Dictionary name : cif_core.dic
#  Dictionary vers : 2.3
#  Request file    : C:\WinXD\lib\xd/xdcif.dat
#  CIF files read  : fft lsm geo


data_xd

_audit_creation_date           '24-Nov-23 T09:54:47-00:00'
_audit_creation_method         'XD routine XDCIF'
_audit_conform_dict_name        cif_core.dic
_audit_conform_dict_version     2.3
_audit_conform_dict_location    ftp://ftp.iucr.org/pub/cif_core.dic

#----------------------------------------------------------------------------#
#                   CHEMICAL INFORMATION                                     #
#----------------------------------------------------------------------------#

_chemical_name_common             '[6]cyclo-m-phenylene'
_chemical_melting_point           ? 
_chemical_formula_moiety          'C36 H24'
_chemical_formula_sum 
 'C36 H24' 
_chemical_formula_weight          456.55 

#----------------------------------------------------------------------------#
#                   UNIT CELL INFORMATION                                    #
#----------------------------------------------------------------------------#

_symmetry_cell_setting            monoclinic
_symmetry_space_group_name_Hall        '-P 2ybc'
_symmetry_space_group_name_H-M    'P 21/c'
 
loop_ 
 _symmetry_equiv_pos_as_xyz 
 'x, y, z' 
 '-x, y+1/2, -z+1/2' 
 '-x, -y, -z' 
 'x, -y-1/2, z-1/2' 

_cell_length_a                          12.289(3)
_cell_length_b                          15.382(3)
_cell_length_c                          6.0239(12)
_cell_angle_alpha                       90
_cell_angle_beta                        99.35(3)
_cell_angle_gamma                       90
_cell_volume                            1123.6(4)
_cell_formula_units_Z             2 
_cell_measurement_temperature     90.0(2) 
_cell_measurement_reflns_used     3342
_cell_measurement_theta_min       3.65
_cell_measurement_theta_max       66.82

#----------------------------------------------------------------------------#
#                   CRYSTAL INFORMATION                                      #
#----------------------------------------------------------------------------#

_exptl_crystal_description        pillar
_exptl_crystal_colour             colourless 
_exptl_crystal_size_max           0.20 
_exptl_crystal_size_mid           0.05 
_exptl_crystal_size_min           0.05 
_exptl_crystal_density_meas       ? 
_exptl_crystal_density_diffrn     1.349 
_exptl_crystal_density_method     'not measured' 
_exptl_crystal_F_000              480 

#----------------------------------------------------------------------------#
#                   ABSORPTION CORRECTION                                    #
#----------------------------------------------------------------------------#

_exptl_absorpt_coefficient_mu     0.579 
_exptl_absorpt_correction_type   'none'
_exptl_absorpt_correction_T_min  ?
_exptl_absorpt_correction_T_max  ? 

#----------------------------------------------------------------------------#
#                   DATA COLLECTION                                          #
#----------------------------------------------------------------------------#

_diffrn_ambient_temperature       90.0(2) 
_diffrn_radiation_wavelength      1.54178 
_diffrn_radiation_type            CuK\a 
_diffrn_radiation_source          'microfocus rotating anode'
_diffrn_radiation_monochromator   'HELIOS multilayer mirrors'
_diffrn_measured_fraction_theta_max    0.970 
_diffrn_measured_fraction_theta_full   0.970 
_diffrn_measurement_device_type   'Bruker APEX-II CCD'
_diffrn_measurement_method        '\f and \w scans'
_diffrn_detector_area_resol_mean  ? 
_diffrn_standards_number          ? 
_diffrn_standards_interval_count  ? 
_diffrn_standards_interval_time   ? 
_diffrn_standards_decay_%         ? 
_diffrn_reflns_number             8005 
_diffrn_reflns_av_R_equivalents   0.0371 
_diffrn_reflns_av_sigmaI/netI     0.0321 
_diffrn_reflns_limit_h_min        -12 
_diffrn_reflns_limit_h_max        14 
_diffrn_reflns_limit_k_min        -18 
_diffrn_reflns_limit_k_max        18 
_diffrn_reflns_limit_l_min        -7 
_diffrn_reflns_limit_l_max        7
_diffrn_reflns_theta_full         67.33  
_diffrn_reflns_theta_min          3.65 
_diffrn_reflns_theta_max          67.33
_reflns_number_total              1960 
_reflns_number_gt                 1723 
_reflns_threshold_expression      >2\s(I) 

#----------------------------------------------------------------------------#
#                   COMPUTER PROGRAMS USED                                   #
#----------------------------------------------------------------------------#

_computing_structure_refinement         'Volkov et al, (2006)'
_computing_molecular_graphics           'Volkov et al, (2006)'
_computing_publication_material         'Volkov et al, (2006)'

#----------------------------------------------------------------------------#
#                   REFINEMENT INFORMATION                                   #
#----------------------------------------------------------------------------#

_refine_special_details
;
        Aspherical atom refinement with UBDB
;
_refine_ls_structure_factor_coef        F
_refine_ls_matrix_type                  full
_refine_ls_weighting_scheme             calc
_refine_ls_weighting_details
;
        calc w1 = [Fo*sqrt(w2) + sqrt(Fo^2^w2^2^ + sqrt(w2^2^))]^2^
        where
     calc w2 = q/[s^2^(Fo^2^) + (0.06 P)^2^ + 0.21 P + 0.00 + 0.00 sin(th)]
     where P = (0.3333 Fo^2^ + 0.6667 Fc^2^)
           q = 1.0
;
_refine_ls_extinction_method            none
_refine_ls_number_reflns                1755
_refine_ls_number_parameters            175
_refine_ls_number_restraints            0
_refine_ls_R_factor_all                 0.029
_refine_ls_R_factor_gt                  0.024
_refine_ls_wR_factor_ref                0.031
_refine_ls_goodness_of_fit_ref          1.485
_refine_ls_shift/su_max                 0
_refine_diff_density_max                0.177
_refine_diff_density_min                -0.118
_refine_diff_density_rms                0.031

#----------------------------------------------------------------------------#
#                   ATOMIC TYPES, COORDINATES AND THERMAL PARAMETERS         #
#----------------------------------------------------------------------------#

loop_
    _atom_site_label
    _atom_site_type_symbol
    _atom_site_fract_x
    _atom_site_fract_y
    _atom_site_fract_z
    _atom_site_U_iso_or_equiv
    _atom_site_adp_type
    _atom_site_occupancy
    _atom_site_symmetry_multiplicity
C(1) C 0.68295(6) 0.43336(5) -0.17521(13) 0.014 Uani 1 4
C(2) C 0.78872(7) 0.44121(5) -0.22689(14) 0.014 Uani 1 4
C(3) C 0.87146(7) 0.38738(5) -0.11544(15) 0.017 Uani 1 4
C(4) C 0.84739(7) 0.32745(5) 0.04133(14) 0.018 Uani 1 4
C(5) C 0.74172(7) 0.31990(5) 0.09017(14) 0.016 Uani 1 4
C(6) C 0.65761(7) 0.37344(5) -0.01789(14) 0.014 Uani 1 4
C(7) C 0.45549(7) 0.38925(5) -0.13349(13) 0.013 Uani 1 4
C(8) C 0.54450(7) 0.36711(5) 0.03092(13) 0.013 Uani 1 4
C(9) C 0.52272(7) 0.33676(5) 0.23751(14) 0.016 Uani 1 4
C(10) C 0.41503(7) 0.32730(5) 0.27375(14) 0.017 Uani 1 4
C(11) C 0.32742(7) 0.34836(5) 0.10702(14) 0.016 Uani 1 4
C(12) C 0.34707(7) 0.38074(5) -0.09883(14) 0.013 Uani 1 4
C(13) C 0.26976(7) 0.47154(5) -0.42739(14) 0.014 Uani 1 4
C(14) C 0.25655(7) 0.40367(5) -0.28112(14) 0.014 Uani 1 4
C(15) C 0.15804(7) 0.35683(5) -0.31681(15) 0.017 Uani 1 4
C(16) C 0.07615(7) 0.37832(5) -0.49493(16) 0.02 Uani 1 4
C(17) C 0.09122(7) 0.44514(5) -0.64189(14) 0.018 Uani 1 4
C(18) C 0.18929(7) 0.49220(5) -0.61030(14) 0.014 Uani 1 4
H(1) H 0.617947 0.475466 -0.260476 0.031(3) Uiso 1 4
H(2) H 0.955275 0.392263 -0.151853 0.043(3) Uiso 1 4
H(3) H 0.912676 0.285804 0.127479 0.040(3) Uiso 1 4
H(4) H 0.724255 0.271928 0.212831 0.031(3) Uiso 1 4
H(5) H 0.471464 0.41394 -0.294727 0.027(3) Uiso 1 4
H(6) H 0.590569 0.320304 0.371009 0.034(3) Uiso 1 4
H(7) H 0.398822 0.303038 0.435226 0.030(3) Uiso 1 4
H(8) H 0.243048 0.339622 0.137353 0.042(3) Uiso 1 4
H(9) H 0.345319 0.509871 -0.397148 0.027(3) Uiso 1 4
H(10) H 0.145416 0.303348 -0.205028 0.032(3) Uiso 1 4
H(11) H -0.001219 0.342237 -0.520089 0.040(3) Uiso 1 4
H(12) H 0.026199 0.460785 -0.781831 0.039(3) Uiso 1 4

loop_
    _atom_site_aniso_label
    _atom_site_aniso_U_11
    _atom_site_aniso_U_22
    _atom_site_aniso_U_33
    _atom_site_aniso_U_23
    _atom_site_aniso_U_13
    _atom_site_aniso_U_12
C(1) 0.0125(4) 0.0113(4) 0.0177(4) 0.0009(3) 0.0035(3) -0.0007(3)
C(2) 0.0116(4) 0.0129(4) 0.0183(4) -0.0005(3) 0.0035(3) 0.0003(3)
C(3) 0.0129(4) 0.0171(4) 0.0216(4) 0.0001(3) 0.0023(3) 0.0015(3)
C(4) 0.0152(4) 0.0164(4) 0.0208(4) 0.0014(3) 0.0010(3) 0.0031(3)
C(5) 0.0167(4) 0.0137(4) 0.0185(4) 0.0015(3) 0.0022(3) 0.0011(3)
C(6) 0.0145(4) 0.0105(4) 0.0166(4) 0.0002(3) 0.0032(3) 0.0003(3)
C(7) 0.0140(4) 0.0109(4) 0.0163(4) 0.0013(3) 0.0052(3) -0.0009(3)
C(8) 0.0153(4) 0.0099(4) 0.0158(4) 0.0003(3) 0.0050(3) -0.0011(3)
C(9) 0.0199(5) 0.0112(4) 0.0167(4) 0.0017(3) 0.0056(3) -0.0009(3)
C(10) 0.0224(5) 0.0115(4) 0.0176(4) 0.0010(3) 0.0083(4) -0.0002(3)
C(11) 0.0186(4) 0.0111(4) 0.0199(4) 0.0005(3) 0.0090(4) -0.0007(3)
C(12) 0.0144(4) 0.0102(4) 0.0172(4) -0.0001(3) 0.0072(3) -0.0009(3)
C(13) 0.0125(4) 0.0124(4) 0.0184(4) 0.0002(3) 0.0048(3) -0.0009(3)
C(14) 0.0129(4) 0.0117(4) 0.0197(4) -0.0004(3) 0.0071(3) -0.0013(3)
C(15) 0.0142(4) 0.0158(4) 0.0237(4) 0.0010(3) 0.0076(4) -0.0036(3)
C(16) 0.0141(4) 0.0193(4) 0.0266(5) -0.0001(3) 0.0062(4) -0.0049(3)
C(17) 0.0123(4) 0.0182(4) 0.0228(5) -0.0006(3) 0.0043(3) -0.0027(3)
C(18) 0.0112(4) 0.0129(4) 0.0194(4) -0.0008(3) 0.0048(3) -0.0006(3)


#----------------------------------------------------------------------------#
#                   MULTIPOLE PARAMETERS                                     #
#----------------------------------------------------------------------------#

loop_
    _atom_rho_multipole_atom_label
    _atom_rho_multipole_coeff_Pv
    _atom_rho_multipole_coeff_P00
    _atom_rho_multipole_coeff_P11
    _atom_rho_multipole_coeff_P1-1
    _atom_rho_multipole_coeff_P10
    _atom_rho_multipole_coeff_P20
    _atom_rho_multipole_coeff_P21
    _atom_rho_multipole_coeff_P2-1
    _atom_rho_multipole_coeff_P22
    _atom_rho_multipole_coeff_P2-2
    _atom_rho_multipole_coeff_P30
    _atom_rho_multipole_coeff_P31
    _atom_rho_multipole_coeff_P3-1
    _atom_rho_multipole_coeff_P32
    _atom_rho_multipole_coeff_P3-2
    _atom_rho_multipole_coeff_P33
    _atom_rho_multipole_coeff_P3-3
    _atom_rho_multipole_coeff_P40
    _atom_rho_multipole_coeff_P41
    _atom_rho_multipole_coeff_P4-1
    _atom_rho_multipole_coeff_P42
    _atom_rho_multipole_coeff_P4-2
    _atom_rho_multipole_coeff_P43
    _atom_rho_multipole_coeff_P4-3
    _atom_rho_multipole_coeff_P44
    _atom_rho_multipole_coeff_P4-4
    _atom_rho_multipole_kappa
    _atom_rho_multipole_kappa_prime0
    _atom_rho_multipole_kappa_prime1
    _atom_rho_multipole_kappa_prime2
    _atom_rho_multipole_kappa_prime3
    _atom_rho_multipole_kappa_prime4
C(1) 3.9256 0 0.058 0 0 -0.181 0 0 -0.03 0 0 0.03 0 0 0 -0.264 0 0.02 0 0 -0.02
0 0 0 0 0 1.005 0.908 0.908 0.908 0.908 0.908
C(2) 4.0416 0 0.05 0 0 -0.18 0 0 -0.036 0 0 0.025 0 0 0 -0.29 0 0.018 0 0 -0.014
0 0 0 0 0 0.999 0.886 0.886 0.886 0.886 0.886
C(3) 3.9256 0 0.058 0 0 -0.181 0 0 -0.03 0 0 0.03 0 0 0 -0.264 0 0.02 0 0 -0.02
0 0 0 0 0 1.005 0.908 0.908 0.908 0.908 0.908
C(4) 3.9256 0 0.058 0 0 -0.181 0 0 -0.03 0 0 0.03 0 0 0 -0.264 0 0.02 0 0 -0.02
0 0 0 0 0 1.005 0.908 0.908 0.908 0.908 0.908
C(5) 3.9256 0 0.058 0 0 -0.181 0 0 -0.03 0 0 0.03 0 0 0 -0.264 0 0.02 0 0 -0.02
0 0 0 0 0 1.005 0.908 0.908 0.908 0.908 0.908
C(6) 4.0416 0 0.05 0 0 -0.18 0 0 -0.036 0 0 0.025 0 0 0 -0.29 0 0.018 0 0 -0.014
0 0 0 0 0 0.999 0.886 0.886 0.886 0.886 0.886
C(7) 3.9256 0 0.058 0 0 -0.181 0 0 -0.03 0 0 0.03 0 0 0 -0.264 0 0.02 0 0 -0.02
0 0 0 0 0 1.005 0.908 0.908 0.908 0.908 0.908
C(8) 4.0416 0 0.05 0 0 -0.18 0 0 -0.036 0 0 0.025 0 0 0 -0.29 0 0.018 0 0 -0.014
0 0 0 0 0 0.999 0.886 0.886 0.886 0.886 0.886
C(9) 3.9256 0 0.058 0 0 -0.181 0 0 -0.03 0 0 0.03 0 0 0 -0.264 0 0.02 0 0 -0.02
0 0 0 0 0 1.005 0.908 0.908 0.908 0.908 0.908
C(10) 3.9256 0 0.058 0 0 -0.181 0 0 -0.03 0 0 0.03 0 0 0 -0.264 0 0.02 0 0 -0.02
0 0 0 0 0 1.005 0.908 0.908 0.908 0.908 0.908
C(11) 3.9256 0 0.058 0 0 -0.181 0 0 -0.03 0 0 0.03 0 0 0 -0.264 0 0.02 0 0 -0.02
0 0 0 0 0 1.005 0.908 0.908 0.908 0.908 0.908
C(12) 4.0416 0 0.05 0 0 -0.18 0 0 -0.036 0 0 0.025 0 0 0 -0.29 0 0.018 0 0
-0.014 0 0 0 0 0 0.999 0.886 0.886 0.886 0.886 0.886
C(13) 3.9256 0 0.058 0 0 -0.181 0 0 -0.03 0 0 0.03 0 0 0 -0.264 0 0.02 0 0 -0.02
0 0 0 0 0 1.005 0.908 0.908 0.908 0.908 0.908
C(14) 4.0416 0 0.05 0 0 -0.18 0 0 -0.036 0 0 0.025 0 0 0 -0.29 0 0.018 0 0
-0.014 0 0 0 0 0 0.999 0.886 0.886 0.886 0.886 0.886
C(15) 3.9256 0 0.058 0 0 -0.181 0 0 -0.03 0 0 0.03 0 0 0 -0.264 0 0.02 0 0 -0.02
0 0 0 0 0 1.005 0.908 0.908 0.908 0.908 0.908
C(16) 3.9256 0 0.058 0 0 -0.181 0 0 -0.03 0 0 0.03 0 0 0 -0.264 0 0.02 0 0 -0.02
0 0 0 0 0 1.005 0.908 0.908 0.908 0.908 0.908
C(17) 3.9256 0 0.058 0 0 -0.181 0 0 -0.03 0 0 0.03 0 0 0 -0.264 0 0.02 0 0 -0.02
0 0 0 0 0 1.005 0.908 0.908 0.908 0.908 0.908
C(18) 4.0416 0 0.05 0 0 -0.18 0 0 -0.036 0 0 0.025 0 0 0 -0.29 0 0.018 0 0
-0.014 0 0 0 0 0 0.999 0.886 0.886 0.886 0.886 0.886
H(1) 1.0536 0 0 0 0.179 0.084 0 0 0 0 0 0 0 0 0 0 0 0 0 0 0 0 0 0 0 0 1.108
1.159 1.159 1.159 1.159 1.159
H(2) 1.0536 0 0 0 0.179 0.084 0 0 0 0 0 0 0 0 0 0 0 0 0 0 0 0 0 0 0 0 1.108
1.159 1.159 1.159 1.159 1.159
H(3) 1.0536 0 0 0 0.179 0.084 0 0 0 0 0 0 0 0 0 0 0 0 0 0 0 0 0 0 0 0 1.108
1.159 1.159 1.159 1.159 1.159
H(4) 1.0536 0 0 0 0.179 0.084 0 0 0 0 0 0 0 0 0 0 0 0 0 0 0 0 0 0 0 0 1.108
1.159 1.159 1.159 1.159 1.159
H(5) 1.0536 0 0 0 0.179 0.084 0 0 0 0 0 0 0 0 0 0 0 0 0 0 0 0 0 0 0 0 1.108
1.159 1.159 1.159 1.159 1.159
H(6) 1.0536 0 0 0 0.179 0.084 0 0 0 0 0 0 0 0 0 0 0 0 0 0 0 0 0 0 0 0 1.108
1.159 1.159 1.159 1.159 1.159
H(7) 1.0536 0 0 0 0.179 0.084 0 0 0 0 0 0 0 0 0 0 0 0 0 0 0 0 0 0 0 0 1.108
1.159 1.159 1.159 1.159 1.159
H(8) 1.0536 0 0 0 0.179 0.084 0 0 0 0 0 0 0 0 0 0 0 0 0 0 0 0 0 0 0 0 1.108
1.159 1.159 1.159 1.159 1.159
H(9) 1.0536 0 0 0 0.179 0.084 0 0 0 0 0 0 0 0 0 0 0 0 0 0 0 0 0 0 0 0 1.108
1.159 1.159 1.159 1.159 1.159
H(10) 1.0536 0 0 0 0.179 0.084 0 0 0 0 0 0 0 0 0 0 0 0 0 0 0 0 0 0 0 0 1.108
1.159 1.159 1.159 1.159 1.159
H(11) 1.0536 0 0 0 0.179 0.084 0 0 0 0 0 0 0 0 0 0 0 0 0 0 0 0 0 0 0 0 1.108
1.159 1.159 1.159 1.159 1.159
H(12) 1.0536 0 0 0 0.179 0.084 0 0 0 0 0 0 0 0 0 0 0 0 0 0 0 0 0 0 0 0 1.108
1.159 1.159 1.159 1.159 1.159

loop_
    _atom_local_axes_atom_label
    _atom_local_axes_atom0
    _atom_local_axes_ax1
    _atom_local_axes_atom1
    _atom_local_axes_atom2
    _atom_local_axes_ax2
C(1) DUM0 X C(1) C(2) Y
C(2) DUM0 X C(2) C(1) Y
C(3) DUM0 X C(3) C(4) Y
C(4) DUM0 X C(4) C(5) Y
C(5) DUM0 X C(5) C(4) Y
C(6) DUM0 X C(6) C(1) Y
C(7) DUM1 X C(7) C(12) Y
C(8) DUM1 X C(8) C(7) Y
C(9) DUM1 X C(9) C(10) Y
C(10) DUM1 X C(10) C(9) Y
C(11) DUM1 X C(11) C(10) Y
C(12) DUM1 X C(12) C(7) Y
C(13) DUM2 X C(13) C(14) Y
C(14) DUM2 X C(14) C(13) Y
C(15) DUM2 X C(15) C(16) Y
C(16) DUM2 X C(16) C(15) Y
C(17) DUM2 X C(17) C(16) Y
C(18) DUM2 X C(18) C(17) Y
H(1) C(1) Z H(1) C(2) Y
H(2) C(3) Z H(2) C(4) Y
H(3) C(4) Z H(3) C(5) Y
H(4) C(5) Z H(4) C(4) Y
H(5) C(7) Z H(5) C(12) Y
H(6) C(9) Z H(6) C(10) Y
H(7) C(10) Z H(7) C(9) Y
H(8) C(11) Z H(8) C(10) Y
H(9) C(13) Z H(9) C(14) Y
H(10) C(15) Z H(10) C(16) Y
H(11) C(16) Z H(11) C(15) Y
H(12) C(17) Z H(12) C(16) Y


#----------------------------------------------------------------------------#
#                   MOLECULAR GEOMETRY                                       #
#----------------------------------------------------------------------------#

loop_
    _geom_bond_atom_site_label_1
    _geom_bond_atom_site_label_2
    _geom_bond_distance
    _geom_bond_site_symmetry_1
    _geom_bond_site_symmetry_2
    _geom_bond_publ_flag
C(1) C(2) 1.3901(12) 1_555 1_555 yes
C(1) C(6) 1.3930(12) 1_555 1_555 yes
C(1) H(1) 1.0900(8) 1_555 1_555 yes
C(2) C(3) 1.3958(11) 1_555 1_555 yes
C(2) C(18) 1.4732(11) 1_555 3_664 yes
C(3) C(4) 1.3856(12) 1_555 1_555 yes
C(3) H(2) 1.0900(9) 1_555 1_555 yes
C(4) C(5) 1.3822(13) 1_555 1_555 yes
C(4) H(3) 1.0900(8) 1_555 1_555 yes
C(5) C(6) 1.3970(11) 1_555 1_555 yes
C(5) H(4) 1.0900(9) 1_555 1_555 yes
C(6) C(8) 1.4700(12) 1_555 1_555 yes
C(7) C(8) 1.3934(11) 1_555 1_555 yes
C(7) C(12) 1.3879(12) 1_555 1_555 yes
C(7) H(5) 1.0900(8) 1_555 1_555 yes
C(8) C(9) 1.3951(12) 1_555 1_555 yes
C(9) C(10) 1.3835(13) 1_555 1_555 yes
C(9) H(6) 1.0900(8) 1_555 1_555 yes
C(10) C(11) 1.3862(12) 1_555 1_555 yes
C(10) H(7) 1.0900(8) 1_555 1_555 yes
C(11) C(12) 1.3933(12) 1_555 1_555 yes
C(11) H(8) 1.0900(9) 1_555 1_555 yes
C(12) C(14) 1.4733(11) 1_555 1_555 yes
C(13) C(14) 1.3925(11) 1_555 1_555 yes
C(13) C(18) 1.3925(11) 1_555 1_555 yes
C(13) H(9) 1.0900(8) 1_555 1_555 yes
C(14) C(15) 1.3951(12) 1_555 1_555 yes
C(15) C(16) 1.3866(12) 1_555 1_555 yes
C(15) H(10) 1.0900(8) 1_555 1_555 yes
C(16) C(17) 1.3885(12) 1_555 1_555 yes
C(16) H(11) 1.0900(8) 1_555 1_555 yes
C(17) C(18) 1.3921(12) 1_555 1_555 yes
C(17) H(12) 1.0900(8) 1_555 1_555 yes

loop_
    _geom_angle_atom_site_label_1
    _geom_angle_atom_site_label_2
    _geom_angle_atom_site_label_3
    _geom_angle
    _geom_angle_site_symmetry_1
    _geom_angle_site_symmetry_2
    _geom_angle_site_symmetry_3
    _geom_angle_publ_flag
C(2) C(1) C(6) 122.02(7) 1_555 1_555 1_555 yes
C(2) C(1) H(1) 118.90(7) 1_555 1_555 1_555 yes
C(6) C(1) H(1) 119.08(8) 1_555 1_555 1_555 yes
C(1) C(2) C(3) 118.38(8) 1_555 1_555 1_555 yes
C(1) C(2) C(18) 119.26(7) 1_555 1_555 3_664 yes
C(3) C(2) C(18) 122.32(8) 1_555 1_555 3_664 yes
C(2) C(3) C(4) 120.20(8) 1_555 1_555 1_555 yes
C(2) C(3) H(2) 120.04(8) 1_555 1_555 1_555 yes
C(4) C(3) H(2) 119.76(8) 1_555 1_555 1_555 yes
C(3) C(4) C(5) 120.86(8) 1_555 1_555 1_555 yes
C(3) C(4) H(3) 119.56(8) 1_555 1_555 1_555 yes
C(5) C(4) H(3) 119.58(8) 1_555 1_555 1_555 yes
C(4) C(5) C(6) 120.06(8) 1_555 1_555 1_555 yes
C(4) C(5) H(4) 119.76(7) 1_555 1_555 1_555 yes
C(6) C(5) H(4) 120.18(8) 1_555 1_555 1_555 yes
C(1) C(6) C(5) 118.48(8) 1_555 1_555 1_555 yes
C(1) C(6) C(8) 120.20(7) 1_555 1_555 1_555 yes
C(5) C(6) C(8) 121.32(8) 1_555 1_555 1_555 yes
C(8) C(7) C(12) 122.14(8) 1_555 1_555 1_555 yes
C(8) C(7) H(5) 118.96(8) 1_555 1_555 1_555 yes
C(12) C(7) H(5) 118.90(7) 1_555 1_555 1_555 yes
C(6) C(8) C(7) 120.02(7) 1_555 1_555 1_555 yes
C(6) C(8) C(9) 121.69(7) 1_555 1_555 1_555 yes
C(7) C(8) C(9) 118.27(8) 1_555 1_555 1_555 yes
C(8) C(9) C(10) 120.20(8) 1_555 1_555 1_555 yes
C(8) C(9) H(6) 120.08(8) 1_555 1_555 1_555 yes
C(10) C(9) H(6) 119.72(8) 1_555 1_555 1_555 yes
C(9) C(10) C(11) 120.75(8) 1_555 1_555 1_555 yes
C(9) C(10) H(7) 119.67(8) 1_555 1_555 1_555 yes
C(11) C(10) H(7) 119.57(8) 1_555 1_555 1_555 yes
C(10) C(11) C(12) 120.12(8) 1_555 1_555 1_555 yes
C(10) C(11) H(8) 119.85(8) 1_555 1_555 1_555 yes
C(12) C(11) H(8) 120.02(8) 1_555 1_555 1_555 yes
C(7) C(12) C(11) 118.49(8) 1_555 1_555 1_555 yes
C(7) C(12) C(14) 119.49(7) 1_555 1_555 1_555 yes
C(11) C(12) C(14) 122.00(8) 1_555 1_555 1_555 yes
C(14) C(13) C(18) 122.07(8) 1_555 1_555 1_555 yes
C(14) C(13) H(9) 118.92(7) 1_555 1_555 1_555 yes
C(18) C(13) H(9) 119.01(8) 1_555 1_555 1_555 yes
C(12) C(14) C(13) 119.97(7) 1_555 1_555 1_555 yes
C(12) C(14) C(15) 121.49(7) 1_555 1_555 1_555 yes
C(13) C(14) C(15) 118.50(8) 1_555 1_555 1_555 yes
C(14) C(15) C(16) 119.91(8) 1_555 1_555 1_555 yes
C(14) C(15) H(10) 120.11(8) 1_555 1_555 1_555 yes
C(16) C(15) H(10) 119.98(8) 1_555 1_555 1_555 yes
C(15) C(16) C(17) 120.97(8) 1_555 1_555 1_555 yes
C(15) C(16) H(11) 119.55(8) 1_555 1_555 1_555 yes
C(17) C(16) H(11) 119.47(8) 1_555 1_555 1_555 yes
C(16) C(17) C(18) 120.00(8) 1_555 1_555 1_555 yes
C(16) C(17) H(12) 119.97(8) 1_555 1_555 1_555 yes
C(18) C(17) H(12) 120.03(8) 1_555 1_555 1_555 yes
C(2) C(18) C(13) 120.13(7) 3_664 1_555 1_555 yes
C(2) C(18) C(17) 121.26(7) 3_664 1_555 1_555 yes
C(13) C(18) C(17) 118.51(8) 1_555 1_555 1_555 yes

_xd_hkl_file
;
XD           F^2        NDAT    6
   1   0   0  1     1765.670       95.660
   2   0   0  1     3627.920      195.900
   4   0   0  1      133.070        4.660
   5   0   0  1     1584.650       37.160
   6   0   0  1       91.770        3.400
   7   0   0  1        2.250        0.980
   8   0   0  1      102.200        4.040
   9   0   0  1      187.640        7.960
  10   0   0  1      651.590       15.250
  11   0   0  1      165.130        4.940
  12   0   0  1      324.630       10.880
  13   0   0  1        2.600        1.610
  14   0   0  1       29.360        2.910
   1   1   0  1        3.640        0.320
   2   1   0  1      304.640        9.170
   3   1   0  1      606.160       17.200
   4   1   0  1      205.970        6.000
   5   1   0  1        0.630        0.440
   6   1   0  1      306.680        6.580
   7   1   0  1       51.510        1.780
   8   1   0  1       17.730        1.860
   9   1   0  1      338.310        9.030
  10   1   0  1        4.070        0.840
  11   1   0  1      169.050        4.060
  12   1   0  1       36.720        2.400
  13   1   0  1       46.610        2.500
  14   1   0  1       21.350        1.940
   0   2   0  1     1131.270       61.450
   1   2   0  1      767.390       18.210
   2   2   0  1     1726.720       53.190
   3   2   0  1       61.900        1.850
   4   2   0  1      188.410        6.520
   5   2   0  1        8.700        0.730
   6   2   0  1       16.030        0.870
   7   2   0  1      381.080        8.160
   8   2   0  1      135.290        4.530
   9   2   0  1       60.390        2.840
  10   2   0  1      166.260        4.010
  11   2   0  1      141.230        3.670
  12   2   0  1       51.760        2.810
  13   2   0  1       47.690        2.580
  14   2   0  1        3.850        1.140
   1   3   0  1      462.590       14.290
   2   3   0  1      245.230        7.800
   3   3   0  1       31.510        1.590
   4   3   0  1      371.160       11.710
   5   3   0  1     1124.610       39.330
   6   3   0  1       56.610        2.100
   7   3   0  1      318.530        8.360
   8   3   0  1        3.350        1.390
   9   3   0  1       42.960        2.450
  10   3   0  1      764.110       14.170
  11   3   0  1      340.850        6.990
  12   3   0  1      164.730        4.800
  13   3   0  1      129.340        4.460
  14   3   0  1       26.280        2.740
   0   4   0  1    17034.270      660.060
   1   4   0  1     1587.220       48.240
   2   4   0  1      989.660       30.270
   3   4   0  1        9.350        1.240
   4   4   0  1      682.730       29.360
   5   4   0  1     1076.680       36.430
   6   4   0  1      345.680       10.610
   7   4   0  1        0.900        1.280
   8   4   0  1        0.340        1.780
   9   4   0  1      379.730        7.550
  10   4   0  1     1153.650       20.790
  11   4   0  1        9.710        1.280
  12   4   0  1       82.680        3.280
  13   4   0  1      131.090        4.520
  14   4   0  1       -1.380        1.380
   1   5   0  1      178.980        6.150
   2   5   0  1      498.510       15.610
   3   5   0  1       43.370        1.660
   4   5   0  1       52.760        1.840
   5   5   0  1      729.110       18.530
   6   5   0  1      711.290       18.920
   7   5   0  1      197.530        5.170
   8   5   0  1        0.010        1.960
   9   5   0  1      569.220       10.800
  10   5   0  1      443.270        8.810
  11   5   0  1       19.260        1.520
  12   5   0  1      150.680        4.550
  13   5   0  1        5.130        1.630
   0   6   0  1     2369.570       63.190
   1   6   0  1      362.990        7.580
   2   6   0  1        6.130        0.850
   3   6   0  1      536.040       11.170
   4   6   0  1       21.740        1.230
   5   6   0  1      339.810        6.920
   6   6   0  1      342.760        8.210
   7   6   0  1      220.860        7.080
   8   6   0  1        0.640        1.500
   9   6   0  1      288.380        5.490
  10   6   0  1       33.650        1.910
  11   6   0  1       -0.520        1.110
  12   6   0  1      129.160        5.010
  13   6   0  1       20.550        2.000
   1   7   0  1      111.320        3.340
   2   7   0  1        1.350        0.950
   3   7   0  1      268.630        5.520
   4   7   0  1       78.970        2.410
   5   7   0  1      284.500        6.970
   6   7   0  1        1.140        0.980
   7   7   0  1       90.140        3.950
   8   7   0  1      165.590        3.650
   9   7   0  1      251.660        5.000
  10   7   0  1      200.630        4.680
  11   7   0  1       74.930        3.920
  12   7   0  1       74.640        3.680
  13   7   0  1        2.740        1.730
   0   8   0  1      333.450        9.830
   1   8   0  1       64.590        3.080
   2   8   0  1      191.740        4.420
   3   8   0  1        0.420        0.950
   4   8   0  1      312.690        8.250
   5   8   0  1       32.180        2.840
   6   8   0  1      536.590       15.390
   7   8   0  1       96.500        2.800
   8   8   0  1       48.190        3.020
   9   8   0  1       83.810        3.120
  10   8   0  1      469.070       11.770
  11   8   0  1      264.500        6.520
  12   8   0  1       41.650        2.670
  13   8   0  1       22.610        2.200
   1   9   0  1      842.970       17.570
   2   9   0  1      332.090        7.030
   3   9   0  1      295.250        7.880
   4   9   0  1      259.700        7.930
   5   9   0  1      160.920        6.270
   6   9   0  1        1.500        1.050
   7   9   0  1       13.820        1.290
   8   9   0  1      101.390        2.610
   9   9   0  1       55.340        3.320
  10   9   0  1       19.600        1.690
  11   9   0  1       54.650        2.370
  12   9   0  1        3.370        1.150
   0  10   0  1      149.930        5.310
   1  10   0  1        4.830        1.140
   2  10   0  1        9.230        1.330
   3  10   0  1       12.820        1.930
   4  10   0  1       24.390        2.280
   5  10   0  1       66.390        2.300
   6  10   0  1      164.360        3.920
   7  10   0  1       23.390        1.510
   8  10   0  1       86.580        2.710
   9  10   0  1       30.400        2.470
  10  10   0  1       75.460        2.890
  11  10   0  1       76.250        2.590
  12  10   0  1       31.660        1.660
   1  11   0  1      333.950        8.280
   2  11   0  1       23.770        1.810
   3  11   0  1      230.980        7.470
   4  11   0  1       38.680        1.560
   5  11   0  1      377.100        6.890
   6  11   0  1        1.070        0.950
   7  11   0  1      167.920        4.280
   8  11   0  1       65.310        2.430
   9  11   0  1       12.620        1.800
  10  11   0  1      252.460        6.310
  11  11   0  1        6.760        1.410
   0  12   0  1       37.070        2.790
   1  12   0  1       37.390        1.510
   2  12   0  1       77.360        2.060
   3  12   0  1      158.870        3.080
   4  12   0  1      191.600        4.000
   5  12   0  1      163.160        3.600
   6  12   0  1       14.960        1.190
   7  12   0  1      171.570        4.260
   8  12   0  1        2.310        2.030
   9  12   0  1      218.650        5.630
  10  12   0  1       96.620        3.000
   1  13   0  1      130.460        2.620
   2  13   0  1      696.200       11.680
   3  13   0  1      150.240        3.320
   4  13   0  1      100.370        2.390
   5  13   0  1      272.860        4.770
   6  13   0  1       13.670        1.030
   7  13   0  1       35.600        1.950
   8  13   0  1       21.020        1.550
   9  13   0  1       48.210        2.000
  10  13   0  1       90.630        3.470
   0  14   0  1      153.610        4.090
   1  14   0  1       16.360        1.080
   2  14   0  1       19.640        1.200
   3  14   0  1        9.440        1.090
   4  14   0  1       28.200        1.780
   5  14   0  1       11.690        0.980
   6  14   0  1      515.870        9.960
   7  14   0  1      145.280        4.060
   8  14   0  1      379.370        8.770
   9  14   0  1       68.170        2.950
   1  15   0  1      378.180        7.180
   2  15   0  1       75.900        3.740
   3  15   0  1      610.280       12.420
   4  15   0  1       27.470        2.010
   5  15   0  1      144.370        3.900
   6  15   0  1        1.710        0.820
   7  15   0  1        2.580        0.920
   8  15   0  1      142.590        5.330
   0  16   0  1      383.810       14.140
   1  16   0  1       11.650        1.390
   2  16   0  1        1.890        1.020
   3  16   0  1        0.290        0.940
   4  16   0  1      194.510        5.930
   5  16   0  1        8.800        1.340
   6  16   0  1       11.640        1.250
   7  16   0  1      185.990        8.320
   1  17   0  1       58.610        2.550
   2  17   0  1      385.310        9.860
   3  17   0  1        0.000        1.130
   4  17   0  1       55.300        3.230
   5  17   0  1       80.300        3.730
   0  18   0  1      462.100       16.330
   1  18   0  1        2.040        1.460
   2  18   0  1       37.940        2.220
 -13   1   1  1        0.170        1.840
 -12   1   1  1      118.670        4.710
 -11   1   1  1        0.650        1.470
 -10   1   1  1        2.670        1.460
  -9   1   1  1       91.600        5.060
  -8   1   1  1       76.730        3.140
  -7   1   1  1       68.290        2.160
  -6   1   1  1     3895.480       64.410
  -5   1   1  1     1162.210       29.080
  -4   1   1  1       17.880        1.160
  -3   1   1  1      777.420       19.430
  -2   1   1  1      696.470       19.060
  -1   1   1  1     1224.600       30.240
   0   1   1  1      670.660       16.610
   1   1   1  1     5450.890      168.260
   2   1   1  1      261.350        8.350
   3   1   1  1       -0.130        0.910
   4   1   1  1      754.290       16.610
   5   1   1  1      166.770        3.600
   6   1   1  1       83.080        2.510
   7   1   1  1        2.650        0.920
   8   1   1  1      145.780        5.270
   9   1   1  1     2738.290       39.500
  10   1   1  1     1402.620       19.900
  11   1   1  1      607.090        9.580
  12   1   1  1       13.410        1.230
  13   1   1  1       26.030        1.720
 -14   2   1  1        3.650        2.750
 -13   2   1  1        2.130        1.670
 -12   2   1  1       17.910        2.100
 -11   2   1  1       98.210        4.410
 -10   2   1  1       37.270        2.640
  -9   2   1  1        2.400        2.970
  -8   2   1  1       11.590        1.400
  -7   2   1  1      188.480        3.670
  -6   2   1  1     1319.960       22.730
  -5   2   1  1       84.960        2.430
  -4   2   1  1       29.290        2.080
  -3   2   1  1      998.350       26.640
  -2   2   1  1     9783.810      241.780
  -1   2   1  1     1723.630       42.570
   0   2   1  1     1071.590       26.650
   1   2   1  1     7308.710      225.230
   2   2   1  1       26.700        1.610
   3   2   1  1      238.780        7.780
   4   2   1  1        6.560        0.680
   5   2   1  1       97.490        2.370
   6   2   1  1       15.550        0.940
   7   2   1  1       14.080        1.440
   8   2   1  1       62.060        2.690
   9   2   1  1      104.280        2.310
  10   2   1  1      502.380        7.980
  11   2   1  1       76.960        2.670
  12   2   1  1      110.950        3.360
  13   2   1  1        7.490        1.310
 -14   3   1  1      167.680       10.360
 -13   3   1  1      197.730        7.490
 -12   3   1  1        4.910        1.770
 -11   3   1  1       85.790        4.270
 -10   3   1  1        2.870        1.620
  -9   3   1  1        7.680        3.600
  -8   3   1  1      257.530        6.710
  -7   3   1  1      232.210        6.610
  -6   3   1  1      559.870       12.450
  -5   3   1  1      500.660       10.310
  -4   3   1  1      659.400       14.990
  -3   3   1  1        1.360        0.650
  -2   3   1  1     5902.150      190.620
  -1   3   1  1     3995.830       89.130
   0   3   1  1    10470.490      277.410
   1   3   1  1      112.980        5.610
   2   3   1  1       92.370        3.390
   3   3   1  1      111.820        4.060
   4   3   1  1      540.650        9.860
   5   3   1  1      128.430        2.940
   6   3   1  1      197.760        4.300
   7   3   1  1      502.290       10.730
   8   3   1  1       84.840        3.280
   9   3   1  1      330.450        6.290
  10   3   1  1     1202.700       21.100
  11   3   1  1      157.440        3.620
  12   3   1  1        1.050        1.220
  13   3   1  1       38.520        2.900
 -14   4   1  1        0.270        2.650
 -13   4   1  1       58.810        3.730
 -12   4   1  1        6.170        1.870
 -11   4   1  1      261.710        8.460
 -10   4   1  1       35.970        3.230
  -9   4   1  1      404.700       11.590
  -8   4   1  1      146.280        4.560
  -7   4   1  1       43.500        2.100
  -6   4   1  1       65.930        2.000
  -5   4   1  1       -0.150        0.740
  -4   4   1  1        2.710        0.960
  -3   4   1  1       81.740        2.700
  -2   4   1  1      539.170       16.880
  -1   4   1  1     3554.950      116.840
   0   4   1  1     7301.560      193.910
   1   4   1  1     2244.590       76.080
   2   4   1  1      879.810       27.610
   3   4   1  1       -0.030        0.730
   4   4   1  1     3159.610       55.910
   5   4   1  1        0.570        0.620
   6   4   1  1       16.340        1.100
   7   4   1  1        4.260        1.480
   8   4   1  1      100.410        4.520
   9   4   1  1       69.970        2.340
  10   4   1  1        2.920        1.080
  11   4   1  1       14.210        1.340
  12   4   1  1        9.740        1.500
  13   4   1  1        3.810        1.240
 -14   5   1  1        8.670        2.140
 -13   5   1  1      224.050        8.290
 -12   5   1  1      411.460       13.740
 -11   5   1  1      123.120        5.210
 -10   5   1  1        6.130        1.850
  -9   5   1  1      313.020        7.300
  -8   5   1  1       41.090        2.560
  -7   5   1  1       13.210        1.320
  -6   5   1  1      159.400        4.280
  -5   5   1  1       33.290        1.580
  -4   5   1  1      175.290        4.490
  -3   5   1  1       -0.390        0.790
  -2   5   1  1      437.490        9.890
  -1   5   1  1     1782.710       68.560
   0   5   1  1     1307.830       34.830
   1   5   1  1     1009.100       26.980
   2   5   1  1      459.730        8.980
   3   5   1  1      121.580        3.320
   4   5   1  1      942.380       18.040
   5   5   1  1      263.200        5.830
   6   5   1  1      811.090       30.870
   7   5   1  1        8.410        1.750
   8   5   1  1       49.780        3.190
   9   5   1  1      223.930        6.660
  10   5   1  1       60.510        2.580
  11   5   1  1        8.250        1.230
  12   5   1  1        8.250        1.520
  13   5   1  1       64.140        2.590
 -13   6   1  1       35.130        2.980
 -12   6   1  1      249.120        9.240
 -11   6   1  1      105.720        4.850
 -10   6   1  1      206.690        6.210
  -9   6   1  1       23.440        1.520
  -8   6   1  1      143.750        6.070
  -7   6   1  1        7.040        1.400
  -6   6   1  1       28.130        1.680
  -5   6   1  1        5.500        1.080
  -4   6   1  1      168.530        4.640
  -3   6   1  1     1537.800       30.180
  -2   6   1  1        6.140        0.960
  -1   6   1  1      705.200       12.950
   0   6   1  1      939.510       18.690
   1   6   1  1        8.230        1.210
   2   6   1  1      828.530       17.030
   3   6   1  1      213.560        5.130
   4   6   1  1      525.000       10.270
   5   6   1  1      100.540        2.620
   6   6   1  1       44.780        2.410
   7   6   1  1      152.410        7.580
   8   6   1  1        7.890        1.140
   9   6   1  1       -0.730        0.900
  10   6   1  1       84.490        3.120
  11   6   1  1       45.690        2.590
  12   6   1  1        1.250        1.340
  13   6   1  1       54.340        3.380
 -13   7   1  1       -1.550        1.550
 -12   7   1  1       84.310        4.710
 -11   7   1  1       10.990        1.800
 -10   7   1  1      142.830        4.070
  -9   7   1  1      274.000        5.780
  -8   7   1  1      173.080        4.030
  -7   7   1  1      205.470        6.860
  -6   7   1  1      158.080        4.880
  -5   7   1  1       86.670        2.650
  -4   7   1  1       47.490        3.000
  -3   7   1  1       14.380        1.020
  -2   7   1  1       19.360        1.190
  -1   7   1  1     1679.810       30.070
   0   7   1  1      156.460        4.630
   1   7   1  1      172.180        3.730
   2   7   1  1      306.060        6.580
   3   7   1  1      320.680        7.650
   4   7   1  1      141.590        3.600
   5   7   1  1      183.640        4.140
   6   7   1  1        0.600        1.150
   7   7   1  1       76.850        2.500
   8   7   1  1       23.490        1.390
   9   7   1  1      222.260        4.570
  10   7   1  1      205.280        4.290
  11   7   1  1       15.690        1.450
  12   7   1  1       78.640        3.730
 -13   8   1  1       16.330        2.650
 -12   8   1  1      129.830        5.870
 -11   8   1  1       24.160        2.840
 -10   8   1  1      269.970        6.270
  -9   8   1  1      258.170        5.130
  -8   8   1  1       60.900        2.640
  -7   8   1  1       -0.450        0.920
  -6   8   1  1      125.770        4.920
  -5   8   1  1        2.560        1.020
  -4   8   1  1       78.410        2.710
  -3   8   1  1       20.900        1.500
  -2   8   1  1      195.610        4.810
  -1   8   1  1       66.980        3.100
   0   8   1  1     1926.950       36.410
   1   8   1  1     1219.520       23.300
   2   8   1  1       33.080        1.720
   3   8   1  1       -0.620        0.940
   4   8   1  1      632.230       14.380
   5   8   1  1      367.570        9.770
   6   8   1  1       27.550        2.370
   7   8   1  1        6.630        1.060
   8   8   1  1       37.640        1.950
   9   8   1  1       -1.010        1.010
  10   8   1  1       87.340        2.490
  11   8   1  1        3.500        1.000
  12   8   1  1        3.600        1.420
 -12   9   1  1      119.970        5.330
 -11   9   1  1      122.130        5.870
 -10   9   1  1      296.240        7.460
  -9   9   1  1      881.100       17.270
  -8   9   1  1      366.940        6.810
  -7   9   1  1        5.630        0.890
  -6   9   1  1       26.040        1.490
  -5   9   1  1      248.740        6.890
  -4   9   1  1      463.710       13.210
  -3   9   1  1        3.650        1.230
  -2   9   1  1     2019.270       40.870
  -1   9   1  1     1411.030       28.800
   0   9   1  1       -0.450        1.060
   1   9   1  1       52.860        1.960
   2   9   1  1        0.500        1.050
   3   9   1  1       57.000        2.390
   4   9   1  1        2.930        1.270
   5   9   1  1       33.630        2.060
   6   9   1  1       13.700        1.160
   7   9   1  1        4.370        1.330
   8   9   1  1       14.020        1.480
   9   9   1  1        0.780        0.910
  10   9   1  1       36.680        2.250
  11   9   1  1        0.250        0.820
  12   9   1  1       26.610        3.060
 -12  10   1  1        1.160        1.420
 -11  10   1  1        3.070        1.770
 -10  10   1  1       19.020        1.800
  -9  10   1  1        0.240        1.020
  -8  10   1  1      267.120        5.620
  -7  10   1  1       49.030        1.840
  -6  10   1  1       14.400        1.240
  -5  10   1  1       84.090        2.690
  -4  10   1  1      164.410        5.880
  -3  10   1  1      240.090        6.380
  -2  10   1  1       75.430        3.270
  -1  10   1  1      259.260        6.130
   0  10   1  1      668.180       14.110
   1  10   1  1       88.910        3.050
   2  10   1  1      262.320        8.030
   3  10   1  1        2.490        1.330
   4  10   1  1        7.320        1.510
   5  10   1  1       14.510        1.210
   6  10   1  1       46.630        2.340
   7  10   1  1       49.830        2.280
   8  10   1  1       13.810        1.240
   9  10   1  1       63.400        2.450
  10  10   1  1      194.340        4.650
  11  10   1  1       22.300        1.210
 -11  11   1  1        0.660        1.450
 -10  11   1  1        0.490        1.640
  -9  11   1  1      487.910       13.960
  -8  11   1  1      513.570       11.280
  -7  11   1  1      265.900        6.070
  -6  11   1  1      125.550        3.130
  -5  11   1  1      383.920        6.330
  -4  11   1  1      111.680        2.550
  -3  11   1  1        4.980        1.090
  -2  11   1  1       21.290        1.820
  -1  11   1  1      220.110        5.940
   0  11   1  1        8.810        1.470
   1  11   1  1      843.200       22.320
   2  11   1  1        5.110        1.760
   3  11   1  1      372.530        6.290
   4  11   1  1      170.960        3.400
   5  11   1  1       23.980        1.260
   6  11   1  1      227.270        4.420
   7  11   1  1        0.980        1.020
   8  11   1  1        0.900        0.970
   9  11   1  1       66.730        2.390
  10  11   1  1        0.310        0.890
  11  11   1  1       -0.080        0.750
 -11  12   1  1      199.020        6.220
 -10  12   1  1       64.850        4.980
  -9  12   1  1        2.220        2.630
  -8  12   1  1        5.180        1.260
  -7  12   1  1      101.820        2.910
  -6  12   1  1       99.370        2.710
  -5  12   1  1      298.070        5.090
  -4  12   1  1       10.860        0.990
  -3  12   1  1      384.460        6.230
  -2  12   1  1       24.380        1.240
  -1  12   1  1      235.340        4.260
   0  12   1  1        9.730        0.950
   1  12   1  1       34.900        1.860
   2  12   1  1      297.800        5.340
   3  12   1  1       88.310        2.210
   4  12   1  1       63.140        2.370
   5  12   1  1      293.120        5.680
   6  12   1  1       39.900        2.280
   7  12   1  1      106.110        3.030
   8  12   1  1      457.970       10.560
   9  12   1  1       50.380        2.110
  10  12   1  1       77.880        2.450
 -10  13   1  1      152.440        5.090
  -9  13   1  1      169.570        8.690
  -8  13   1  1      127.310        5.060
  -7  13   1  1       48.700        2.650
  -6  13   1  1       57.790        2.050
  -5  13   1  1       50.910        2.080
  -4  13   1  1      126.030        2.700
  -3  13   1  1        1.020        0.940
  -2  13   1  1      206.260        3.860
  -1  13   1  1      245.570        4.400
   0  13   1  1       78.930        2.460
   1  13   1  1       28.520        1.270
   2  13   1  1      207.450        4.440
   3  13   1  1      275.760        5.010
   4  13   1  1        0.290        0.790
   5  13   1  1       89.550        3.070
   6  13   1  1      134.250        3.140
   7  13   1  1       55.050        5.030
   8  13   1  1       -0.660        0.850
   9  13   1  1        0.640        0.840
  -9  14   1  1      179.930        7.230
  -8  14   1  1       46.900        3.510
  -7  14   1  1       71.100        2.680
  -6  14   1  1      389.330       10.980
  -5  14   1  1        7.640        1.120
  -4  14   1  1      187.090        6.270
  -3  14   1  1      305.740        5.590
  -2  14   1  1        3.770        0.970
  -1  14   1  1      214.630        3.920
   0  14   1  1      268.450        4.770
   1  14   1  1       57.180        3.220
   2  14   1  1       -0.710        0.980
   3  14   1  1       59.440        2.060
   4  14   1  1       62.840        2.780
   5  14   1  1       40.590        1.590
   6  14   1  1      157.540        5.150
   7  14   1  1       20.100        1.380
   8  14   1  1      389.920       10.690
  -8  15   1  1      104.970        3.750
  -7  15   1  1       20.780        1.680
  -6  15   1  1       24.110        1.910
  -5  15   1  1       48.730        5.260
  -4  15   1  1       93.340        3.030
  -3  15   1  1        0.080        1.080
  -2  15   1  1        4.690        0.970
  -1  15   1  1        2.070        0.890
   0  15   1  1        4.610        0.910
   1  15   1  1      810.540       14.270
   2  15   1  1        3.140        1.240
   3  15   1  1      721.140       19.080
   4  15   1  1       21.770        1.410
   5  15   1  1      173.520        3.780
   6  15   1  1        9.150        1.070
   7  15   1  1       26.390        2.700
  -7  16   1  1       33.370        2.240
  -6  16   1  1       11.760        1.370
  -5  16   1  1       28.900        2.350
  -4  16   1  1       22.930        1.370
  -3  16   1  1        0.180        0.990
  -2  16   1  1      207.870        4.660
  -1  16   1  1        0.360        0.970
   0  16   1  1       20.690        1.300
   1  16   1  1        5.550        0.980
   2  16   1  1       67.710        3.130
   3  16   1  1        1.270        1.180
   4  16   1  1       93.510        3.420
   5  16   1  1        8.560        1.070
   6  16   1  1        4.390        0.920
  -5  17   1  1       -0.860        0.860
  -4  17   1  1       21.840        2.050
  -3  17   1  1        3.330        0.830
  -2  17   1  1        1.870        0.840
  -1  17   1  1       55.040        1.930
   0  17   1  1      218.650        4.670
   1  17   1  1      349.500        7.660
   2  17   1  1      459.770       12.300
   3  17   1  1        1.320        1.010
   4  17   1  1       57.150        3.000
  -2  18   1  1       10.060        1.340
  -1  18   1  1      306.070        7.020
   0  18   1  1        1.200        0.770
   1  18   1  1      128.150        5.210
 -10   0   2  1        8.920        3.050
  -9   0   2  1       74.330        6.250
  -8   0   2  1      213.580       17.870
  -7   0   2  1       27.040        2.020
  -6   0   2  1        0.320        0.890
  -5   0   2  1     2275.130       63.360
  -4   0   2  1      148.900        5.770
  -3   0   2  1       22.000        1.800
  -2   0   2  1        0.950        1.080
  -1   0   2  1      826.480       23.260
   0   0   2  1       15.770        1.350
   1   0   2  1       67.920        2.460
   2   0   2  1       26.630        2.150
   3   0   2  1     2658.330       66.390
   4   0   2  1     2892.520       72.200
   5   0   2  1       45.690        2.180
   6   0   2  1      186.800        9.440
   7   0   2  1        3.500        1.540
   8   0   2  1      281.060        6.510
   9   0   2  1        0.280        0.970
  10   0   2  1     1178.930       23.910
  11   0   2  1      173.810        5.700
  12   0   2  1      277.660        9.170
  13   0   2  1        0.970        1.230
 -12   1   2  1      215.020       12.470
 -11   1   2  1      179.400        8.100
 -10   1   2  1       11.900        2.380
  -9   1   2  1        4.430        2.830
  -8   1   2  1      641.440       20.350
  -7   1   2  1       15.920        0.980
  -6   1   2  1      144.850        3.410
  -5   1   2  1      198.930        4.460
  -4   1   2  1       10.070        1.040
  -3   1   2  1       -0.710        0.710
  -2   1   2  1     1057.430       26.360
  -1   1   2  1     1255.620       26.790
   0   1   2  1       16.050        0.850
   1   1   2  1      302.690        6.760
   2   1   2  1      603.960       13.370
   3   1   2  1      111.740        2.510
   4   1   2  1     1945.750       34.390
   5   1   2  1       19.840        1.090
   6   1   2  1      104.530        3.100
   7   1   2  1       96.550        3.400
   8   1   2  1      120.470        2.480
   9   1   2  1      501.050        7.640
  10   1   2  1      122.820        2.590
  11   1   2  1      222.580        4.840
  12   1   2  1       20.230        1.340
  13   1   2  1        2.350        0.940
 -14   2   2  1       24.400        3.530
 -13   2   2  1       73.450        6.340
 -12   2   2  1        6.210        2.240
 -11   2   2  1        2.210        2.170
 -10   2   2  1       24.310        3.060
  -9   2   2  1       39.000        7.710
  -8   2   2  1      229.000       12.920
  -7   2   2  1       20.860        1.370
  -6   2   2  1      351.930        8.820
  -5   2   2  1       86.020        2.630
  -4   2   2  1      161.870        6.150
  -3   2   2  1      559.860       12.930
  -2   2   2  1       18.650        1.210
  -1   2   2  1       -0.210        0.770
   0   2   2  1      113.230        3.360
   1   2   2  1      830.120       17.390
   2   2   2  1     1076.350       23.480
   3   2   2  1      283.920        5.150
   4   2   2  1      139.940        3.190
   5   2   2  1      201.800        4.380
   6   2   2  1       63.100        2.020
   7   2   2  1      227.010        5.820
   8   2   2  1      103.950        2.290
   9   2   2  1      350.990        5.610
  10   2   2  1        1.420        0.780
  11   2   2  1       52.200        2.070
  12   2   2  1       37.210        1.820
  13   2   2  1       11.380        1.210
 -14   3   2  1        0.370        2.560
 -13   3   2  1       21.400        4.100
 -12   3   2  1      126.370        9.450
 -11   3   2  1       52.150        4.380
 -10   3   2  1       19.990        2.230
  -9   3   2  1       -1.220        1.930
  -8   3   2  1      114.910        8.560
  -7   3   2  1       57.700        2.330
  -6   3   2  1      431.670       12.880
  -5   3   2  1      388.210       12.020
  -4   3   2  1      185.620        5.300
  -3   3   2  1        3.530        0.920
  -2   3   2  1      268.480        7.860
  -1   3   2  1       87.990        2.580
   0   3   2  1     2009.480       44.970
   1   3   2  1        2.510        1.030
   2   3   2  1       27.370        1.210
   3   3   2  1       13.790        0.830
   4   3   2  1      721.980       13.120
   5   3   2  1      161.850        3.690
   6   3   2  1       41.080        2.520
   7   3   2  1       68.790        2.630
   8   3   2  1        1.980        0.770
   9   3   2  1      966.040       14.690
  10   3   2  1       -0.050        0.910
  11   3   2  1       30.250        1.800
  12   3   2  1        8.370        1.230
  13   3   2  1       26.030        2.090
 -14   4   2  1        6.300        2.930
 -13   4   2  1      112.950        8.690
 -12   4   2  1       46.610        5.700
 -11   4   2  1       24.880        3.330
 -10   4   2  1        5.130        1.880
  -9   4   2  1       28.410        2.490
  -8   4   2  1       12.820        3.440
  -7   4   2  1      324.610       10.080
  -6   4   2  1      200.060        5.860
  -5   4   2  1     1222.060       30.630
  -4   4   2  1      444.390       15.500
  -3   4   2  1      244.810       13.030
  -2   4   2  1     3192.480       78.000
  -1   4   2  1      539.350       12.450
   0   4   2  1      221.780        4.670
   1   4   2  1      208.770        4.490
   2   4   2  1      595.590       10.240
   3   4   2  1      496.020       11.280
   4   4   2  1      508.850       10.300
   5   4   2  1      277.090        6.970
   6   4   2  1        1.340        0.990
   7   4   2  1      181.260        5.630
   8   4   2  1      250.500        4.180
   9   4   2  1      555.180        9.910
  10   4   2  1      175.680        4.120
  11   4   2  1        1.230        1.140
  12   4   2  1       16.660        1.430
 -13   5   2  1       53.600        5.760
 -12   5   2  1      139.730        9.960
 -11   5   2  1      105.420        4.710
 -10   5   2  1      181.770        8.930
  -9   5   2  1       27.280        2.060
  -8   5   2  1        3.440        2.050
  -7   5   2  1       -1.250        1.250
  -6   5   2  1       68.220        2.890
  -5   5   2  1      466.260       12.300
  -4   5   2  1      875.590       22.180
  -3   5   2  1      337.790       10.990
  -2   5   2  1      514.060       16.470
  -1   5   2  1     2837.640       56.430
   0   5   2  1     1089.070       22.050
   1   5   2  1      843.730       14.370
   2   5   2  1       30.730        1.770
   3   5   2  1        8.500        0.920
   4   5   2  1      272.040        5.840
   5   5   2  1        0.770        0.860
   6   5   2  1      154.900        5.680
   7   5   2  1       67.630        2.010
   8   5   2  1      434.770        7.270
   9   5   2  1        6.100        0.970
  10   5   2  1       24.900        1.790
  11   5   2  1       11.200        1.430
  12   5   2  1       58.590        2.280
 -13   6   2  1        2.330        3.000
 -12   6   2  1        0.270        1.820
 -11   6   2  1       -0.130        1.600
 -10   6   2  1       77.870        3.400
  -9   6   2  1       26.180        2.090
  -8   6   2  1       55.990        2.740
  -7   6   2  1       33.850        3.170
  -6   6   2  1       18.570        1.770
  -5   6   2  1       60.200        3.980
  -4   6   2  1      855.400       21.990
  -3   6   2  1      397.780       10.680
  -2   6   2  1     2518.020       62.950
  -1   6   2  1        1.290        0.780
   0   6   2  1      385.960        7.550
   1   6   2  1      870.410       15.310
   2   6   2  1      528.970       10.330
   3   6   2  1       51.990        2.220
   4   6   2  1        4.430        1.110
   5   6   2  1       -0.570        1.110
   6   6   2  1        5.790        1.590
   7   6   2  1        3.190        0.770
   8   6   2  1       81.530        1.990
   9   6   2  1       16.140        1.180
  10   6   2  1       46.180        2.330
  11   6   2  1       47.550        2.250
  12   6   2  1        1.120        1.140
 -13   7   2  1       40.150        4.430
 -12   7   2  1       88.200        4.730
 -11   7   2  1       66.040        4.170
 -10   7   2  1      372.350        9.480
  -9   7   2  1      126.270        4.410
  -8   7   2  1      690.200       16.230
  -7   7   2  1        5.020        2.210
  -6   7   2  1      229.270       15.430
  -5   7   2  1      526.910       14.170
  -4   7   2  1       21.360        2.140
  -3   7   2  1      617.660       19.390
  -2   7   2  1       38.400        4.570
  -1   7   2  1      274.720        5.490
   0   7   2  1      928.180       17.420
   1   7   2  1        4.520        1.090
   2   7   2  1      660.280       14.360
   3   7   2  1      342.820        8.280
   4   7   2  1        0.650        1.040
   5   7   2  1       11.500        1.660
   6   7   2  1        5.400        0.890
   7   7   2  1      223.290        4.000
   8   7   2  1       10.210        0.930
   9   7   2  1      194.970        3.580
  10   7   2  1      420.920        7.830
  11   7   2  1      123.990        4.380
  12   7   2  1        1.260        1.330
 -13   8   2  1       13.370        2.880
 -12   8   2  1       17.490        2.300
 -11   8   2  1       40.930        3.280
 -10   8   2  1       20.810        1.930
  -9   8   2  1      616.450       14.660
  -8   8   2  1        5.910        1.190
  -7   8   2  1     2022.750       33.330
  -6   8   2  1      115.010        6.130
  -5   8   2  1       43.790        7.400
  -4   8   2  1       51.210        2.620
  -3   8   2  1      258.950        6.530
  -2   8   2  1     1091.160       21.680
  -1   8   2  1      155.720        4.130
   0   8   2  1     1562.980       38.960
   1   8   2  1      335.850        7.930
   2   8   2  1      275.140        7.360
   3   8   2  1        6.720        1.300
   4   8   2  1      179.940        6.030
   5   8   2  1        6.690        1.030
   6   8   2  1       51.910        1.860
   7   8   2  1       45.400        2.280
   8   8   2  1      657.220       11.470
   9   8   2  1       90.850        2.880
  10   8   2  1       31.520        1.590
  11   8   2  1       46.850        3.120
 -12   9   2  1        9.150        1.810
 -11   9   2  1        2.820        2.070
 -10   9   2  1       73.040        4.440
  -9   9   2  1       -1.300        1.300
  -8   9   2  1      263.720        5.980
  -7   9   2  1      692.030       13.590
  -6   9   2  1       19.480        1.170
  -5   9   2  1      394.700       14.650
  -4   9   2  1       75.170        4.440
  -3   9   2  1      159.450        6.700
  -2   9   2  1       24.420        2.040
  -1   9   2  1      134.070        3.780
   0   9   2  1      114.850        4.000
   1   9   2  1       -1.190        1.190
   2   9   2  1       17.690        1.650
   3   9   2  1       41.010        3.940
   4   9   2  1       21.190        1.200
   5   9   2  1       27.940        1.460
   6   9   2  1       29.640        1.710
   7   9   2  1       56.710        2.740
   8   9   2  1        0.330        0.890
   9   9   2  1        0.420        0.870
  10   9   2  1       33.740        1.460
  11   9   2  1       35.990        1.570
 -12  10   2  1        4.340        1.480
 -11  10   2  1        1.120        1.590
 -10  10   2  1       79.030        8.860
  -9  10   2  1        4.670        1.680
  -8  10   2  1       22.410        1.580
  -7  10   2  1      975.420       16.500
  -6  10   2  1       10.490        1.340
  -5  10   2  1      113.810        6.180
  -4  10   2  1        5.130        1.310
  -3  10   2  1        3.430        1.990
  -2  10   2  1      215.260        6.690
  -1  10   2  1      177.960        4.980
   0  10   2  1       77.860        5.700
   1  10   2  1      410.740       10.430
   2  10   2  1      123.510        4.230
   3  10   2  1      350.470        6.390
   4  10   2  1       99.460        2.770
   5  10   2  1        6.580        1.060
   6  10   2  1       97.370        4.420
   7  10   2  1      107.020        2.960
   8  10   2  1       32.240        1.730
   9  10   2  1       12.580        1.310
  10  10   2  1       72.960        2.480
 -11  11   2  1      142.290        5.450
 -10  11   2  1      509.170       15.990
  -9  11   2  1       10.050        2.090
  -8  11   2  1      295.170        6.940
  -7  11   2  1      184.570        4.600
  -6  11   2  1      481.630        9.830
  -5  11   2  1        1.250        1.250
  -4  11   2  1      112.750        3.410
  -3  11   2  1       -0.130        1.040
  -2  11   2  1      168.110        3.850
  -1  11   2  1       63.370        2.500
   0  11   2  1      298.410        6.970
   1  11   2  1       25.100        1.270
   2  11   2  1       49.150        1.680
   3  11   2  1      240.760        4.220
   4  11   2  1      190.760        3.950
   5  11   2  1       11.220        1.050
   6  11   2  1      216.750        5.890
   7  11   2  1      117.640        3.460
   8  11   2  1      206.350        5.010
   9  11   2  1      151.300        4.190
  10  11   2  1       35.310        3.140
 -10  12   2  1       61.460        4.640
  -9  12   2  1       20.410        3.500
  -8  12   2  1      154.740        8.110
  -7  12   2  1      150.790        3.990
  -6  12   2  1       22.460        1.580
  -5  12   2  1      110.280        3.320
  -4  12   2  1       68.000        2.430
  -3  12   2  1        1.890        1.060
  -2  12   2  1      735.060       13.070
  -1  12   2  1      263.710        5.020
   0  12   2  1      567.050        8.430
   1  12   2  1      548.240        9.040
   2  12   2  1       11.090        1.040
   3  12   2  1      194.930        3.490
   4  12   2  1      170.860        3.570
   5  12   2  1       59.610        3.170
   6  12   2  1       38.540        1.970
   7  12   2  1        0.650        1.060
   8  12   2  1      238.910        6.930
   9  12   2  1       13.140        1.320
 -10  13   2  1       54.590        3.940
  -9  13   2  1      110.110        6.480
  -8  13   2  1      322.670       14.350
  -7  13   2  1      295.510        9.080
  -6  13   2  1        0.090        1.220
  -5  13   2  1       58.720        3.000
  -4  13   2  1       25.710        1.940
  -3  13   2  1        8.640        1.240
  -2  13   2  1       58.890        2.250
  -1  13   2  1      212.960        4.590
   0  13   2  1       77.000        2.120
   1  13   2  1       56.250        1.840
   2  13   2  1      288.830        5.170
   3  13   2  1      304.670        5.510
   4  13   2  1       39.320        2.260
   5  13   2  1      177.890        4.430
   6  13   2  1      195.620        5.140
   7  13   2  1       59.150        2.890
   8  13   2  1        0.380        0.840
  -9  14   2  1       78.010        3.070
  -8  14   2  1       25.500        3.140
  -7  14   2  1      122.590        5.690
  -6  14   2  1      142.900        4.700
  -5  14   2  1        0.790        1.130
  -4  14   2  1       26.550        1.690
  -3  14   2  1        8.800        1.160
  -2  14   2  1        0.090        1.070
  -1  14   2  1        8.900        1.120
   0  14   2  1       11.110        1.130
   1  14   2  1      488.260       12.350
   2  14   2  1      619.650       11.460
   3  14   2  1       -0.210        0.960
   4  14   2  1        0.510        0.950
   5  14   2  1       48.390        2.190
   6  14   2  1        9.830        1.050
   7  14   2  1      123.740        3.390
  -7  15   2  1        0.820        1.190
  -6  15   2  1      151.900        3.910
  -5  15   2  1       96.560        3.000
  -4  15   2  1      120.770        3.490
  -3  15   2  1        8.340        1.120
  -2  15   2  1      132.110        3.430
  -1  15   2  1       57.040        2.160
   0  15   2  1      460.900        9.170
   1  15   2  1        4.140        1.260
   2  15   2  1       18.350        1.280
   3  15   2  1       27.530        1.480
   4  15   2  1      162.790        4.730
   5  15   2  1      133.630        3.270
   6  15   2  1        1.670        0.800
  -6  16   2  1        1.420        0.970
  -5  16   2  1      101.060        2.870
  -4  16   2  1        2.280        0.900
  -3  16   2  1        4.370        0.970
  -2  16   2  1      101.150        2.790
  -1  16   2  1      391.670        7.880
   0  16   2  1      158.860        3.720
   1  16   2  1       65.400        2.700
   2  16   2  1       25.870        2.260
   3  16   2  1       24.870        2.300
   4  16   2  1        3.090        0.970
   5  16   2  1        2.730        1.050
  -4  17   2  1       18.790        1.760
  -3  17   2  1        5.650        0.830
  -2  17   2  1       12.120        0.960
  -1  17   2  1        3.600        0.810
   0  17   2  1        0.260        0.930
   1  17   2  1        7.480        1.060
   2  17   2  1      223.900        5.520
 -11   1   3  1      164.960       10.130
 -10   1   3  1       22.120        3.380
  -9   1   3  1       90.840        5.050
  -8   1   3  1        4.520        2.860
  -7   1   3  1       45.280        3.430
  -6   1   3  1        4.560        0.910
  -5   1   3  1       18.670        1.120
  -4   1   3  1       42.680        1.550
  -3   1   3  1      160.210        3.380
  -2   1   3  1      482.110        8.840
  -1   1   3  1       28.280        1.170
   0   1   3  1        0.210        0.560
   1   1   3  1      105.390        2.880
   2   1   3  1      548.610       12.460
   3   1   3  1      367.100        8.610
   4   1   3  1      117.950        4.040
   5   1   3  1      491.960       11.360
   6   1   3  1        7.580        1.070
   7   1   3  1        0.200        0.690
   8   1   3  1       45.550        1.890
   9   1   3  1        5.520        0.870
  10   1   3  1       16.980        1.350
  11   1   3  1       34.480        1.740
  12   1   3  1       92.520        3.420
 -13   2   3  1        7.010        2.910
 -12   2   3  1      140.700        9.180
 -11   2   3  1       53.790        6.740
 -10   2   3  1       57.560        4.640
  -9   2   3  1        3.860        1.990
  -8   2   3  1      543.110       30.650
  -7   2   3  1      388.460       22.740
  -6   2   3  1       38.610        4.380
  -5   2   3  1      109.160        3.540
  -4   2   3  1      419.380        7.840
  -3   2   3  1      266.530        5.180
  -2   2   3  1     3299.640       57.640
  -1   2   3  1      262.720        4.790
   0   2   3  1       32.210        1.120
   1   2   3  1      486.840       10.250
   2   2   3  1      103.230        2.880
   3   2   3  1      395.120        9.210
   4   2   3  1      140.720        3.390
   5   2   3  1        0.300        0.920
   6   2   3  1       48.450        1.890
   7   2   3  1      124.750        2.970
   8   2   3  1      107.900        2.540
   9   2   3  1       64.410        1.980
  10   2   3  1       15.360        1.430
  11   2   3  1       87.960        2.520
  12   2   3  1        4.220        1.050
 -13   3   3  1       13.400        3.370
 -12   3   3  1       47.900        5.280
 -11   3   3  1        0.790        1.560
 -10   3   3  1       87.240        5.460
  -9   3   3  1       32.700        3.280
  -8   3   3  1       24.210        2.940
  -7   3   3  1      477.600       27.390
  -6   3   3  1       18.900        2.280
  -5   3   3  1       48.550        3.840
  -4   3   3  1      235.460        6.280
  -3   3   3  1      353.430        8.590
  -2   3   3  1      214.840        4.700
  -1   3   3  1      214.420        4.030
   0   3   3  1       37.850        1.430
   1   3   3  1      112.570        3.040
   2   3   3  1       25.730        1.410
   3   3   3  1       42.190        2.060
   4   3   3  1      529.730       13.940
   5   3   3  1      175.280        5.400
   6   3   3  1      233.660        5.610
   7   3   3  1       93.080        2.210
   8   3   3  1       34.680        1.750
   9   3   3  1       69.670        2.150
  10   3   3  1      160.980        3.800
  11   3   3  1      179.030        3.960
 -13   4   3  1       15.410        3.670
 -12   4   3  1       -2.740        2.770
 -11   4   3  1       20.120        3.010
 -10   4   3  1      150.180        5.890
  -9   4   3  1      142.460        7.070
  -8   4   3  1        3.890        2.230
  -7   4   3  1      375.320       22.110
  -6   4   3  1       13.540        3.690
  -5   4   3  1      350.760       10.940
  -4   4   3  1       63.460        3.100
  -3   4   3  1       80.870        3.000
  -2   4   3  1       54.010        2.000
  -1   4   3  1     1088.840       22.880
   0   4   3  1        0.400        1.010
   1   4   3  1      161.250        3.980
   2   4   3  1      444.150        9.500
   3   4   3  1      153.910        4.180
   4   4   3  1      208.730        6.140
   5   4   3  1        2.140        1.190
   6   4   3  1       76.810        2.050
   7   4   3  1      147.890        3.050
   8   4   3  1      151.780        3.070
   9   4   3  1       -0.230        0.820
  10   4   3  1      410.520       13.130
  11   4   3  1       10.870        1.270
 -13   5   3  1        2.450        2.930
 -12   5   3  1        7.450        3.390
 -11   5   3  1       49.860        5.540
 -10   5   3  1        6.080        1.980
  -9   5   3  1       78.510        4.050
  -8   5   3  1     1351.400       37.310
  -7   5   3  1      847.120       40.360
  -6   5   3  1      214.470       13.720
  -5   5   3  1       40.700        4.690
  -4   5   3  1      559.060       16.590
  -3   5   3  1        1.600        1.160
  -2   5   3  1        0.600        1.070
  -1   5   3  1       54.990        2.450
   0   5   3  1      210.680        5.850
   1   5   3  1      464.460       11.750
   2   5   3  1      182.170        4.770
   3   5   3  1      275.080        7.560
   4   5   3  1        1.230        1.120
   5   5   3  1       52.220        1.850
   6   5   3  1       71.670        2.470
   7   5   3  1      484.870        9.360
   8   5   3  1       48.550        1.960
   9   5   3  1       98.400        3.910
  10   5   3  1       51.380        2.640
  11   5   3  1      131.590        4.000
 -13   6   3  1       27.400        3.830
 -12   6   3  1       72.000        6.670
 -11   6   3  1        5.880        3.130
 -10   6   3  1        9.170        2.050
  -9   6   3  1      587.790       17.250
  -8   6   3  1     1084.600       30.260
  -7   6   3  1      802.850       27.340
  -6   6   3  1      102.400        5.550
  -5   6   3  1       91.270        5.040
  -4   6   3  1     1065.600       30.870
  -3   6   3  1      627.160       23.520
  -2   6   3  1      306.250        8.520
  -1   6   3  1      147.810        4.520
   0   6   3  1      383.940        9.920
   1   6   3  1      464.200       11.800
   2   6   3  1      311.750        9.310
   3   6   3  1       99.320        4.130
   4   6   3  1        6.700        1.560
   5   6   3  1      130.020        3.400
   6   6   3  1       31.500        1.490
   7   6   3  1        6.930        0.980
   8   6   3  1      532.730        9.390
   9   6   3  1        3.430        1.080
  10   6   3  1        1.200        1.530
  11   6   3  1       21.080        1.970
 -12   7   3  1       94.040        7.060
 -11   7   3  1        9.430        2.980
 -10   7   3  1       -0.140        2.110
  -9   7   3  1       31.570        2.680
  -8   7   3  1      281.540        9.140
  -7   7   3  1      505.800       14.950
  -6   7   3  1      890.120       19.460
  -5   7   3  1        3.580        2.180
  -4   7   3  1       95.790        5.110
  -3   7   3  1      259.580       17.110
  -2   7   3  1       20.160        2.780
  -1   7   3  1        0.510        1.170
   0   7   3  1      243.340        7.040
   1   7   3  1      296.900       19.440
   2   7   3  1      341.700       17.660
   3   7   3  1       15.700        2.370
   4   7   3  1        2.500        1.020
   5   7   3  1      274.620        6.040
   6   7   3  1      135.190        3.100
   7   7   3  1       33.160        1.420
   8   7   3  1       17.490        1.480
   9   7   3  1       71.080        2.750
  10   7   3  1       78.980        3.270
 -12   8   3  1       10.790        2.790
 -11   8   3  1       26.710        3.710
 -10   8   3  1        3.810        2.650
  -9   8   3  1      376.830        9.260
  -8   8   3  1       74.800        3.790
  -7   8   3  1       58.770        3.280
  -6   8   3  1      200.910        6.770
  -5   8   3  1        2.270        1.150
  -4   8   3  1       90.550       10.410
  -3   8   3  1      101.580       11.810
  -2   8   3  1       84.360        6.960
  -1   8   3  1      242.730       10.990
   0   8   3  1       18.770        2.160
   1   8   3  1        7.650        3.160
   2   8   3  1        5.880        3.300
   3   8   3  1       64.220        2.910
   4   8   3  1      613.550       17.030
   5   8   3  1       16.140        1.230
   6   8   3  1      314.500        5.890
   7   8   3  1        0.960        0.900
   8   8   3  1      115.380        3.390
   9   8   3  1       34.240        1.790
  10   8   3  1       72.990        2.730
 -12   9   3  1       -0.280        2.030
 -11   9   3  1       44.830        4.330
 -10   9   3  1      128.190        8.230
  -9   9   3  1        1.150        2.370
  -8   9   3  1      353.830        7.610
  -7   9   3  1      471.370        9.760
  -6   9   3  1      508.760       10.330
  -5   9   3  1       51.180        2.320
  -4   9   3  1       -0.220        0.910
  -3   9   3  1        4.140        1.010
  -2   9   3  1        1.240        2.030
  -1   9   3  1       38.230        6.430
   0   9   3  1       41.210        2.490
   1   9   3  1      877.050       16.500
   2   9   3  1      996.790       27.840
   3   9   3  1      684.530       14.380
   4   9   3  1      697.080       17.380
   5   9   3  1       17.750        1.760
   6   9   3  1       34.060        1.970
   7   9   3  1       44.650        2.020
   8   9   3  1      347.490        7.760
   9   9   3  1       69.140        2.290
  10   9   3  1       10.900        1.880
 -11  10   3  1       83.480        5.930
 -10  10   3  1      181.420       10.150
  -9  10   3  1       52.600        5.320
  -8  10   3  1     1019.520       19.520
  -7  10   3  1       41.650        1.980
  -6  10   3  1        5.580        1.140
  -5  10   3  1      569.310       13.230
  -4  10   3  1      102.480        3.350
  -3  10   3  1        1.230        1.030
  -2  10   3  1       13.550        1.260
  -1  10   3  1       14.230        1.490
   0  10   3  1      373.080        8.090
   1  10   3  1      458.670        9.030
   2  10   3  1     1731.330       31.810
   3  10   3  1      277.410        6.670
   4  10   3  1       95.340        4.450
   5  10   3  1       10.000        1.260
   6  10   3  1        9.530        1.290
   7  10   3  1       61.840        2.540
   8  10   3  1       43.420        1.860
   9  10   3  1       10.920        0.930
 -10  11   3  1        0.210        1.940
  -9  11   3  1       16.620        2.100
  -8  11   3  1       81.770        3.280
  -7  11   3  1       22.180        1.660
  -6  11   3  1       -0.130        1.280
  -5  11   3  1      158.050        4.710
  -4  11   3  1       -0.840        1.230
  -3  11   3  1       15.930        1.610
  -2  11   3  1       32.200        1.540
  -1  11   3  1       24.930        1.650
   0  11   3  1        5.550        1.250
   1  11   3  1        9.220        1.270
   2  11   3  1      100.430        2.900
   3  11   3  1       71.700        2.420
   4  11   3  1       80.310        2.800
   5  11   3  1       -0.160        1.080
   6  11   3  1       68.190        5.200
   7  11   3  1       21.320        1.440
   8  11   3  1       61.740        2.250
  -9  12   3  1      358.480       15.180
  -8  12   3  1       46.850        2.580
  -7  12   3  1       53.200        5.300
  -6  12   3  1       46.840        2.570
  -5  12   3  1        1.770        1.180
  -4  12   3  1       84.220        2.860
  -3  12   3  1       -0.460        1.240
  -2  12   3  1        9.660        1.570
  -1  12   3  1      165.970        4.310
   0  12   3  1      212.090        5.090
   1  12   3  1       13.150        1.330
   2  12   3  1       54.230        2.780
   3  12   3  1       32.890        1.570
   4  12   3  1       43.840        1.960
   5  12   3  1       38.960        1.780
   6  12   3  1       -0.890        0.890
   7  12   3  1       40.560        1.690
   8  12   3  1       72.310        2.950
  -9  13   3  1        2.600        1.710
  -8  13   3  1       48.800        2.640
  -7  13   3  1      236.570        7.580
  -6  13   3  1       50.940        3.960
  -5  13   3  1       60.080        2.370
  -4  13   3  1        3.110        1.180
  -3  13   3  1      335.930        7.700
  -2  13   3  1       46.650        4.280
  -1  13   3  1      455.170       11.250
   0  13   3  1       35.210        1.740
   1  13   3  1       42.450        1.820
   2  13   3  1      234.110        5.320
   3  13   3  1       63.470        3.880
   4  13   3  1        3.000        0.980
   5  13   3  1        4.680        0.960
   6  13   3  1       16.770        1.560
   7  13   3  1       38.980        1.510
  -8  14   3  1       25.200        2.560
  -7  14   3  1       43.800        3.670
  -6  14   3  1       96.090        3.310
  -5  14   3  1       37.750        1.930
  -4  14   3  1       69.800        6.010
  -3  14   3  1       24.030        2.330
  -2  14   3  1        1.540        0.990
  -1  14   3  1        5.200        1.340
   0  14   3  1        2.080        1.040
   1  14   3  1       39.420        1.700
   2  14   3  1      311.530        6.660
   3  14   3  1      198.960        5.640
   4  14   3  1      183.500        4.260
   5  14   3  1       24.760        1.600
   6  14   3  1      122.470        7.020
  -6  15   3  1       33.670        1.630
  -5  15   3  1       27.950        2.410
  -4  15   3  1        3.900        0.940
  -3  15   3  1       25.540        2.230
  -2  15   3  1       81.320        2.450
  -1  15   3  1        3.290        1.230
   0  15   3  1       16.470        1.450
   1  15   3  1       59.940        2.070
   2  15   3  1       27.490        1.690
   3  15   3  1       57.630        2.450
   4  15   3  1       -0.430        0.920
  -4  16   3  1        5.460        1.000
  -3  16   3  1        3.140        1.000
  -2  16   3  1       42.600        5.900
  -1  16   3  1      185.350        4.920
   0  16   3  1      148.740        4.120
   1  16   3  1       75.100        2.560
   2  16   3  1      186.360        6.450
  -7   0   4  1      366.970       21.580
  -6   0   4  1      131.820        7.030
  -5   0   4  1      369.290       15.530
  -4   0   4  1      916.230       29.260
  -3   0   4  1       15.890        2.350
  -2   0   4  1       39.470        2.920
  -1   0   4  1     1064.490       33.530
   0   0   4  1        7.850        2.080
   1   0   4  1      145.740       12.810
   2   0   4  1      536.280       24.760
   3   0   4  1      267.940       11.870
   4   0   4  1        0.140        1.200
   5   0   4  1       18.020        1.510
   6   0   4  1        8.120        2.220
   7   0   4  1        7.770        2.050
   8   0   4  1       11.920        2.060
   9   0   4  1       -0.990        2.070
  10   0   4  1        1.870        1.380
 -10   1   4  1        1.390        2.400
  -9   1   4  1      167.820        7.500
  -8   1   4  1      869.430       48.730
  -7   1   4  1     1165.410       56.040
  -6   1   4  1      188.150        9.220
  -5   1   4  1      161.700        5.670
  -4   1   4  1        0.240        1.430
  -3   1   4  1        2.830        0.760
  -2   1   4  1      297.370        7.390
  -1   1   4  1       11.320        1.460
   0   1   4  1      109.740        3.560
   1   1   4  1       76.380        3.540
   2   1   4  1      180.710        6.110
   3   1   4  1       22.820        2.150
   4   1   4  1       47.300        2.430
   5   1   4  1       47.630        2.550
   6   1   4  1       13.190        1.690
   7   1   4  1      207.120        6.630
   8   1   4  1      128.000        4.670
   9   1   4  1       24.550        1.680
  10   1   4  1        6.400        1.070
 -11   2   4  1      155.200        9.530
 -10   2   4  1      270.700       10.910
  -9   2   4  1      153.710        7.240
  -8   2   4  1      264.370       11.010
  -7   2   4  1      172.710        6.850
  -6   2   4  1      171.430        8.690
  -5   2   4  1       53.600        4.550
  -4   2   4  1      128.900        5.570
  -3   2   4  1       98.820        3.800
  -2   2   4  1        2.060        0.780
  -1   2   4  1        3.530        1.270
   0   2   4  1      188.570        7.250
   1   2   4  1        4.760        1.640
   2   2   4  1      210.350        6.900
   3   2   4  1       95.100        3.010
   4   2   4  1       34.220        1.840
   5   2   4  1        0.750        0.990
   6   2   4  1        5.290        0.990
   7   2   4  1       29.840        2.200
   8   2   4  1        5.070        1.410
   9   2   4  1       37.940        1.890
  10   2   4  1       14.680        1.110
 -12   3   4  1        3.410        2.700
 -11   3   4  1       -2.560        2.560
 -10   3   4  1      123.630       11.800
  -9   3   4  1       26.270        3.020
  -8   3   4  1     1047.280       31.370
  -7   3   4  1      152.090        6.400
  -6   3   4  1       -0.040        1.810
  -5   3   4  1       48.160        4.480
  -4   3   4  1       13.590        2.140
  -3   3   4  1       75.960        4.040
  -2   3   4  1      176.340        7.250
  -1   3   4  1       53.380        2.910
   0   3   4  1       12.740        1.770
   1   3   4  1      175.370        5.920
   2   3   4  1      247.240        7.840
   3   3   4  1        2.300        1.000
   4   3   4  1      146.850        3.750
   5   3   4  1       35.050        2.960
   6   3   4  1       20.140        1.290
   7   3   4  1      101.730        2.960
   8   3   4  1       23.600        1.690
   9   3   4  1       31.440        1.590
  10   3   4  1       80.300        2.730
 -12   4   4  1       48.980        4.960
 -11   4   4  1      416.570       21.080
 -10   4   4  1      244.900        9.650
  -9   4   4  1      559.470       20.820
  -8   4   4  1      270.120        9.480
  -7   4   4  1       48.190        4.720
  -6   4   4  1        0.580        1.840
  -5   4   4  1        5.310        1.310
  -4   4   4  1      128.800        7.160
  -3   4   4  1        0.700        1.660
  -2   4   4  1        0.320        1.590
  -1   4   4  1      147.090        6.110
   0   4   4  1      139.270        5.930
   1   4   4  1      224.890        8.910
   2   4   4  1       14.240        1.520
   3   4   4  1      112.350        2.900
   4   4   4  1       31.860        1.720
   5   4   4  1       36.060        2.670
   6   4   4  1      136.500        3.240
   7   4   4  1       98.500        2.710
   8   4   4  1        0.330        0.860
   9   4   4  1        0.270        1.020
  10   4   4  1       10.750        1.360
 -12   5   4  1       56.960        5.210
 -11   5   4  1       35.300        4.500
 -10   5   4  1        0.510        2.830
  -9   5   4  1      426.480       14.280
  -8   5   4  1      106.540        4.290
  -7   5   4  1     1158.820       34.650
  -6   5   4  1      459.960       22.040
  -5   5   4  1       39.860        3.200
  -4   5   4  1       27.000        2.160
  -3   5   4  1       19.510        3.140
  -2   5   4  1      183.710        7.240
  -1   5   4  1       23.530        2.510
   0   5   4  1       91.600        4.630
   1   5   4  1       12.980        1.740
   2   5   4  1      994.300       17.270
   3   5   4  1       26.850        1.420
   4   5   4  1        0.720        0.910
   5   5   4  1      258.570        5.730
   6   5   4  1        4.480        1.020
   7   5   4  1      280.860        6.790
   8   5   4  1       44.730        2.020
   9   5   4  1      214.110        8.300
  10   5   4  1       26.550        2.570
 -12   6   4  1       33.210        3.920
 -11   6   4  1       -0.020        2.560
 -10   6   4  1       59.200        5.460
  -9   6   4  1       13.890        2.570
  -8   6   4  1       18.640        2.060
  -7   6   4  1       54.290        3.010
  -6   6   4  1        5.240        1.730
  -5   6   4  1        0.410        1.180
  -4   6   4  1        1.200        1.180
  -3   6   4  1      161.260        6.960
  -2   6   4  1       91.730        3.120
  -1   6   4  1       45.240        2.610
   0   6   4  1       19.710        1.360
   1   6   4  1      142.180        3.300
   2   6   4  1     1713.960       30.670
   3   6   4  1       10.720        1.130
   4   6   4  1      398.720       10.920
   5   6   4  1      178.070        3.990
   6   6   4  1        2.750        1.120
   7   6   4  1       50.350        3.000
   8   6   4  1       61.110        3.210
   9   6   4  1       65.550        3.630
 -12   7   4  1       12.820        2.680
 -11   7   4  1       57.520        5.050
 -10   7   4  1      260.270       13.880
  -9   7   4  1       46.840        4.750
  -8   7   4  1       84.960        3.760
  -7   7   4  1        1.910        1.590
  -6   7   4  1       74.960        3.570
  -5   7   4  1       38.060        2.270
  -4   7   4  1       37.820        2.010
  -3   7   4  1        5.640        1.410
  -2   7   4  1       61.380        5.480
  -1   7   4  1       57.660        2.430
   0   7   4  1      671.340       13.360
   1   7   4  1       36.600        1.650
   2   7   4  1     2076.940       78.720
   3   7   4  1       64.620        2.460
   4   7   4  1       27.960        1.760
   5   7   4  1        1.800        1.090
   6   7   4  1       10.080        1.360
   7   7   4  1      133.960        5.130
   8   7   4  1       59.820        3.230
   9   7   4  1        0.880        0.970
 -11   8   4  1       77.690        5.860
 -10   8   4  1       18.060        2.170
  -9   8   4  1        6.590        2.610
  -8   8   4  1        0.300        1.490
  -7   8   4  1       46.640        2.660
  -6   8   4  1      236.030        7.130
  -5   8   4  1      300.850       10.320
  -4   8   4  1      126.140        4.660
  -3   8   4  1       12.750        1.610
  -2   8   4  1        8.770        1.370
  -1   8   4  1      187.220        4.360
   0   8   4  1       46.890        1.860
   1   8   4  1       19.860        1.310
   2   8   4  1       25.240        1.770
   3   8   4  1      703.300       15.200
   4   8   4  1       39.920        3.540
   5   8   4  1      176.750        4.680
   6   8   4  1      104.710        3.460
   7   8   4  1       19.680        1.860
   8   8   4  1        1.180        1.080
 -11   9   4  1        2.740        2.010
 -10   9   4  1        1.130        1.500
  -9   9   4  1       61.150        3.400
  -8   9   4  1        4.220        1.890
  -7   9   4  1       59.860        2.530
  -6   9   4  1      348.420       10.730
  -5   9   4  1       43.540        2.110
  -4   9   4  1      148.830        4.080
  -3   9   4  1        0.020        1.190
  -2   9   4  1       92.170        2.870
  -1   9   4  1      138.690        5.250
   0   9   4  1       21.840        2.050
   1   9   4  1      435.800       12.660
   2   9   4  1      315.520        6.990
   3   9   4  1       38.530        2.390
   4   9   4  1       94.470        6.560
   5   9   4  1       19.490        1.890
   6   9   4  1       58.430        2.450
   7   9   4  1       16.190        1.260
   8   9   4  1       36.540        2.030
 -10  10   4  1       17.500        2.610
  -9  10   4  1       22.830        2.030
  -8  10   4  1       22.130        2.200
  -7  10   4  1       82.730        3.890
  -6  10   4  1       91.000        3.810
  -5  10   4  1      275.960       10.410
  -4  10   4  1      108.830        4.020
  -3  10   4  1      402.070        8.460
  -2  10   4  1        2.800        1.350
  -1  10   4  1       36.100        1.930
   0  10   4  1      103.380        4.010
   1  10   4  1       66.380        4.890
   2  10   4  1       91.100        5.710
   3  10   4  1      160.920        6.010
   4  10   4  1       13.930        1.800
   5  10   4  1       10.690        1.190
   6  10   4  1       20.410        1.300
   7  10   4  1       58.630        2.510
  -9  11   4  1      117.570        5.540
  -8  11   4  1       77.130        3.620
  -7  11   4  1      157.380        5.690
  -6  11   4  1       21.690        2.080
  -5  11   4  1        3.730        1.620
  -4  11   4  1       11.810        1.440
  -3  11   4  1       66.330        2.370
  -2  11   4  1      134.550        5.270
  -1  11   4  1        3.920        1.240
   0  11   4  1      140.030        3.810
   1  11   4  1       15.890        2.480
   2  11   4  1      708.620       14.390
   3  11   4  1       34.360        1.690
   4  11   4  1      212.460        5.000
   5  11   4  1        0.270        0.880
   6  11   4  1      106.570        4.410
  -8  12   4  1       42.590        2.900
  -7  12   4  1      235.750        9.410
  -6  12   4  1       -1.980        1.980
  -5  12   4  1        8.030        1.820
  -4  12   4  1       50.830        4.560
  -3  12   4  1        1.990        1.090
  -2  12   4  1       -0.440        1.060
  -1  12   4  1      194.850        7.360
   0  12   4  1        6.810        1.120
   1  12   4  1        5.490        1.750
   2  12   4  1      253.170        6.940
   3  12   4  1      231.310        5.260
   4  12   4  1       13.080        1.080
   5  12   4  1       17.990        1.120
   6  12   4  1       18.540        1.290
  -7  13   4  1      449.140       16.050
  -6  13   4  1        0.530        1.770
  -5  13   4  1        0.660        1.170
  -4  13   4  1       72.720        3.950
  -3  13   4  1        0.460        1.190
  -2  13   4  1        7.710        1.070
  -1  13   4  1       87.200        2.620
   0  13   4  1        2.210        0.920
   1  13   4  1      207.210        6.170
   2  13   4  1      109.080        3.660
   3  13   4  1       -0.240        1.050
   4  13   4  1       20.390        2.200
  -6  14   4  1        1.170        1.380
  -5  14   4  1       22.220        2.380
  -4  14   4  1       90.770        3.120
  -3  14   4  1       55.200        2.930
  -2  14   4  1       20.730        3.720
  -1  14   4  1       52.150        4.510
   0  14   4  1        0.990        0.780
   1  14   4  1        2.190        0.960
   2  14   4  1        3.680        0.990
   3  14   4  1        0.280        0.860
  -3  15   4  1      125.100        4.930
  -2  15   4  1       39.240        2.240
  -1  15   4  1        4.280        1.060
   0  15   4  1       57.680        5.030
  -8   1   5  1      109.010        7.790
  -7   1   5  1        1.470        2.300
  -6   1   5  1      450.810       16.960
  -5   1   5  1        3.320        1.280
  -4   1   5  1       17.690        1.740
  -3   1   5  1        1.550        1.090
  -2   1   5  1      145.820        3.240
  -1   1   5  1      183.050        3.880
   0   1   5  1        3.090        0.990
   1   1   5  1       71.500        2.220
   2   1   5  1        1.300        0.950
   3   1   5  1       10.530        1.140
   4   1   5  1      208.970        4.410
   5   1   5  1       51.850        2.580
   6   1   5  1       24.520        1.580
   7   1   5  1       50.370        2.620
   8   1   5  1       49.010        2.390
 -10   2   5  1       71.190        5.950
  -9   2   5  1       -1.320        2.470
  -8   2   5  1      421.440       55.150
  -7   2   5  1     1472.860       50.240
  -6   2   5  1      115.840        5.470
  -5   2   5  1       18.630        2.560
  -4   2   5  1        4.890        1.350
  -3   2   5  1       54.900        4.410
  -2   2   5  1        6.340        1.040
  -1   2   5  1      111.420        2.670
   0   2   5  1      227.850        4.580
   1   2   5  1     1113.070       18.350
   2   2   5  1      898.780       15.480
   3   2   5  1      552.130       10.420
   4   2   5  1        7.420        1.080
   5   2   5  1        2.920        1.180
   6   2   5  1       31.570        1.690
   7   2   5  1       11.490        1.430
   8   2   5  1       85.570        3.220
 -11   3   5  1       48.060        4.470
 -10   3   5  1        6.410        2.830
  -9   3   5  1      111.360        7.870
  -8   3   5  1      119.290       11.780
  -7   3   5  1       71.170        6.680
  -6   3   5  1       55.890        3.630
  -5   3   5  1        0.080        1.910
  -4   3   5  1       38.430        3.200
  -3   3   5  1        0.420        0.960
  -2   3   5  1      140.220        3.550
  -1   3   5  1       19.480        1.360
   0   3   5  1      933.580       15.830
   1   3   5  1       39.750        1.650
   2   3   5  1      446.630        7.840
   3   3   5  1        5.660        1.060
   4   3   5  1       15.290        1.310
   5   3   5  1        0.170        1.010
   6   3   5  1       -0.140        0.920
   7   3   5  1        6.910        0.990
   8   3   5  1        0.310        0.970
 -11   4   5  1       35.080        3.900
 -10   4   5  1       -1.110        2.600
  -9   4   5  1       99.710        7.330
  -8   4   5  1      140.540        9.270
  -7   4   5  1       20.050        2.500
  -6   4   5  1      186.440       10.570
  -5   4   5  1       36.460        3.450
  -4   4   5  1        2.190        1.320
  -3   4   5  1        1.380        1.010
  -2   4   5  1        0.700        0.990
  -1   4   5  1        4.880        1.090
   0   4   5  1      450.720        8.100
   1   4   5  1       28.010        1.810
   2   4   5  1       11.020        1.300
   3   4   5  1      648.320       18.950
   4   4   5  1       36.240        3.330
   5   4   5  1       89.140        3.030
   6   4   5  1       10.240        1.110
   7   4   5  1       10.610        1.030
   8   4   5  1        0.320        0.940
 -11   5   5  1       70.480        5.740
 -10   5   5  1        4.330        2.750
  -9   5   5  1      108.640        7.500
  -8   5   5  1       22.510        3.800
  -7   5   5  1      117.520        6.050
  -6   5   5  1       12.800        1.860
  -5   5   5  1        0.760        1.940
  -4   5   5  1        5.510        1.470
  -3   5   5  1       20.590        1.860
  -2   5   5  1       17.150        1.380
  -1   5   5  1       13.600        1.300
   0   5   5  1      197.320        4.130
   1   5   5  1      110.510        4.740
   2   5   5  1        0.670        0.960
   3   5   5  1      132.720       11.690
   4   5   5  1       72.910        4.180
   5   5   5  1        7.850        1.110
   6   5   5  1        0.980        0.880
   7   5   5  1       28.070        2.540
 -10   6   5  1      205.340       11.230
  -9   6   5  1      121.810        7.790
  -8   6   5  1      128.640        8.250
  -7   6   5  1      113.740        8.030
  -6   6   5  1       59.690        7.540
  -5   6   5  1        1.630        1.880
  -4   6   5  1      112.400        4.050
  -3   6   5  1      107.400        3.940
  -2   6   5  1        7.110        1.490
  -1   6   5  1      301.800        7.340
   0   6   5  1      156.730        4.510
   1   6   5  1      238.110        5.570
   2   6   5  1      206.150        8.090
   3   6   5  1      313.640        9.660
   4   6   5  1       13.500        1.470
   5   6   5  1       21.160        2.980
   6   6   5  1       22.090        2.630
   7   6   5  1        7.530        2.400
 -10   7   5  1        2.280        1.570
  -9   7   5  1       83.500        6.040
  -8   7   5  1       92.180        6.530
  -7   7   5  1       14.950        3.040
  -6   7   5  1       24.230        3.110
  -5   7   5  1        6.860        1.500
  -4   7   5  1      343.000        8.990
  -3   7   5  1       12.190        2.760
  -2   7   5  1        4.070        1.320
  -1   7   5  1       12.430        1.260
   0   7   5  1       59.520        4.620
   1   7   5  1       21.050        1.390
   2   7   5  1       15.540        1.660
   3   7   5  1       62.780        2.330
   4   7   5  1        5.620        0.970
   5   7   5  1      110.850        6.400
   6   7   5  1        7.860        1.320
   7   7   5  1       16.830        3.210
 -10   8   5  1       41.830        3.020
  -9   8   5  1       79.550        3.910
  -8   8   5  1        7.530        1.850
  -7   8   5  1      133.920        8.120
  -6   8   5  1       -1.060        2.330
  -5   8   5  1       94.550        6.920
  -4   8   5  1        3.080        1.260
  -3   8   5  1       13.680        1.780
  -2   8   5  1       24.260        3.070
  -1   8   5  1       22.370        4.360
   0   8   5  1       10.480        1.180
   1   8   5  1        3.440        1.050
   2   8   5  1       10.640        1.270
   3   8   5  1      342.830        7.620
   4   8   5  1       19.150        1.400
   5   8   5  1      178.830        8.410
   6   8   5  1       23.260        1.650
  -9   9   5  1        3.020        1.400
  -8   9   5  1      195.260        6.620
  -7   9   5  1      227.860        7.680
  -6   9   5  1      104.710        4.770
  -5   9   5  1       75.830        3.820
  -4   9   5  1       76.910        3.150
  -3   9   5  1       80.250        3.230
  -2   9   5  1       31.010        1.870
  -1   9   5  1        2.730        1.560
   0   9   5  1       63.450        2.540
   1   9   5  1       35.470        1.670
   2   9   5  1        2.920        1.090
   3   9   5  1        8.740        1.160
   4   9   5  1       14.290        1.190
   5   9   5  1      106.070        3.110
  -8  10   5  1      213.570        6.700
  -7  10   5  1        1.700        1.380
  -6  10   5  1        0.670        1.460
  -5  10   5  1        8.050        1.700
  -4  10   5  1      101.300        3.950
  -3  10   5  1       -0.600        1.160
  -2  10   5  1        4.530        1.210
  -1  10   5  1        9.430        2.120
   0  10   5  1       84.540       17.520
   1  10   5  1        4.190        1.840
   2  10   5  1      128.280        5.940
   3  10   5  1      105.870        7.530
   4  10   5  1       30.880        1.460
   5  10   5  1        4.500        0.840
  -7  11   5  1       41.840        2.250
  -6  11   5  1      113.220        4.190
  -5  11   5  1      113.530        4.310
  -4  11   5  1       75.950        2.700
  -3  11   5  1       43.050        2.150
  -2  11   5  1       16.730        1.530
  -1  11   5  1        4.990        1.520
   0  11   5  1       32.500        3.680
   1  11   5  1      194.060        8.330
   2  11   5  1       83.030        2.680
   3  11   5  1      208.660        5.650
   4  11   5  1      144.530        3.910
  -5  12   5  1      113.920        5.230
  -4  12   5  1       37.800        2.610
  -3  12   5  1        9.330        1.510
  -2  12   5  1        0.660        0.960
  -1  12   5  1      128.440        4.750
   0  12   5  1        6.060        1.340
   1  12   5  1      319.170       17.980
   2  12   5  1       52.720        4.920
  -2  13   5  1       90.420        4.200
  -1  13   5  1        4.310        1.100
   0  13   5  1      102.510        6.760
  -6   0   6  1      255.980       10.820
  -5   0   6  1       -1.320        1.480
  -4   0   6  1       85.200        5.250
  -3   0   6  1      112.090        4.450
  -2   0   6  1      171.240        8.010
  -1   0   6  1      397.100       17.610
   0   0   6  1       92.580        4.510
   1   0   6  1        8.810        1.880
   2   0   6  1       97.710        4.510
   3   0   6  1      208.850        7.260
   4   0   6  1      299.820       15.080
  -7   1   6  1      121.630        4.950
  -6   1   6  1       33.490        4.390
  -5   1   6  1      219.660        6.030
  -4   1   6  1       39.040        3.530
  -3   1   6  1      216.190        5.620
  -2   1   6  1      116.530        3.730
  -1   1   6  1       14.610        1.300
   0   1   6  1      121.890        3.730
   1   1   6  1        1.390        1.140
   2   1   6  1      389.340        9.740
   3   1   6  1      227.700        5.460
   4   1   6  1       20.660        1.560
   5   1   6  1        8.700        1.560
  -8   2   6  1       19.100        3.200
  -7   2   6  1       12.710        1.940
  -6   2   6  1        0.250        2.990
  -5   2   6  1       22.210        2.550
  -4   2   6  1       73.140        4.150
  -3   2   6  1       13.100        1.630
  -2   2   6  1       79.480        3.280
  -1   2   6  1       99.600        3.760
   0   2   6  1        2.550        1.190
   1   2   6  1      333.540        7.640
   2   2   6  1       12.600        1.350
   3   2   6  1       12.940        1.400
   4   2   6  1        5.810        1.140
   5   2   6  1       54.210        3.320
  -9   3   6  1       51.100        4.430
  -8   3   6  1       33.540        2.800
  -7   3   6  1      171.340        6.330
  -6   3   6  1      156.080        6.150
  -5   3   6  1      154.900        6.240
  -4   3   6  1       84.460        3.370
  -3   3   6  1      282.790        7.490
  -2   3   6  1      101.710        3.770
  -1   3   6  1       33.960        2.170
   0   3   6  1      197.680        5.680
   1   3   6  1       48.290        2.790
   2   3   6  1      424.880       24.220
   3   3   6  1        1.160        0.980
   4   3   6  1       72.100        2.770
   5   3   6  1        3.010        0.920
  -9   4   6  1        3.040        2.170
  -8   4   6  1      128.100        5.020
  -7   4   6  1        1.430        2.680
  -6   4   6  1       11.600        3.410
  -5   4   6  1        7.130        3.320
  -4   4   6  1       39.600        3.040
  -3   4   6  1       50.840        2.560
  -2   4   6  1       74.790        3.220
  -1   4   6  1        9.780        1.140
   0   4   6  1       42.620        1.820
   1   4   6  1       45.100        2.300
   2   4   6  1       30.490        1.920
   3   4   6  1        0.880        1.360
   4   4   6  1       26.600        1.760
   5   4   6  1       -0.070        0.920
  -8   5   6  1      120.630        7.490
  -7   5   6  1        2.300        2.470
  -6   5   6  1      357.450       18.100
  -5   5   6  1       15.150        3.320
  -4   5   6  1        3.690        2.770
  -3   5   6  1       72.600        4.130
  -2   5   6  1       15.860        1.320
  -1   5   6  1       10.540        1.150
   0   5   6  1       22.790        1.400
   1   5   6  1        3.300        1.200
   2   5   6  1       74.320        3.440
   3   5   6  1      361.740       13.930
   4   5   6  1        5.260        1.090
  -8   6   6  1       92.400        6.090
  -7   6   6  1       10.860        2.600
  -6   6   6  1       56.870        4.820
  -5   6   6  1        2.560        2.420
  -4   6   6  1       13.820        2.040
  -3   6   6  1       65.960        6.350
  -2   6   6  1       71.800        2.440
  -1   6   6  1        0.540        0.910
   0   6   6  1      187.370        7.280
   1   6   6  1      251.380        7.000
   2   6   6  1       34.000        2.070
   3   6   6  1        2.780        1.070
   4   6   6  1       34.710        2.440
  -7   7   6  1       24.910        2.040
  -6   7   6  1       27.440        2.200
  -5   7   6  1       -1.410        1.570
  -4   7   6  1       12.150        1.870
  -3   7   6  1       13.190        1.990
  -2   7   6  1        3.880        1.180
  -1   7   6  1       28.700        1.420
   0   7   6  1      103.050        2.780
   1   7   6  1      108.230        3.340
   2   7   6  1       16.230        1.110
   3   7   6  1       17.540        1.370
  -6   8   6  1       21.320        2.610
  -5   8   6  1        7.600        1.510
  -4   8   6  1       -0.160        1.360
  -3   8   6  1       23.040        2.140
  -2   8   6  1        0.420        1.030
  -1   8   6  1        1.010        0.990
   0   8   6  1       43.740        1.860
   1   8   6  1       21.730        1.790
   2   8   6  1       61.160        2.040
  -5   9   6  1       21.610        1.590
  -4   9   6  1       19.200        1.710
  -3   9   6  1      218.900        7.190
  -2   9   6  1       16.850        1.260
  -1   9   6  1       14.390        1.420
   0   9   6  1       23.840        2.750
   1   9   6  1       42.670        1.880
  -3  10   6  1        2.990        1.400
  -5   1   7  1        1.210        1.060
  -4   1   7  1      319.490        7.710
  -3   1   7  1        0.660        0.970
  -2   1   7  1      273.860        6.770
  -1   1   7  1      173.890        5.390
   0   1   7  1        6.630        1.060
  -5   2   7  1       88.250        3.710
  -4   2   7  1      164.150        5.780
  -3   2   7  1       -0.380        0.940
  -2   2   7  1       83.920        2.850
  -1   2   7  1        4.380        1.050
   0   2   7  1        4.680        1.000
  -4   3   7  1       51.590        2.850
  -3   3   7  1       96.190        6.550
  -2   3   7  1        1.920        0.980
  -1   3   7  1       13.160        1.340
  -3   4   7  1       69.880        4.330
  -2   4   7  1        1.150        1.000
;
